# Supplementary material for: Using single cell atlas data to reconstruct regulatory networks
Source: Nucleic Acids Res. 2023 Feb 10;51(7):e38. doi: 10.1093/nar/gkad053 (PMC10123116; doi:10.1093/nar/gkad053)
Supplement: gkad053_Supplemental_Files [file gkad053_supplemental_files.zip]

Archive with 4 entries (4 files):
- supp_file1_rev1.pdf
- supp_file2.xlsx
- supp_file3.xlsx
- supp_file4.xlsx
