# Supplementary material for: Using single cell atlas data to reconstruct regulatory networks
Source: Nucleic Acids Res. 2023 Feb 10;51(7):e38. doi: 10.1093/nar/gkad053 (PMC10123116; doi:10.1093/nar/gkad053)
Supplement: gkad053_Supplemental_Files [file gkad053_supplemental_files.zip › supp_file2.xlsx]

## Sheet: Liver
	tf_ensembl	target_ensembl	tf_name	target_name
1985	ENSG00000004487	ENSG00000159788	KDM1A	RGS12
1826	ENSG00000004487	ENSG00000150787	KDM1A	PTS
2472	ENSG00000005075	ENSG00000175854	POLR2J	SWI5
2401	ENSG00000005075	ENSG00000171862	POLR2J	PTEN
96	ENSG00000005075	ENSG00000015532	POLR2J	XYLT2
2944	ENSG00000005075	ENSG00000237765	POLR2J	FAM200B
197	ENSG00000005075	ENSG00000055950	POLR2J	MRPL43
1130	ENSG00000005075	ENSG00000124212	POLR2J	PTGIS
3071	ENSG00000005075	ENSG00000273154	POLR2J
328	ENSG00000005339	ENSG00000074416	CREBBP	MGLL
3083	ENSG00000005889	ENSG00000274605	ZFX	PCCA-DT
897	ENSG00000005889	ENSG00000115084	ZFX	SLC35F5
2110	ENSG00000008083	ENSG00000163710	JARID2	PCOLCE2
567	ENSG00000009950	ENSG00000101199	MLXIPL	ARFGAP1
2888	ENSG00000009950	ENSG00000215193	MLXIPL	PEX26
1928	ENSG00000009950	ENSG00000156873	MLXIPL	PHKG2
2200	ENSG00000009950	ENSG00000166260	MLXIPL	COX11
1303	ENSG00000009950	ENSG00000130402	MLXIPL	ACTN4
2326	ENSG00000009950	ENSG00000169718	MLXIPL	DUS1L
579	ENSG00000015479	ENSG00000101460	MATR3	MAP1LC3A
2335	ENSG00000025434	ENSG00000169826	NR1H3	CSGALNACT2
435	ENSG00000025434	ENSG00000088448	NR1H3	ANKRD10
386	ENSG00000025434	ENSG00000082212	NR1H3	ME2
2122	ENSG00000025434	ENSG00000164111	NR1H3	ANXA5
1372	ENSG00000025434	ENSG00000133789	NR1H3	SWAP70
1476	ENSG00000025434	ENSG00000136068	NR1H3	FLNB
1750	ENSG00000025434	ENSG00000147010	NR1H3	SH3KBP1
1466	ENSG00000025434	ENSG00000135976	NR1H3	ANKRD36
1973	ENSG00000025434	ENSG00000159111	NR1H3	MRPL10
1359	ENSG00000025434	ENSG00000132965	NR1H3	ALOX5AP
1650	ENSG00000025434	ENSG00000143376	NR1H3	SNX27
346	ENSG00000029363	ENSG00000076108	BCLAF1	BAZ2A
983	ENSG00000029363	ENSG00000117614	BCLAF1	SYF2
308	ENSG00000047315	ENSG00000072110	POLR2B	ACTN1
409	ENSG00000047315	ENSG00000084754	POLR2B	HADHA
2142	ENSG00000047315	ENSG00000164828	POLR2B	SUN1
2094	ENSG00000047315	ENSG00000163453	POLR2B	IGFBP7
1642	ENSG00000057657	ENSG00000142864	PRDM1	SERBP1
1855	ENSG00000057657	ENSG00000151883	PRDM1	PARP8
283	ENSG00000060138	ENSG00000069493	YBX3	CLEC2D
1243	ENSG00000060138	ENSG00000128294	YBX3	TPST2
2598	ENSG00000060138	ENSG00000185651	YBX3	UBE2L3
672	ENSG00000060138	ENSG00000106066	YBX3	CPVL
2419	ENSG00000060138	ENSG00000172243	YBX3	CLEC7A
175	ENSG00000060138	ENSG00000048740	YBX3	CELF2
2004	ENSG00000060138	ENSG00000160799	YBX3	CCDC12
1213	ENSG00000060138	ENSG00000127329	YBX3	PTPRB
2485	ENSG00000060138	ENSG00000176974	YBX3	SHMT1
543	ENSG00000064393	ENSG00000100354	HIPK2	TNRC6B
482	ENSG00000064393	ENSG00000092964	HIPK2	DPYSL2
2935	ENSG00000065548	ENSG00000236682	ZC3H15	MAP3K2-DT
1995	ENSG00000065548	ENSG00000160593	ZC3H15	JAML
883	ENSG00000065548	ENSG00000114374	ZC3H15	USP9Y
2803	ENSG00000065978	ENSG00000204256	YBX1	BRD2
522	ENSG00000065978	ENSG00000100280	YBX1	AP1B1
1669	ENSG00000065978	ENSG00000143554	YBX1	SLC27A3
2219	ENSG00000065978	ENSG00000167083	YBX1	GNGT2
1713	ENSG00000065978	ENSG00000145623	YBX1	OSMR
2676	ENSG00000065978	ENSG00000196177	YBX1	ACADSB
2291	ENSG00000065978	ENSG00000169045	YBX1	HNRNPH1
1394	ENSG00000065978	ENSG00000134324	YBX1	LPIN1
211	ENSG00000065978	ENSG00000059377	YBX1	TBXAS1
2444	ENSG00000065978	ENSG00000174231	YBX1	PRPF8
145	ENSG00000065978	ENSG00000035862	YBX1	TIMP2
1484	ENSG00000065978	ENSG00000136213	YBX1	CHST12
2402	ENSG00000065978	ENSG00000171862	YBX1	PTEN
1244	ENSG00000065978	ENSG00000128294	YBX1	TPST2
2286	ENSG00000065978	ENSG00000168769	YBX1	TET2
2391	ENSG00000065978	ENSG00000171681	YBX1	ATF7IP
1538	ENSG00000065978	ENSG00000137815	YBX1	RTF1
577	ENSG00000065978	ENSG00000101365	YBX1	IDH3B
2696	ENSG00000065978	ENSG00000196586	YBX1	MYO6
2331	ENSG00000065978	ENSG00000169756	YBX1	LIMS1
568	ENSG00000065978	ENSG00000101323	YBX1	HAO1
262	ENSG00000065978	ENSG00000067182	YBX1	TNFRSF1A
1578	ENSG00000065978	ENSG00000138835	YBX1	RGS3
237	ENSG00000065978	ENSG00000064042	YBX1	LIMCH1
1084	ENSG00000065978	ENSG00000122557	YBX1	HERPUD2
0	ENSG00000065978	ENSG00000000938	YBX1	FGR
962	ENSG00000065978	ENSG00000116882	YBX1	HAO2
1996	ENSG00000065978	ENSG00000160593	YBX1	JAML
1918	ENSG00000065978	ENSG00000156096	YBX1	UGT2B4
2042	ENSG00000065978	ENSG00000162407	YBX1	PLPP3
1887	ENSG00000065978	ENSG00000154529	YBX1	CNTNAP3B
372	ENSG00000065978	ENSG00000080822	YBX1	CLDND1
1867	ENSG00000065978	ENSG00000153071	YBX1	DAB2
3008	ENSG00000065978	ENSG00000255198	YBX1	SNHG9
2126	ENSG00000065978	ENSG00000164172	YBX1	MOCS2
2966	ENSG00000065978	ENSG00000243696	YBX1
465	ENSG00000065978	ENSG00000090376	YBX1	IRAK3
2151	ENSG00000065978	ENSG00000165140	YBX1	FBP1
2905	ENSG00000065978	ENSG00000225746	YBX1	MEG8
1801	ENSG00000065978	ENSG00000149124	YBX1	GLYAT
1777	ENSG00000065978	ENSG00000147862	YBX1	NFIB
517	ENSG00000065978	ENSG00000100138	YBX1	SNU13
483	ENSG00000065978	ENSG00000092964	YBX1	DPYSL2
745	ENSG00000065978	ENSG00000108953	YBX1	YWHAE
2148	ENSG00000067066	ENSG00000165071	SP100	TMEM71
2267	ENSG00000067082	ENSG00000168036	KLF6	CTNNB1
789	ENSG00000067082	ENSG00000110799	KLF6	VWF
359	ENSG00000067082	ENSG00000079102	KLF6	RUNX1T1
2927	ENSG00000067082	ENSG00000234745	KLF6	HLA-B
1501	ENSG00000067955	ENSG00000136856	CBFB	SLC2A8
2127	ENSG00000067955	ENSG00000164172	CBFB	MOCS2
2627	ENSG00000067955	ENSG00000186951	CBFB	PPARA
303	ENSG00000067955	ENSG00000071073	CBFB	MGAT4A
2547	ENSG00000068305	ENSG00000182866	MEF2A	LCK
542	ENSG00000068305	ENSG00000100345	MEF2A	MYH9
2639	ENSG00000069275	ENSG00000187134	NUCKS1	AKR1C1
205	ENSG00000069275	ENSG00000055955	NUCKS1	ITIH4
26	ENSG00000069275	ENSG00000005020	NUCKS1	SKAP2
253	ENSG00000069275	ENSG00000066813	NUCKS1	ACSM2B
1958	ENSG00000069275	ENSG00000157873	NUCKS1	TNFRSF14
2870	ENSG00000069275	ENSG00000214855	NUCKS1	APOC1P1
2189	ENSG00000069275	ENSG00000166173	NUCKS1	LARP6
778	ENSG00000069275	ENSG00000110080	NUCKS1	ST3GAL4
118	ENSG00000069275	ENSG00000023191	NUCKS1	RNH1
2851	ENSG00000069275	ENSG00000213398	NUCKS1	LCAT
716	ENSG00000069275	ENSG00000107742	NUCKS1	SPOCK2
2954	ENSG00000069275	ENSG00000237949	NUCKS1	LINC00844
636	ENSG00000069275	ENSG00000104660	NUCKS1	LEPROTL1
558	ENSG00000069275	ENSG00000101076	NUCKS1	HNF4A
1674	ENSG00000069399	ENSG00000143653	BCL3	SCCPDH
610	ENSG00000069399	ENSG00000103326	BCL3	CAPN15
1718	ENSG00000069399	ENSG00000145675	BCL3	PIK3R1
1450	ENSG00000069399	ENSG00000135540	BCL3	NHSL1
1563	ENSG00000069399	ENSG00000138449	BCL3	SLC40A1
853	ENSG00000071655	ENSG00000113369	MBD3	ARRDC3
2516	ENSG00000072310	ENSG00000181019	SREBF1	NQO1
41	ENSG00000072310	ENSG00000005882	SREBF1	PDK2
314	ENSG00000072310	ENSG00000072310	SREBF1	SREBF1
221	ENSG00000072364	ENSG00000060237	AFF4	WNK1
956	ENSG00000072364	ENSG00000116752	AFF4	BCAS2
2709	ENSG00000073584	ENSG00000196975	SMARCE1	ANXA4
390	ENSG00000074266	ENSG00000083099	EED	LYRM2
3059	ENSG00000074800	ENSG00000267391	ENO1	MIR122HG
1477	ENSG00000074800	ENSG00000136068	ENO1	FLNB
2578	ENSG00000074800	ENSG00000184293	ENO1	CLECL1
2537	ENSG00000074800	ENSG00000182551	ENO1	ADI1
1	ENSG00000074800	ENSG00000000938	ENO1	FGR
886	ENSG00000074800	ENSG00000114383	ENO1	TUSC2
1419	ENSG00000074800	ENSG00000134851	ENO1	TMEM165
1015	ENSG00000074800	ENSG00000119318	ENO1	RAD23B
762	ENSG00000074800	ENSG00000109919	ENO1	MTCH2
2327	ENSG00000074800	ENSG00000169718	ENO1	DUS1L
1551	ENSG00000074800	ENSG00000138115	ENO1	CYP2C8
569	ENSG00000074800	ENSG00000101323	ENO1	HAO1
1549	ENSG00000074800	ENSG00000138109	ENO1	CYP2C9
958	ENSG00000074800	ENSG00000116785	ENO1	CFHR3
740	ENSG00000074800	ENSG00000108861	ENO1	DUSP3
2988	ENSG00000074800	ENSG00000249096	ENO1	LINC02362
1802	ENSG00000074800	ENSG00000149124	ENO1	GLYAT
2283	ENSG00000074800	ENSG00000168461	ENO1	RAB31
2838	ENSG00000074800	ENSG00000211892	ENO1	IGHG4
923	ENSG00000081189	ENSG00000115756	MEF2C	HPCAL1
183	ENSG00000084093	ENSG00000049860	REST	HEXB
1002	ENSG00000084093	ENSG00000118263	REST	KLF7
1375	ENSG00000084093	ENSG00000133961	REST	NUMB
1366	ENSG00000084093	ENSG00000133703	REST	KRAS
1435	ENSG00000084093	ENSG00000135094	REST	SDS
3042	ENSG00000084093	ENSG00000261371	REST	PECAM1
320	ENSG00000084093	ENSG00000073792	REST	IGF2BP2
1917	ENSG00000084093	ENSG00000156052	REST	GNAQ
1671	ENSG00000084093	ENSG00000143575	REST	HAX1
1276	ENSG00000084093	ENSG00000129518	REST	EAPP
1919	ENSG00000087191	ENSG00000156096	PSMC5	UGT2B4
1245	ENSG00000087191	ENSG00000128294	PSMC5	TPST2
1860	ENSG00000089094	ENSG00000152492	KDM2B	CCDC50
419	ENSG00000089280	ENSG00000087074	FUS	PPP1R15A
2336	ENSG00000089280	ENSG00000169826	FUS	CSGALNACT2
1685	ENSG00000089280	ENSG00000143771	FUS	CNIH4
2467	ENSG00000089280	ENSG00000175061	FUS	SNHG29
1656	ENSG00000089280	ENSG00000143401	FUS	ANP32E
523	ENSG00000089280	ENSG00000100280	FUS	AP1B1
330	ENSG00000089280	ENSG00000074527	FUS	NTN4
2045	ENSG00000089280	ENSG00000162441	FUS	LZIC
499	ENSG00000089280	ENSG00000100024	FUS	UPB1
1467	ENSG00000089280	ENSG00000135976	FUS	ANKRD36
1280	ENSG00000089280	ENSG00000129657	FUS	SEC14L1
859	ENSG00000089280	ENSG00000113594	FUS	LIFR
1089	ENSG00000089280	ENSG00000122786	FUS	CALD1
3084	ENSG00000089280	ENSG00000274605	FUS	PCCA-DT
1044	ENSG00000089280	ENSG00000120727	FUS	PAIP2
72	ENSG00000089280	ENSG00000010327	FUS	STAB1
996	ENSG00000089280	ENSG00000117899	FUS	MESD
37	ENSG00000089280	ENSG00000005844	FUS	ITGAL
3014	ENSG00000089280	ENSG00000257529	FUS	RPL36A-HNRNPH2
777	ENSG00000089280	ENSG00000110079	FUS	MS4A4A
1608	ENSG00000089902	ENSG00000140443	RCOR1	IGF1R
957	ENSG00000089902	ENSG00000116752	RCOR1	BCAS2
719	ENSG00000089902	ENSG00000107798	RCOR1	LIPA
430	ENSG00000089902	ENSG00000088205	RCOR1	DDX18
3017	ENSG00000092203	ENSG00000258017	TOX4
132	ENSG00000095794	ENSG00000025708	CREM	TYMP
222	ENSG00000095794	ENSG00000060237	CREM	WNK1
3038	ENSG00000099817	ENSG00000260314	POLR2E	MRC1
302	ENSG00000099956	ENSG00000070831	SMARCB1	CDC42
2591	ENSG00000099956	ENSG00000185624	SMARCB1	P4HB
2825	ENSG00000099956	ENSG00000205707	SMARCB1	ETFRF1
666	ENSG00000100030	ENSG00000105939	MAPK1	ZC3HAV1
2436	ENSG00000100030	ENSG00000173559	MAPK1	NABP1
1506	ENSG00000100030	ENSG00000136877	MAPK1	FPGS
1939	ENSG00000100030	ENSG00000157191	MAPK1	NECAP2
138	ENSG00000100030	ENSG00000027697	MAPK1	IFNGR1
1687	ENSG00000100030	ENSG00000143776	MAPK1	CDC42BPA
1192	ENSG00000100030	ENSG00000125863	MAPK1	MKKS
83	ENSG00000100030	ENSG00000011405	MAPK1	PIK3C2A
2636	ENSG00000100030	ENSG00000187118	MAPK1	CMC1
1277	ENSG00000100030	ENSG00000129518	MAPK1	EAPP
785	ENSG00000100030	ENSG00000110429	MAPK1	FBXO3
2981	ENSG00000100030	ENSG00000246705	MAPK1	H2AJ
1810	ENSG00000100030	ENSG00000149294	MAPK1	NCAM1
756	ENSG00000100030	ENSG00000109321	MAPK1	AREG
2143	ENSG00000100030	ENSG00000164924	MAPK1	YWHAZ
340	ENSG00000100030	ENSG00000075234	MAPK1	TTC38
2087	ENSG00000100219	ENSG00000163162	XBP1	RNF149
2076	ENSG00000100219	ENSG00000163041	XBP1	H3-3A
521	ENSG00000100219	ENSG00000100219	XBP1	XBP1
712	ENSG00000100219	ENSG00000107438	XBP1	PDLIM1
547	ENSG00000100219	ENSG00000100376	XBP1	FAM118A
2914	ENSG00000100219	ENSG00000226471	XBP1
109	ENSG00000100219	ENSG00000021826	XBP1	CPS1
1568	ENSG00000100219	ENSG00000138758	XBP1	SEPTIN11
2755	ENSG00000100219	ENSG00000198408	XBP1	OGA
695	ENSG00000100219	ENSG00000106804	XBP1	C5
1167	ENSG00000100219	ENSG00000125551	XBP1	PLGLB2
2048	ENSG00000100219	ENSG00000162496	XBP1	DHRS3
3090	ENSG00000100219	ENSG00000275718	XBP1	CCL15
2072	ENSG00000100219	ENSG00000162961	XBP1	DPY30
43	ENSG00000100219	ENSG00000005893	XBP1	LAMP2
365	ENSG00000100219	ENSG00000079308	XBP1	TNS1
1723	ENSG00000100219	ENSG00000145782	XBP1	ATG12
2117	ENSG00000100219	ENSG00000163947	XBP1	ARHGEF3
1726	ENSG00000100219	ENSG00000145826	XBP1	LECT2
391	ENSG00000100219	ENSG00000083099	XBP1	LYRM2
1051	ENSG00000100219	ENSG00000120915	XBP1	EPHX2
315	ENSG00000100219	ENSG00000072818	XBP1	ACAP1
933	ENSG00000100219	ENSG00000116221	XBP1	MRPL37
2013	ENSG00000100219	ENSG00000160868	XBP1	CYP3A4
1016	ENSG00000100219	ENSG00000119318	XBP1	RAD23B
1010	ENSG00000100219	ENSG00000118816	XBP1	CCNI
2898	ENSG00000100219	ENSG00000223797	XBP1	ENTPD3-AS1
688	ENSG00000100219	ENSG00000106546	XBP1	AHR
2158	ENSG00000100219	ENSG00000165704	XBP1	HPRT1
3060	ENSG00000100219	ENSG00000267391	XBP1	MIR122HG
573	ENSG00000100219	ENSG00000101336	XBP1	HCK
832	ENSG00000100219	ENSG00000112414	XBP1	ADGRG6
609	ENSG00000100219	ENSG00000103275	XBP1	UBE2I
133	ENSG00000100219	ENSG00000025708	XBP1	TYMP
1295	ENSG00000100219	ENSG00000130311	XBP1	DDA1
1341	ENSG00000100219	ENSG00000132313	XBP1	MRPL35
190	ENSG00000100219	ENSG00000054654	XBP1	SYNE2
139	ENSG00000100219	ENSG00000028137	XBP1	TNFRSF1B
1333	ENSG00000100219	ENSG00000131165	XBP1	CHMP1A
2468	ENSG00000100219	ENSG00000175354	XBP1	PTPN2
2607	ENSG00000100219	ENSG00000186106	XBP1	ANKRD46
2667	ENSG00000100219	ENSG00000189221	XBP1	MAOA
1513	ENSG00000100219	ENSG00000137106	XBP1	GRHPR
505	ENSG00000100292	ENSG00000100055	HMOX1	CYTH4
2534	ENSG00000100292	ENSG00000182446	HMOX1	NPLOC4
2224	ENSG00000100292	ENSG00000167193	HMOX1	CRK
2220	ENSG00000100292	ENSG00000167083	HMOX1	GNGT2
1693	ENSG00000100292	ENSG00000144642	HMOX1	RBMS3
88	ENSG00000100292	ENSG00000013441	HMOX1	CLK1
1688	ENSG00000100292	ENSG00000143776	HMOX1	CDC42BPA
2661	ENSG00000100292	ENSG00000188811	HMOX1	NHLRC3
629	ENSG00000100292	ENSG00000104067	HMOX1	TJP1
2623	ENSG00000100292	ENSG00000186517	HMOX1	ARHGAP30
223	ENSG00000100292	ENSG00000060237	HMOX1	WNK1
1908	ENSG00000100292	ENSG00000155903	HMOX1	RASA2
2865	ENSG00000100292	ENSG00000214026	HMOX1	MRPL23
2118	ENSG00000100292	ENSG00000163947	HMOX1	ARHGEF3
353	ENSG00000100292	ENSG00000077238	HMOX1	IL4R
2096	ENSG00000100292	ENSG00000163563	HMOX1	MNDA
2141	ENSG00000100292	ENSG00000164741	HMOX1	DLC1
2930	ENSG00000100292	ENSG00000235505	HMOX1	CASP4LP
2155	ENSG00000100292	ENSG00000165169	HMOX1	DYNLT3
144	ENSG00000100292	ENSG00000035403	HMOX1	VCL
653	ENSG00000100292	ENSG00000105538	HMOX1	RASIP1
474	ENSG00000100292	ENSG00000092068	HMOX1	SLC7A8
1782	ENSG00000100292	ENSG00000147872	HMOX1	PLIN2
2901	ENSG00000100292	ENSG00000223865	HMOX1	HLA-DPB1
2358	ENSG00000100292	ENSG00000170522	HMOX1	ELOVL6
484	ENSG00000100292	ENSG00000092964	HMOX1	DPYSL2
1761	ENSG00000100292	ENSG00000147421	HMOX1	HMBOX1
2159	ENSG00000100292	ENSG00000165732	HMOX1	DDX21
713	ENSG00000100292	ENSG00000107562	HMOX1	CXCL12
1845	ENSG00000100292	ENSG00000151718	HMOX1	WWC2
1515	ENSG00000100292	ENSG00000137145	HMOX1	DENND4C
549	ENSG00000100292	ENSG00000100503	HMOX1	NIN
2376	ENSG00000100292	ENSG00000171115	HMOX1	GIMAP8
2767	ENSG00000100292	ENSG00000198682	HMOX1	PAPSS2
2605	ENSG00000100292	ENSG00000185811	HMOX1	IKZF1
2760	ENSG00000100292	ENSG00000198585	HMOX1	NUDT16
104	ENSG00000100292	ENSG00000019582	HMOX1	CD74
1145	ENSG00000100292	ENSG00000124570	HMOX1	SERPINB6
2548	ENSG00000100292	ENSG00000182866	HMOX1	LCK
1403	ENSG00000100292	ENSG00000134516	HMOX1	DOCK2
2711	ENSG00000100292	ENSG00000197006	HMOX1	METTL9
1210	ENSG00000100292	ENSG00000127314	HMOX1	RAP1B
1527	ENSG00000100644	ENSG00000137642	HIF1A	SORL1
1431	ENSG00000100644	ENSG00000135049	HIF1A	AGTPBP1
2447	ENSG00000100644	ENSG00000174718	HIF1A	RESF1
1475	ENSG00000100644	ENSG00000136052	HIF1A	SLC41A2
1225	ENSG00000100644	ENSG00000127914	HIF1A	AKAP9
2527	ENSG00000100644	ENSG00000182165	HIF1A	TP53TG1
801	ENSG00000100644	ENSG00000111077	HIF1A	TNS2
876	ENSG00000100644	ENSG00000114302	HIF1A	PRKAR2A
1879	ENSG00000100644	ENSG00000153563	HIF1A	CD8A
1564	ENSG00000100644	ENSG00000138594	HIF1A	TMOD3
2425	ENSG00000100644	ENSG00000172932	HIF1A	ANKRD13D
1401	ENSG00000100644	ENSG00000134352	HIF1A	IL6ST
383	ENSG00000100644	ENSG00000082153	HIF1A	BZW1
1722	ENSG00000100811	ENSG00000145708	YY1	CRHBP
1308	ENSG00000100811	ENSG00000130517	YY1	PGPEP1
941	ENSG00000100811	ENSG00000116285	YY1	ERRFI1
325	ENSG00000100811	ENSG00000073849	YY1	ST6GAL1
1427	ENSG00000100811	ENSG00000135046	YY1	ANXA1
244	ENSG00000100811	ENSG00000065268	YY1	WDR18
2768	ENSG00000100811	ENSG00000198682	YY1	PAPSS2
2592	ENSG00000100811	ENSG00000185630	YY1	PBX1
2796	ENSG00000100902	ENSG00000204220	PSMA6	PFDN6
401	ENSG00000100902	ENSG00000084110	PSMA6	HAL
90	ENSG00000100902	ENSG00000015133	PSMA6	CCDC88C
2976	ENSG00000100902	ENSG00000246695	PSMA6	RASSF8-AS1
1383	ENSG00000100902	ENSG00000134240	PSMA6	HMGCS2
3091	ENSG00000100902	ENSG00000275718	PSMA6	CCL15
658	ENSG00000100902	ENSG00000105852	PSMA6	PON3
2538	ENSG00000100902	ENSG00000182551	PSMA6	ADI1
1085	ENSG00000100902	ENSG00000122557	PSMA6	HERPUD2
1920	ENSG00000100902	ENSG00000156096	PSMA6	UGT2B4
1821	ENSG00000100906	ENSG00000150760	NFKBIA	DOCK1
2693	ENSG00000100906	ENSG00000196507	NFKBIA	TCEAL3
2629	ENSG00000101076	ENSG00000187048	HNF4A	CYP4A11
2763	ENSG00000101076	ENSG00000198610	HNF4A	AKR1C4
722	ENSG00000101076	ENSG00000108175	HNF4A	ZMIZ1
1848	ENSG00000101076	ENSG00000151726	HNF4A	ACSL1
904	ENSG00000101076	ENSG00000115363	HNF4A	EVA1A
2370	ENSG00000101076	ENSG00000170949	HNF4A	ZNF160
2513	ENSG00000101076	ENSG00000180776	HNF4A	ZDHHC20
170	ENSG00000101076	ENSG00000048162	HNF4A	NOP16
594	ENSG00000101076	ENSG00000102024	HNF4A	PLS3
242	ENSG00000101076	ENSG00000064999	HNF4A	ANKS1A
1765	ENSG00000102760	ENSG00000147454	RGCC	SLC25A37
1301	ENSG00000102974	ENSG00000130396	CTCF	AFDN
2040	ENSG00000102974	ENSG00000162267	CTCF	ITIH3
535	ENSG00000102974	ENSG00000100307	CTCF	CBX7
452	ENSG00000102974	ENSG00000089053	CTCF	ANAPC5
544	ENSG00000102974	ENSG00000100354	CTCF	TNRC6B
2637	ENSG00000102974	ENSG00000187118	CTCF	CMC1
1034	ENSG00000102974	ENSG00000120533	CTCF	ENY2
2372	ENSG00000103490	ENSG00000171051	PYCARD	FPR1
466	ENSG00000103490	ENSG00000090376	PYCARD	IRAK3
1139	ENSG00000103490	ENSG00000124491	PYCARD	F13A1
2902	ENSG00000103490	ENSG00000223865	PYCARD	HLA-DPB1
2615	ENSG00000103490	ENSG00000186350	PYCARD	RXRA
1707	ENSG00000103490	ENSG00000145321	PYCARD	GC
119	ENSG00000103490	ENSG00000023191	PYCARD	RNH1
2804	ENSG00000103490	ENSG00000204256	PYCARD	BRD2
326	ENSG00000103495	ENSG00000073849	MAZ	ST6GAL1
973	ENSG00000103495	ENSG00000117139	MAZ	KDM5B
512	ENSG00000103495	ENSG00000100116	MAZ	GCAT
2347	ENSG00000104964	ENSG00000169926	TLE5	KLF13
1092	ENSG00000105698	ENSG00000122787	USF2	AKR1D1
2056	ENSG00000105698	ENSG00000162601	USF2	MYSM1
1759	ENSG00000105698	ENSG00000147274	USF2	RBMX
763	ENSG00000106052	ENSG00000109919	TAX1BP1	MTCH2
1168	ENSG00000106261	ENSG00000125551	ZKSCAN1	PLGLB2
1008	ENSG00000106261	ENSG00000118564	ZKSCAN1	FBXL5
1514	ENSG00000107175	ENSG00000137106	CREB3	GRHPR
489	ENSG00000107175	ENSG00000096060	CREB3	FKBP5
1601	ENSG00000107223	ENSG00000139344	EDF1	AMDHD1
9	ENSG00000107223	ENSG00000003436	EDF1	TFPI
20	ENSG00000107223	ENSG00000004455	EDF1	AK2
2262	ENSG00000107223	ENSG00000167798	EDF1	C3P1
1107	ENSG00000107223	ENSG00000123240	EDF1	OPTN
2991	ENSG00000107223	ENSG00000250056	EDF1	LINC01018
2311	ENSG00000107223	ENSG00000169567	EDF1	HINT1
2234	ENSG00000107223	ENSG00000167460	EDF1	TPM4
1185	ENSG00000107223	ENSG00000125835	EDF1	SNRPB
110	ENSG00000107223	ENSG00000021826	EDF1	CPS1
1844	ENSG00000107223	ENSG00000151632	EDF1	AKR1C2
293	ENSG00000107223	ENSG00000069702	EDF1	TGFBR3
1220	ENSG00000107223	ENSG00000127603	EDF1	MACF1
436	ENSG00000107223	ENSG00000088682	EDF1	COQ9
2488	ENSG00000107223	ENSG00000177311	EDF1	ZBTB38
1880	ENSG00000107223	ENSG00000154262	EDF1	ABCA6
55	ENSG00000107223	ENSG00000007933	EDF1	FMO3
73	ENSG00000107223	ENSG00000010327	EDF1	STAB1
1329	ENSG00000107223	ENSG00000131148	EDF1	EMC8
1472	ENSG00000107223	ENSG00000136051	EDF1	WASHC4
2473	ENSG00000107223	ENSG00000175854	EDF1	SWI5
1131	ENSG00000107372	ENSG00000124212	ZFAND5	PTGIS
1384	ENSG00000107372	ENSG00000134240	ZFAND5	HMGCS2
2328	ENSG00000108055	ENSG00000169718	SMC3	DUS1L
1348	ENSG00000108055	ENSG00000132334	SMC3	PTPRE
948	ENSG00000108055	ENSG00000116584	SMC3	ARHGEF2
1159	ENSG00000108055	ENSG00000124839	SMC3	RAB17
2787	ENSG00000108055	ENSG00000198931	SMC3	APRT
1495	ENSG00000108055	ENSG00000136709	SMC3	WDR33
2036	ENSG00000108055	ENSG00000162241	SMC3	SLC25A45
1226	ENSG00000108055	ENSG00000127914	SMC3	AKAP9
997	ENSG00000108654	ENSG00000117899	DDX5	MESD
1657	ENSG00000108654	ENSG00000143401	DDX5	ANP32E
1539	ENSG00000108654	ENSG00000137815	DDX5	RTF1
843	ENSG00000108654	ENSG00000112936	DDX5	C7
1246	ENSG00000108654	ENSG00000128294	DDX5	TPST2
1989	ENSG00000108654	ENSG00000160282	DDX5	FTCD
2216	ENSG00000108654	ENSG00000166927	DDX5	MS4A7
92	ENSG00000108654	ENSG00000015475	DDX5	BID
2276	ENSG00000108654	ENSG00000168214	DDX5	RBPJ
2337	ENSG00000108654	ENSG00000169871	DDX5	TRIM56
2857	ENSG00000108654	ENSG00000213809	DDX5	KLRK1
2175	ENSG00000108654	ENSG00000165841	DDX5	CYP2C19
2571	ENSG00000108654	ENSG00000184205	DDX5	TSPYL2
680	ENSG00000108924	ENSG00000106258	HLF	CYP3A5
2163	ENSG00000108924	ENSG00000165792	HLF	METTL17
1127	ENSG00000108924	ENSG00000124171	HLF	PARD6B
2252	ENSG00000108924	ENSG00000167740	HLF	CYB5D2
1638	ENSG00000108924	ENSG00000142484	HLF	TM4SF5
2712	ENSG00000111269	ENSG00000197006	CREBL2	METTL9
2059	ENSG00000111912	ENSG00000162645	NCOA7	GBP2
1852	ENSG00000112715	ENSG00000151790	VEGFA	TDO2
1272	ENSG00000113387	ENSG00000129467	SUB1	ADCY4
2280	ENSG00000113387	ENSG00000168273	SUB1	SMIM4
2599	ENSG00000113387	ENSG00000185651	SUB1	UBE2L3
2248	ENSG00000113387	ENSG00000167711	SUB1	SERPINF2
3039	ENSG00000113387	ENSG00000260314	SUB1	MRC1
536	ENSG00000113387	ENSG00000100321	SUB1	SYNGR1
2029	ENSG00000113387	ENSG00000161267	SUB1	BDH1
2955	ENSG00000113580	ENSG00000237949	NR3C1	LINC00844
2212	ENSG00000113580	ENSG00000166825	NR3C1	ANPEP
2005	ENSG00000113580	ENSG00000160799	NR3C1	CCDC12
1778	ENSG00000113580	ENSG00000147862	NR3C1	NFIB
2089	ENSG00000113580	ENSG00000163319	NR3C1	MRPS18C
2429	ENSG00000113580	ENSG00000173085	NR3C1	COQ2
2374	ENSG00000113580	ENSG00000171067	NR3C1	C11orf24
263	ENSG00000113580	ENSG00000067182	NR3C1	TNFRSF1A
949	ENSG00000113580	ENSG00000116584	NR3C1	ARHGEF2
709	ENSG00000113580	ENSG00000107186	NR3C1	MPDZ
2046	ENSG00000113580	ENSG00000162441	NR3C1	LZIC
1628	ENSG00000113580	ENSG00000141753	NR3C1	IGFBP4
2882	ENSG00000113580	ENSG00000214941	NR3C1	ZSWIM7
1881	ENSG00000113580	ENSG00000154262	NR3C1	ABCA6
1355	ENSG00000113658	ENSG00000132541	SMAD5	RIDA
2182	ENSG00000114315	ENSG00000166068	HES1	SPRED1
89	ENSG00000114315	ENSG00000013441	HES1	CLK1
2275	ENSG00000114315	ENSG00000168092	HES1	PAFAH1B2
2663	ENSG00000114315	ENSG00000188994	HES1	ZNF292
2893	ENSG00000114315	ENSG00000217555	HES1	CKLF
1697	ENSG00000114861	ENSG00000144810	FOXP1	COL8A1
1629	ENSG00000114861	ENSG00000141753	FOXP1	IGFBP4
887	ENSG00000114861	ENSG00000114383	FOXP1	TUSC2
1281	ENSG00000114861	ENSG00000129657	FOXP1	SEC14L1
2268	ENSG00000114861	ENSG00000168036	FOXP1	CTNNB1
91	ENSG00000114861	ENSG00000015133	FOXP1	CCDC88C
2992	ENSG00000114861	ENSG00000250056	FOXP1	LINC01018
2195	ENSG00000114861	ENSG00000166228	FOXP1	PCBD1
327	ENSG00000114861	ENSG00000073849	FOXP1	ST6GAL1
21	ENSG00000114861	ENSG00000004455	FOXP1	AK2
31	ENSG00000114861	ENSG00000005421	FOXP1	PON1
437	ENSG00000114861	ENSG00000088682	FOXP1	COQ9
1997	ENSG00000115350	ENSG00000160593	POLE4	JAML
146	ENSG00000115415	ENSG00000035862	STAT1	TIMP2
1103	ENSG00000115415	ENSG00000123213	STAT1	NLN
1404	ENSG00000115415	ENSG00000134516	STAT1	DOCK2
1309	ENSG00000115415	ENSG00000130517	STAT1	PGPEP1
3092	ENSG00000115738	ENSG00000275718	ID2	CCL15
714	ENSG00000115738	ENSG00000107562	ID2	CXCL12
1589	ENSG00000115738	ENSG00000139291	ID2	TMEM19
545	ENSG00000115738	ENSG00000100354	ID2	TNRC6B
294	ENSG00000115738	ENSG00000069702	ID2	TGFBR3
2277	ENSG00000115738	ENSG00000168214	ID2	RBPJ
1003	ENSG00000115738	ENSG00000118263	ID2	KLF7
2909	ENSG00000115738	ENSG00000226067	ID2	LINC00623
844	ENSG00000115738	ENSG00000112936	ID2	C7
2945	ENSG00000115738	ENSG00000237765	ID2	FAM200B
1552	ENSG00000115738	ENSG00000138115	ID2	CYP2C8
835	ENSG00000115738	ENSG00000112514	ID2	CUTA
27	ENSG00000115738	ENSG00000005020	ID2	SKAP2
905	ENSG00000115738	ENSG00000115363	ID2	EVA1A
2274	ENSG00000115738	ENSG00000168066	ID2	SF1
2269	ENSG00000115738	ENSG00000168036	ID2	CTNNB1
893	ENSG00000115738	ENSG00000114450	ID2	GNB4
3009	ENSG00000115738	ENSG00000255198	ID2	SNHG9
3018	ENSG00000115738	ENSG00000258017	ID2
2610	ENSG00000115738	ENSG00000186184	ID2	POLR1D
1114	ENSG00000115738	ENSG00000123838	ID2	C4BPA
2630	ENSG00000115738	ENSG00000187048	ID2	CYP4A11
1345	ENSG00000115738	ENSG00000132329	ID2	RAMP1
147	ENSG00000115738	ENSG00000035862	ID2	TIMP2
2583	ENSG00000115738	ENSG00000184500	ID2	PROS1
1267	ENSG00000115738	ENSG00000129103	ID2	SUMF2
1369	ENSG00000115738	ENSG00000133742	ID2	CA1
2557	ENSG00000115738	ENSG00000183281	ID2	PLGLB1
2551	ENSG00000115738	ENSG00000183020	ID2	AP2A2
1395	ENSG00000115738	ENSG00000134324	ID2	LPIN1
1242	ENSG00000115738	ENSG00000128052	ID2	KDR
1415	ENSG00000115738	ENSG00000134825	ID2	TMEM258
1428	ENSG00000115738	ENSG00000135046	ID2	ANXA1
2433	ENSG00000115738	ENSG00000173465	ID2	ZNRD2
2670	ENSG00000115738	ENSG00000196139	ID2	AKR1C3
1214	ENSG00000115738	ENSG00000127329	ID2	PTPRB
1163	ENSG00000115738	ENSG00000125430	ID2	HS3ST3B1
1528	ENSG00000115738	ENSG00000137642	ID2	SORL1
2764	ENSG00000115738	ENSG00000198610	ID2	AKR1C4
2791	ENSG00000115738	ENSG00000203880	ID2	PCMTD2
2819	ENSG00000115738	ENSG00000205302	ID2	SNX2
2363	ENSG00000115738	ENSG00000170892	ID2	TSEN34
2535	ENSG00000115738	ENSG00000182446	ID2	NPLOC4
824	ENSG00000115738	ENSG00000112245	ID2	PTP4A1
1745	ENSG00000115738	ENSG00000146278	ID2	PNRC1
475	ENSG00000115738	ENSG00000092068	ID2	SLC7A8
1788	ENSG00000115738	ENSG00000148468	ID2	FAM171A1
336	ENSG00000115738	ENSG00000074966	ID2	TXK
341	ENSG00000115738	ENSG00000075391	ID2	RASAL2
467	ENSG00000115738	ENSG00000090376	ID2	IRAK3
1838	ENSG00000115738	ENSG00000151552	ID2	QDPR
2097	ENSG00000115738	ENSG00000163563	ID2	MNDA
367	ENSG00000115738	ENSG00000080503	ID2	SMARCA2
1747	ENSG00000115738	ENSG00000146574	ID2	CCZ1B
444	ENSG00000115738	ENSG00000088986	ID2	DYNLL1
1871	ENSG00000115738	ENSG00000153179	ID2	RASSF3
438	ENSG00000115738	ENSG00000088682	ID2	COQ9
1888	ENSG00000115738	ENSG00000154582	ID2	ELOC
1914	ENSG00000115738	ENSG00000156030	ID2	MIDEAS
2030	ENSG00000115738	ENSG00000161267	ID2	BDH1
2006	ENSG00000115738	ENSG00000160799	ID2	CCDC12
507	ENSG00000115738	ENSG00000100099	ID2	HPS4
397	ENSG00000115738	ENSG00000084070	ID2	SMAP2
1948	ENSG00000115738	ENSG00000157514	ID2	TSC22D3
1950	ENSG00000115738	ENSG00000157554	ID2	ERG
318	ENSG00000115738	ENSG00000073614	ID2	KDM5A
2823	ENSG00000116016	ENSG00000205531	EPAS1	NAP1L4
2624	ENSG00000116016	ENSG00000186642	EPAS1	PDE2A
2132	ENSG00000116016	ENSG00000164512	EPAS1	ANKRD55
1940	ENSG00000116016	ENSG00000157216	EPAS1	SSBP3
272	ENSG00000116016	ENSG00000067992	EPAS1	PDK3
2805	ENSG00000116016	ENSG00000204301	EPAS1	NOTCH4
2107	ENSG00000116016	ENSG00000163638	EPAS1	ADAMTS9
617	ENSG00000116030	ENSG00000103415	SUMO1	HMOX2
1862	ENSG00000116030	ENSG00000152520	SUMO1	PAN3
2466	ENSG00000116030	ENSG00000175048	SUMO1	ZDHHC14
154	ENSG00000116030	ENSG00000044115	SUMO1	CTNNA1
313	ENSG00000116030	ENSG00000072274	SUMO1	TFRC
1679	ENSG00000116030	ENSG00000143669	SUMO1	LYST
2437	ENSG00000116030	ENSG00000173744	SUMO1	AGFG1
2300	ENSG00000116030	ENSG00000169429	SUMO1	CXCL8
1557	ENSG00000116030	ENSG00000138398	SUMO1	PPIG
2225	ENSG00000116030	ENSG00000167193	SUMO1	CRK
2063	ENSG00000116030	ENSG00000162852	SUMO1	CNST
779	ENSG00000116030	ENSG00000110080	SUMO1	ST3GAL4
485	ENSG00000116030	ENSG00000092964	SUMO1	DPYSL2
1872	ENSG00000116030	ENSG00000153179	SUMO1	RASSF3
2265	ENSG00000116030	ENSG00000167930	SUMO1	FAM234A
2797	ENSG00000116030	ENSG00000204220	SUMO1	PFDN6
2469	ENSG00000116030	ENSG00000175354	SUMO1	PTPN2
2303	ENSG00000116030	ENSG00000169439	SUMO1	SDC2
2552	ENSG00000116030	ENSG00000183020	SUMO1	AP2A2
2638	ENSG00000116030	ENSG00000187118	SUMO1	CMC1
1253	ENSG00000116030	ENSG00000128641	SUMO1	MYO1B
476	ENSG00000116030	ENSG00000092068	SUMO1	SLC7A8
1796	ENSG00000116030	ENSG00000148841	SUMO1	ITPRIP
429	ENSG00000116030	ENSG00000088179	SUMO1	PTPN4
1009	ENSG00000116030	ENSG00000118564	SUMO1	FBXL5
1115	ENSG00000116030	ENSG00000123838	SUMO1	C4BPA
1827	ENSG00000116030	ENSG00000150787	SUMO1	PTS
321	ENSG00000116030	ENSG00000073792	SUMO1	IGF2BP2
1458	ENSG00000116030	ENSG00000135929	SUMO1	CYP27A1
2906	ENSG00000116288	ENSG00000225746	PARK7	MEG8
961	ENSG00000116288	ENSG00000116833	PARK7	NR5A2
1932	ENSG00000116288	ENSG00000157103	PARK7	SLC6A1
2024	ENSG00000116288	ENSG00000160953	PARK7	PWWP3A
1385	ENSG00000116288	ENSG00000134240	PARK7	HMGCS2
1399	ENSG00000116288	ENSG00000134330	PARK7	IAH1
2134	ENSG00000116288	ENSG00000164690	PARK7	SHH
1525	ENSG00000116288	ENSG00000137509	PARK7	PRCP
2867	ENSG00000116288	ENSG00000214548	PARK7	MEG3
1060	ENSG00000116288	ENSG00000121060	PARK7	TRIM25
2539	ENSG00000116288	ENSG00000182551	PARK7	ADI1
2166	ENSG00000116288	ENSG00000165802	PARK7	NSMF
741	ENSG00000116288	ENSG00000108861	PARK7	DUSP3
696	ENSG00000116288	ENSG00000106804	PARK7	C5
3093	ENSG00000116288	ENSG00000275718	PARK7	CCL15
780	ENSG00000116288	ENSG00000110080	PARK7	ST3GAL4
3086	ENSG00000116288	ENSG00000275066	PARK7	SYNRG
2698	ENSG00000116288	ENSG00000196628	PARK7	TCF4
513	ENSG00000116288	ENSG00000100116	PARK7	GCAT
2263	ENSG00000116288	ENSG00000167798	PARK7	C3P1
461	ENSG00000116288	ENSG00000090273	PARK7	NUDC
3061	ENSG00000116288	ENSG00000267391	PARK7	MIR122HG
877	ENSG00000116288	ENSG00000114302	PARK7	PRKAR2A
304	ENSG00000116288	ENSG00000072080	PARK7	SPP2
1025	ENSG00000116478	ENSG00000120053	HDAC1	GOT1
1284	ENSG00000116478	ENSG00000129667	HDAC1	RHBDF2
1334	ENSG00000116478	ENSG00000131446	HDAC1	MGAT1
2304	ENSG00000116478	ENSG00000169439	HDAC1	SDC2
2108	ENSG00000116478	ENSG00000163687	HDAC1	DNASE1L3
1762	ENSG00000116478	ENSG00000147421	HDAC1	HMBOX1
1396	ENSG00000116560	ENSG00000134324	SFPQ	LPIN1
1481	ENSG00000117139	ENSG00000136167	KDM5B	LCP1
1209	ENSG00000117139	ENSG00000127152	KDM5B	BCL11B
2656	ENSG00000117318	ENSG00000188677	ID3	PARVB
2665	ENSG00000117318	ENSG00000189056	ID3	RELN
362	ENSG00000117318	ENSG00000079263	ID3	SP140
2841	ENSG00000117318	ENSG00000211897	ID3	IGHG3
1258	ENSG00000117318	ENSG00000128739	ID3	SNRPN
1215	ENSG00000117318	ENSG00000127329	ID3	PTPRB
1120	ENSG00000117318	ENSG00000123843	ID3	C4BPB
1291	ENSG00000117318	ENSG00000130158	ID3	DOCK6
1651	ENSG00000117318	ENSG00000143376	ID3	SNX27
684	ENSG00000117318	ENSG00000106261	ID3	ZKSCAN1
2824	ENSG00000117318	ENSG00000205531	ID3	NAP1L4
2235	ENSG00000117318	ENSG00000167460	ID3	TPM4
618	ENSG00000117318	ENSG00000103415	ID3	HMOX2
1724	ENSG00000117318	ENSG00000145782	ID3	ATG12
2100	ENSG00000117318	ENSG00000163564	ID3	PYHIN1
1736	ENSG00000117318	ENSG00000145990	ID3	GFOD1
1756	ENSG00000117318	ENSG00000147162	ID3	OGT
275	ENSG00000117318	ENSG00000068028	ID3	RASSF1
546	ENSG00000117318	ENSG00000100354	ID3	TNRC6B
273	ENSG00000117318	ENSG00000067992	ID3	PDK3
267	ENSG00000117318	ENSG00000067208	ID3	EVI5
1959	ENSG00000117318	ENSG00000157873	ID3	TNFRSF14
564	ENSG00000117318	ENSG00000101109	ID3	STK4
1941	ENSG00000117318	ENSG00000157216	ID3	SSBP3
928	ENSG00000117318	ENSG00000116016	ID3	EPAS1
2364	ENSG00000117318	ENSG00000170892	ID3	TSEN34
2172	ENSG00000117318	ENSG00000165810	ID3	BTNL9
1526	ENSG00000117318	ENSG00000137509	ID3	PRCP
322	ENSG00000117318	ENSG00000073792	ID3	IGF2BP2
1444	ENSG00000117318	ENSG00000135218	ID3	CD36
1456	ENSG00000117318	ENSG00000135899	ID3	SP110
737	ENSG00000117318	ENSG00000108848	ID3	LUC7L3
2517	ENSG00000117318	ENSG00000181031	ID3	RPH3AL
74	ENSG00000117318	ENSG00000010327	ID3	STAB1
2442	ENSG00000117318	ENSG00000173821	ID3	RNF213
1741	ENSG00000117318	ENSG00000146021	ID3	KLHL3
1238	ENSG00000117318	ENSG00000127990	ID3	SGCE
3094	ENSG00000117707	ENSG00000275718	PROX1	CCL15
851	ENSG00000117707	ENSG00000113328	PROX1	CCNG1
1620	ENSG00000117707	ENSG00000141232	PROX1	TOB1
556	ENSG00000117707	ENSG00000101000	PROX1	PROCR
551	ENSG00000117707	ENSG00000100504	PROX1	PYGL
798	ENSG00000117707	ENSG00000110917	PROX1	MLEC
1169	ENSG00000117707	ENSG00000125551	PROX1	PLGLB2
1278	ENSG00000117707	ENSG00000129518	PROX1	EAPP
2732	ENSG00000117707	ENSG00000197448	PROX1	GSTK1
2295	ENSG00000117707	ENSG00000169223	PROX1	LMAN2
2296	ENSG00000117707	ENSG00000169251	PROX1	NMD3
811	ENSG00000117707	ENSG00000111850	PROX1	SMIM8
1853	ENSG00000117707	ENSG00000151790	PROX1	TDO2
1370	ENSG00000117707	ENSG00000133742	PROX1	CA1
305	ENSG00000117707	ENSG00000072080	PROX1	SPP2
1803	ENSG00000117707	ENSG00000149124	PROX1	GLYAT
2049	ENSG00000117707	ENSG00000162496	PROX1	DHRS3
2563	ENSG00000117707	ENSG00000183283	PROX1	DAZAP2
582	ENSG00000117707	ENSG00000101654	PROX1	RNMT
1701	ENSG00000117707	ENSG00000144867	PROX1	SRPRB
2408	ENSG00000117707	ENSG00000172009	PROX1	THOP1
3048	ENSG00000117707	ENSG00000263753	PROX1	LINC00667
2568	ENSG00000117707	ENSG00000183978	PROX1	COA3
128	ENSG00000117707	ENSG00000025293	PROX1	PHF20
2128	ENSG00000117707	ENSG00000164172	PROX1	MOCS2
2848	ENSG00000117707	ENSG00000213339	PROX1	QTRT1
2230	ENSG00000117707	ENSG00000167380	PROX1	ZNF226
921	ENSG00000117707	ENSG00000115685	PROX1	PPP1R7
2354	ENSG00000117707	ENSG00000170412	PROX1	GPRC5C
1811	ENSG00000118007	ENSG00000149294	STAG1	NCAM1
1675	ENSG00000118058	ENSG00000143653	KMT2A	SCCPDH
946	ENSG00000118058	ENSG00000116478	KMT2A	HDAC1
1909	ENSG00000118058	ENSG00000155957	KMT2A	TMBIM4
2771	ENSG00000118058	ENSG00000198752	KMT2A	CDC42BPB
2217	ENSG00000118058	ENSG00000166927	KMT2A	MS4A7
1287	ENSG00000118058	ENSG00000129988	KMT2A	LBP
668	ENSG00000118058	ENSG00000105974	KMT2A	CAV1
2407	ENSG00000118058	ENSG00000171943	KMT2A	SRGAP2C
2443	ENSG00000118058	ENSG00000173821	KMT2A	RNF213
2306	ENSG00000118418	ENSG00000169554	HMGN3	ZEB2
443	ENSG00000118418	ENSG00000088930	HMGN3	XRN2
746	ENSG00000118418	ENSG00000108953	HMGN3	YWHAE
3027	ENSG00000118418	ENSG00000258289	HMGN3	CHURC1
2569	ENSG00000118418	ENSG00000184060	HMGN3	ADAP2
1052	ENSG00000118418	ENSG00000120915	HMGN3	EPHX2
2190	ENSG00000118418	ENSG00000166173	HMGN3	LARP6
995	ENSG00000118418	ENSG00000117748	HMGN3	RPA2
1046	ENSG00000118418	ENSG00000120742	HMGN3	SERP1
2474	ENSG00000118418	ENSG00000175854	HMGN3	SWI5
2532	ENSG00000118418	ENSG00000182307	HMGN3	C8orf33
1017	ENSG00000118418	ENSG00000119318	HMGN3	RAD23B
2255	ENSG00000118418	ENSG00000167772	HMGN3	ANGPTL4
1013	ENSG00000118418	ENSG00000119227	HMGN3	PIGZ
2626	ENSG00000118418	ENSG00000186812	HMGN3	ZNF397
42	ENSG00000118418	ENSG00000005882	HMGN3	PDK2
781	ENSG00000118418	ENSG00000110080	HMGN3	ST3GAL4
67	ENSG00000118418	ENSG00000010278	HMGN3	CD9
494	ENSG00000118418	ENSG00000099341	HMGN3	PSMD8
3070	ENSG00000118418	ENSG00000270800	HMGN3	RPS10-NUDT3
849	ENSG00000118418	ENSG00000112972	HMGN3	HMGCS1
1758	ENSG00000118418	ENSG00000147224	HMGN3	PRPS1
264	ENSG00000118418	ENSG00000067182	HMGN3	TNFRSF1A
854	ENSG00000118418	ENSG00000113369	HMGN3	ARRDC3
1672	ENSG00000118418	ENSG00000143575	HMGN3	HAX1
1565	ENSG00000118418	ENSG00000138594	HMGN3	TMOD3
552	ENSG00000118418	ENSG00000100504	HMGN3	PYGL
2489	ENSG00000118515	ENSG00000177311	SGK1	ZBTB38
738	ENSG00000118515	ENSG00000108848	SGK1	LUC7L3
2060	ENSG00000118515	ENSG00000162645	SGK1	GBP2
2064	ENSG00000118515	ENSG00000162852	SGK1	CNST
565	ENSG00000118515	ENSG00000101109	SGK1	STK4
155	ENSG00000118515	ENSG00000044115	SGK1	CTNNA1
2070	ENSG00000118515	ENSG00000162924	SGK1	REL
1720	ENSG00000118689	ENSG00000145692	FOXO3	BHMT
1063	ENSG00000118689	ENSG00000121310	FOXO3	ECHDC2
151	ENSG00000118689	ENSG00000041357	FOXO3	PSMA4
22	ENSG00000118689	ENSG00000004455	FOXO3	AK2
1126	ENSG00000118689	ENSG00000124155	FOXO3	PIGT
1064	ENSG00000119138	ENSG00000121310	KLF9	ECHDC2
186	ENSG00000119138	ENSG00000051620	KLF9	HEBP2
488	ENSG00000119138	ENSG00000095015	KLF9	MAP3K1
508	ENSG00000119138	ENSG00000100099	KLF9	HPS4
13	ENSG00000119138	ENSG00000003989	KLF9	SLC7A2
1451	ENSG00000119138	ENSG00000135837	KLF9	CEP350
1436	ENSG00000119138	ENSG00000135094	KLF9	SDS
812	ENSG00000119138	ENSG00000111850	KLF9	SMIM8
2002	ENSG00000119950	ENSG00000160789	MXI1	LMNA
678	ENSG00000119950	ENSG00000106244	MXI1	PDAP1
402	ENSG00000119950	ENSG00000084110	MXI1	HAL
2785	ENSG00000119950	ENSG00000198900	MXI1	TOP1
912	ENSG00000119950	ENSG00000115457	MXI1	IGFBP2
2584	ENSG00000119950	ENSG00000184500	MXI1	PROS1
79	ENSG00000119950	ENSG00000010810	MXI1	FYN
3015	ENSG00000119950	ENSG00000257529	MXI1	RPL36A-HNRNPH2
1621	ENSG00000119950	ENSG00000141232	MXI1	TOB1
2677	ENSG00000119950	ENSG00000196177	MXI1	ACADSB
2207	ENSG00000119950	ENSG00000166557	MXI1	TMED3
439	ENSG00000119950	ENSG00000088682	MXI1	COQ9
1312	ENSG00000120690	ENSG00000130649	ELF1	CYP2E1
1047	ENSG00000120690	ENSG00000120742	ELF1	SERP1
1038	ENSG00000120690	ENSG00000120690	ELF1	ELF1
999	ENSG00000120690	ENSG00000118257	ELF1	NRP2
1193	ENSG00000120690	ENSG00000125863	ELF1	MKKS
1093	ENSG00000120690	ENSG00000122787	ELF1	AKR1D1
1562	ENSG00000120690	ENSG00000138433	ELF1	CIR1
1769	ENSG00000120690	ENSG00000147647	ELF1	DPYS
2480	ENSG00000120738	ENSG00000175899	EGR1	A2M
932	ENSG00000120738	ENSG00000116171	EGR1	SCP2
954	ENSG00000120738	ENSG00000116688	EGR1	MFN2
2657	ENSG00000120738	ENSG00000188690	EGR1	UROS
2031	ENSG00000120738	ENSG00000161405	EGR1	IKZF3
2707	ENSG00000120738	ENSG00000196954	EGR1	CASP4
1829	ENSG00000120738	ENSG00000150867	EGR1	PIP4K2A
1048	ENSG00000120738	ENSG00000120742	EGR1	SERP1
2514	ENSG00000120738	ENSG00000180817	EGR1	PPA1
290	ENSG00000120738	ENSG00000069535	EGR1	MAOB
679	ENSG00000120738	ENSG00000106244	EGR1	PDAP1
2733	ENSG00000120885	ENSG00000197448	CLU	GSTK1
1279	ENSG00000120885	ENSG00000129518	CLU	EAPP
1584	ENSG00000120885	ENSG00000139269	CLU	INHBE
1153	ENSG00000120885	ENSG00000124615	CLU	MOCS1
3068	ENSG00000120885	ENSG00000269743	CLU	SLC25A53
2631	ENSG00000120885	ENSG00000187048	CLU	CYP4A11
913	ENSG00000120885	ENSG00000115457	CLU	IGFBP2
1186	ENSG00000120885	ENSG00000125835	CLU	SNRPB
3076	ENSG00000120885	ENSG00000273611	CLU	ZNHIT3
906	ENSG00000120885	ENSG00000115363	CLU	EVA1A
2699	ENSG00000120885	ENSG00000196628	CLU	TCF4
864	ENSG00000120885	ENSG00000113600	CLU	C9
2196	ENSG00000120885	ENSG00000166228	CLU	PCBD1
1971	ENSG00000120885	ENSG00000158869	CLU	FCER1G
860	ENSG00000120885	ENSG00000113594	CLU	LIFR
1839	ENSG00000120885	ENSG00000151552	CLU	QDPR
857	ENSG00000120885	ENSG00000113441	CLU	LNPEP
2678	ENSG00000120885	ENSG00000196177	CLU	ACADSB
1635	ENSG00000120885	ENSG00000142192	CLU	APP
1857	ENSG00000120885	ENSG00000151914	CLU	DST
1265	ENSG00000120885	ENSG00000128928	CLU	IVD
2640	ENSG00000120885	ENSG00000187134	CLU	AKR1C1
3102	ENSG00000120885	ENSG00000285219	CLU	LOC100506207
1622	ENSG00000120885	ENSG00000141232	CLU	TOB1
2651	ENSG00000120885	ENSG00000188582	CLU	PAQR9
1743	ENSG00000120885	ENSG00000146192	CLU	FGD2
2608	ENSG00000120885	ENSG00000186106	CLU	ANKRD46
2498	ENSG00000120885	ENSG00000178573	CLU	MAF
2883	ENSG00000120885	ENSG00000214941	CLU	ZSWIM7
2506	ENSG00000120885	ENSG00000180210	CLU	F2
2495	ENSG00000120885	ENSG00000178381	CLU	ZFAND2A
2871	ENSG00000120885	ENSG00000214855	CLU	APOC1P1
1028	ENSG00000120885	ENSG00000120156	CLU	TEK
2932	ENSG00000120885	ENSG00000235576	CLU	LINC01871
2226	ENSG00000120885	ENSG00000167193	CLU	CRK
1990	ENSG00000120885	ENSG00000160282	CLU	FTCD
2956	ENSG00000120885	ENSG00000237949	CLU	LINC00844
975	ENSG00000120885	ENSG00000117395	CLU	EBNA1BP2
2967	ENSG00000120885	ENSG00000243696	CLU
1049	ENSG00000120885	ENSG00000120833	CLU	SOCS2
2014	ENSG00000120885	ENSG00000160868	CLU	CYP3A4
2993	ENSG00000120885	ENSG00000250056	CLU	LINC01018
1421	ENSG00000120885	ENSG00000134871	CLU	COL4A2
2007	ENSG00000120885	ENSG00000160799	CLU	CCDC12
2540	ENSG00000120885	ENSG00000182551	CLU	ADI1
2164	ENSG00000120885	ENSG00000165792	CLU	METTL17
1386	ENSG00000120885	ENSG00000134240	CLU	HMGCS2
1933	ENSG00000120885	ENSG00000157103	CLU	SLC6A1
2558	ENSG00000120885	ENSG00000183281	CLU	PLGLB1
2382	ENSG00000120885	ENSG00000171560	CLU	FGA
2144	ENSG00000120885	ENSG00000164924	CLU	YWHAZ
934	ENSG00000120885	ENSG00000116221	CLU	MRPL37
1112	ENSG00000120885	ENSG00000123415	CLU	SMUG1
2371	ENSG00000120885	ENSG00000170989	CLU	S1PR1
2365	ENSG00000120885	ENSG00000170892	CLU	TSEN34
1546	ENSG00000120885	ENSG00000137962	CLU	ARHGAP29
2338	ENSG00000120885	ENSG00000169871	CLU	TRIM56
1356	ENSG00000120885	ENSG00000132824	CLU	SERINC3
1116	ENSG00000120885	ENSG00000123838	CLU	C4BPA
2307	ENSG00000120885	ENSG00000169554	CLU	ZEB2
1554	ENSG00000120885	ENSG00000138315	CLU	OIT3
637	ENSG00000120885	ENSG00000104660	CLU	LEPROTL1
130	ENSG00000120885	ENSG00000025423	CLU	HSD17B6
537	ENSG00000120885	ENSG00000100321	CLU	SYNGR1
807	ENSG00000120885	ENSG00000111700	CLU	SLCO1B3
559	ENSG00000120885	ENSG00000101076	CLU	HNF4A
734	ENSG00000120885	ENSG00000108479	CLU	GALK1
265	ENSG00000120885	ENSG00000067182	CLU	TNFRSF1A
578	ENSG00000120885	ENSG00000101439	CLU	CST3
111	ENSG00000120885	ENSG00000021826	CLU	CPS1
747	ENSG00000120885	ENSG00000108953	CLU	YWHAE
445	ENSG00000120885	ENSG00000088986	CLU	DYNLL1
757	ENSG00000120885	ENSG00000109814	CLU	UGDH
440	ENSG00000120885	ENSG00000088682	CLU	COQ9
85	ENSG00000120885	ENSG00000012061	CLU	ERCC1
634	ENSG00000120885	ENSG00000104635	CLU	SLC39A14
595	ENSG00000120885	ENSG00000102024	CLU	PLS3
598	ENSG00000120885	ENSG00000102048	CLU	ASB9
405	ENSG00000120885	ENSG00000084234	CLU	APLP2
398	ENSG00000120885	ENSG00000084070	CLU	SMAP2
394	ENSG00000120885	ENSG00000083807	CLU	SLC27A5
611	ENSG00000120885	ENSG00000103326	CLU	CAPN15
384	ENSG00000120885	ENSG00000082153	CLU	BZW1
226	ENSG00000120885	ENSG00000060491	CLU	OGFR
224	ENSG00000120885	ENSG00000060237	CLU	WNK1
32	ENSG00000120885	ENSG00000005421	CLU	PON1
206	ENSG00000120885	ENSG00000055955	CLU	ITIH4
193	ENSG00000120885	ENSG00000054938	CLU	CHRDL2
198	ENSG00000120885	ENSG00000055950	CLU	MRPL43
212	ENSG00000120885	ENSG00000059377	CLU	TBXAS1
532	ENSG00000120885	ENSG00000100299	CLU	ARSA
685	ENSG00000120885	ENSG00000106261	CLU	ZKSCAN1
2490	ENSG00000120963	ENSG00000177311	ZNF706	ZBTB38
191	ENSG00000121060	ENSG00000054654	TRIM25	SYNE2
2451	ENSG00000121691	ENSG00000175003	CAT	SLC22A1
2724	ENSG00000121691	ENSG00000197408	CAT	CYP2B6
2745	ENSG00000121691	ENSG00000198074	CAT	AKR1B10
112	ENSG00000121691	ENSG00000021826	CAT	CPS1
1540	ENSG00000121691	ENSG00000137815	CAT	RTF1
456	ENSG00000121691	ENSG00000089737	CAT	DDX24
1934	ENSG00000121691	ENSG00000157103	CAT	SLC6A1
735	ENSG00000121691	ENSG00000108479	CAT	GALK1
2957	ENSG00000121691	ENSG00000237949	CAT	LINC00844
2948	ENSG00000121691	ENSG00000237767	CAT	LINC01370
3103	ENSG00000121691	ENSG00000285219	CAT	LOC100506207
1991	ENSG00000121691	ENSG00000160282	CAT	FTCD
1154	ENSG00000121691	ENSG00000124615	CAT	MOCS1
2050	ENSG00000121691	ENSG00000162496	CAT	DHRS3
643	ENSG00000121691	ENSG00000104760	CAT	FGL1
560	ENSG00000121691	ENSG00000101076	CAT	HNF4A
1437	ENSG00000121691	ENSG00000135094	CAT	SDS
2383	ENSG00000121691	ENSG00000171560	CAT	FGA
681	ENSG00000121691	ENSG00000106258	CAT	CYP3A5
3031	ENSG00000121691	ENSG00000260136	CAT
2658	ENSG00000121691	ENSG00000188690	CAT	UROS
2393	ENSG00000121691	ENSG00000171759	CAT	PAH
1397	ENSG00000122034	ENSG00000134324	GTF3A	LPIN1
1960	ENSG00000122034	ENSG00000157873	GTF3A	TNFRSF14
2414	ENSG00000122034	ENSG00000172172	GTF3A	MRPL13
2814	ENSG00000122034	ENSG00000204642	GTF3A	HLA-F
1065	ENSG00000122034	ENSG00000121310	GTF3A	ECHDC2
277	ENSG00000122034	ENSG00000068745	GTF3A	IP6K2
2377	ENSG00000122034	ENSG00000171115	GTF3A	GIMAP8
2348	ENSG00000122034	ENSG00000169926	GTF3A	KLF13
1858	ENSG00000122034	ENSG00000151914	GTF3A	DST
2452	ENSG00000123200	ENSG00000175003	ZC3H13	SLC22A1
2503	ENSG00000123200	ENSG00000180185	ZC3H13	FAHD1
2185	ENSG00000123200	ENSG00000166126	ZC3H13	AMN
727	ENSG00000123933	ENSG00000108219	MXD4	TSPAN14
2194	ENSG00000124562	ENSG00000166197	SNRPC	NOLC1
764	ENSG00000124562	ENSG00000109919	SNRPC	MTCH2
2668	ENSG00000124766	ENSG00000196083	SOX4	IL1RAP
2160	ENSG00000124766	ENSG00000165732	SOX4	DDX21
2047	ENSG00000124766	ENSG00000162441	SOX4	LZIC
2863	ENSG00000124766	ENSG00000213949	SOX4	ITGA1
1330	ENSG00000124766	ENSG00000131148	SOX4	EMC8
1096	ENSG00000124766	ENSG00000122870	SOX4	BICC1
1645	ENSG00000124766	ENSG00000143153	SOX4	ATP1B1
2746	ENSG00000124766	ENSG00000198074	SOX4	AKR1B10
2703	ENSG00000124766	ENSG00000196730	SOX4	DAPK1
2266	ENSG00000124766	ENSG00000167930	SOX4	FAM234A
731	ENSG00000124766	ENSG00000108384	SOX4	RAD51C
2533	ENSG00000124766	ENSG00000182307	SOX4	C8orf33
1039	ENSG00000124766	ENSG00000120690	SOX4	ELF1
1057	ENSG00000124766	ENSG00000120948	SOX4	TARDBP
2380	ENSG00000124766	ENSG00000171130	SOX4	ATP6V0E2
1987	ENSG00000124795	ENSG00000160179	DEK	ABCG1
366	ENSG00000125347	ENSG00000079819	IRF1	EPB41L2
490	ENSG00000125347	ENSG00000096060	IRF1	FKBP5
775	ENSG00000125347	ENSG00000109929	IRF1	SC5D
2183	ENSG00000125482	ENSG00000166068	TTF1	SPRED1
80	ENSG00000125482	ENSG00000010810	TTF1	FYN
1882	ENSG00000125686	ENSG00000154262	MED1	ABCA6
356	ENSG00000125686	ENSG00000078124	MED1	ACER3
815	ENSG00000125686	ENSG00000111961	MED1	SASH1
638	ENSG00000125686	ENSG00000104660	MED1	LEPROTL1
2573	ENSG00000125686	ENSG00000184232	MED1	OAF
2281	ENSG00000125968	ENSG00000168438	ID1	CDC40
1216	ENSG00000125968	ENSG00000127329	ID1	PTPRB
1176	ENSG00000125968	ENSG00000125648	ID1	SLC25A23
2910	ENSG00000125968	ENSG00000226067	ID1	LINC00623
376	ENSG00000125968	ENSG00000080824	ID1	HSP90AA1
2501	ENSG00000125968	ENSG00000179915	ID1	NRXN1
1292	ENSG00000125968	ENSG00000130158	ID1	DOCK6
687	ENSG00000125968	ENSG00000106266	ID1	SNX8
612	ENSG00000125968	ENSG00000103326	ID1	CAPN15
2769	ENSG00000125968	ENSG00000198682	ID1	PAPSS2
2061	ENSG00000125968	ENSG00000162645	ID1	GBP2
1004	ENSG00000125968	ENSG00000118263	ID1	KLF7
2757	ENSG00000125968	ENSG00000198561	ID1	CTNND1
2241	ENSG00000125968	ENSG00000167699	ID1	GLOD4
168	ENSG00000125968	ENSG00000047634	ID1	SCML1
1342	ENSG00000125968	ENSG00000132313	ID1	MRPL35
2842	ENSG00000125968	ENSG00000211897	ID1	IGHG3
2470	ENSG00000125968	ENSG00000175354	ID1	PTPN2
274	ENSG00000125968	ENSG00000067992	ID1	PDK3
1203	ENSG00000125968	ENSG00000127084	ID1	FGD3
2292	ENSG00000125968	ENSG00000169045	ID1	HNRNPH1
2697	ENSG00000125968	ENSG00000196586	ID1	MYO6
2559	ENSG00000125968	ENSG00000183281	ID1	PLGLB1
1560	ENSG00000125968	ENSG00000138411	ID1	HECW2
3051	ENSG00000125968	ENSG00000265491	ID1	RNF115
3057	ENSG00000125968	ENSG00000267107	ID1	PCAT19
1942	ENSG00000125968	ENSG00000157216	ID1	SSBP3
1652	ENSG00000125968	ENSG00000143376	ID1	SNX27
935	ENSG00000125968	ENSG00000116221	ID1	MRPL37
1445	ENSG00000125968	ENSG00000135218	ID1	CD36
510	ENSG00000125968	ENSG00000100100	ID1	PIK3IP1
1763	ENSG00000125968	ENSG00000147421	ID1	HMBOX1
861	ENSG00000125968	ENSG00000113594	ID1	LIFR
2688	ENSG00000127528	ENSG00000196419	KLF2	XRCC6
706	ENSG00000127616	ENSG00000106991	SMARCA4	ENG
2761	ENSG00000127616	ENSG00000198585	SMARCA4	NUDT16
1822	ENSG00000127616	ENSG00000150760	SMARCA4	DOCK1
821	ENSG00000127616	ENSG00000112096	SMARCA4	SOD2
1874	ENSG00000127616	ENSG00000153208	SMARCA4	MERTK
2982	ENSG00000127616	ENSG00000246705	SMARCA4	H2AJ
156	ENSG00000128016	ENSG00000044115	ZFP36	CTNNA1
1007	ENSG00000128016	ENSG00000118520	ZFP36	ARG1
2681	ENSG00000128016	ENSG00000196295	ZFP36	GARS1-DT
511	ENSG00000128016	ENSG00000100106	ZFP36	TRIOBP
2270	ENSG00000128016	ENSG00000168036	ZFP36	CTNNB1
2197	ENSG00000128016	ENSG00000166228	ZFP36	PCBD1
533	ENSG00000128016	ENSG00000100299	ZFP36	ARSA
2894	ENSG00000128016	ENSG00000217555	ZFP36	CKLF
1411	ENSG00000128016	ENSG00000134545	ZFP36	KLRC1
311	ENSG00000128272	ENSG00000072163	ATF4	LIMS2
1751	ENSG00000128272	ENSG00000147010	ATF4	SH3KBP1
895	ENSG00000128272	ENSG00000114503	ATF4	NCBP2
2949	ENSG00000128272	ENSG00000237767	ATF4	LINC01370
723	ENSG00000128272	ENSG00000108175	ATF4	ZMIZ1
2587	ENSG00000128272	ENSG00000184752	ATF4	NDUFA12
1465	ENSG00000128272	ENSG00000135968	ATF4	GCC2
2135	ENSG00000128272	ENSG00000164690	ATF4	SHH
2073	ENSG00000128272	ENSG00000162961	ATF4	DPY30
2120	ENSG00000128272	ENSG00000164035	ATF4	EMCN
209	ENSG00000128272	ENSG00000056097	ATF4	ZFR
2074	ENSG00000128272	ENSG00000162972	ATF4	MAIP1
199	ENSG00000128272	ENSG00000055950	ATF4	MRPL43
250	ENSG00000130522	ENSG00000066044	JUND	ELAVL1
469	ENSG00000130522	ENSG00000090530	JUND	P3H2
254	ENSG00000130522	ENSG00000066813	JUND	ACSM2B
1511	ENSG00000130522	ENSG00000137033	JUND	IL33
1029	ENSG00000130522	ENSG00000120156	JUND	TEK
268	ENSG00000130522	ENSG00000067208	JUND	EVI5
566	ENSG00000130522	ENSG00000101109	JUND	STK4
867	ENSG00000130522	ENSG00000113657	JUND	DPYSL3
3002	ENSG00000130522	ENSG00000254087	JUND	LYN
278	ENSG00000130522	ENSG00000068745	JUND	IP6K2
1055	ENSG00000130522	ENSG00000120925	JUND	RNF170
257	ENSG00000130522	ENSG00000066933	JUND	MYO9A
2378	ENSG00000130522	ENSG00000171115	JUND	GIMAP8
2375	ENSG00000130522	ENSG00000171105	JUND	INSR
675	ENSG00000130522	ENSG00000106070	JUND	GRB10
2409	ENSG00000130522	ENSG00000172009	JUND	THOP1
2398	ENSG00000130522	ENSG00000171793	JUND	CTPS1
2593	ENSG00000130522	ENSG00000185630	JUND	PBX1
1164	ENSG00000130522	ENSG00000125430	JUND	HS3ST3B1
1689	ENSG00000130522	ENSG00000143776	JUND	CDC42BPA
213	ENSG00000130522	ENSG00000059377	JUND	TBXAS1
1691	ENSG00000130522	ENSG00000143815	JUND	LBR
2924	ENSG00000130522	ENSG00000233016	JUND	SNHG7
331	ENSG00000130522	ENSG00000074527	JUND	NTN4
1160	ENSG00000130522	ENSG00000124839	JUND	RAB17
2416	ENSG00000130522	ENSG00000172183	JUND	ISG20
1792	ENSG00000130522	ENSG00000148737	JUND	TCF7L2
1349	ENSG00000130522	ENSG00000132334	JUND	PTPRE
387	ENSG00000130522	ENSG00000082212	JUND	ME2
808	ENSG00000130522	ENSG00000111700	JUND	SLCO1B3
850	ENSG00000130522	ENSG00000113140	JUND	SPARC
538	ENSG00000130522	ENSG00000100321	JUND	SYNGR1
2915	ENSG00000131910	ENSG00000226471	NR0B2
163	ENSG00000131931	ENSG00000047315	THAP1	POLR2B
2332	ENSG00000134046	ENSG00000169756	MBD2	LIMS1
1816	ENSG00000134046	ENSG00000149782	MBD2	PLCB3
1644	ENSG00000134046	ENSG00000143106	MBD2	PSMA5
1189	ENSG00000134046	ENSG00000125844	MBD2	RRBP1
218	ENSG00000134046	ENSG00000059804	MBD2	SLC2A3
347	ENSG00000134107	ENSG00000076108	BHLHE40	BAZ2A
1019	ENSG00000134107	ENSG00000119326	BHLHE40	CTNNAL1
2662	ENSG00000134107	ENSG00000188811	BHLHE40	NHLRC3
3096	ENSG00000135218	ENSG00000275832	CD36	ARHGAP23
1108	ENSG00000135218	ENSG00000123240	CD36	OPTN
239	ENSG00000135218	ENSG00000064393	CD36	HIPK2
802	ENSG00000135218	ENSG00000111077	CD36	TNS2
2644	ENSG00000135218	ENSG00000187257	CD36	RSBN1L
818	ENSG00000135218	ENSG00000112062	CD36	MAPK14
491	ENSG00000135218	ENSG00000096060	CD36	FKBP5
2553	ENSG00000135218	ENSG00000183020	CD36	AP2A2
164	ENSG00000135218	ENSG00000047346	CD36	FAM214A
1041	ENSG00000135218	ENSG00000120693	CD36	SMAD9
2911	ENSG00000135218	ENSG00000226067	CD36	LINC00623
2806	ENSG00000135218	ENSG00000204301	CD36	NOTCH4
284	ENSG00000135218	ENSG00000069493	CD36	CLEC2D
2556	ENSG00000135218	ENSG00000183077	CD36	AFMID
2071	ENSG00000135218	ENSG00000162924	CD36	REL
1468	ENSG00000135218	ENSG00000136011	CD36	STAB2
2173	ENSG00000135218	ENSG00000165810	CD36	BTNL9
1082	ENSG00000135486	ENSG00000122359	HNRNPA1	ANXA11
1223	ENSG00000135486	ENSG00000127870	HNRNPA1	RNF6
1180	ENSG00000135486	ENSG00000125772	HNRNPA1	GPCPD1
790	ENSG00000135486	ENSG00000110799	HNRNPA1	VWF
2606	ENSG00000135486	ENSG00000185811	HNRNPA1	IKZF1
2815	ENSG00000135486	ENSG00000204642	HNRNPA1	HLA-F
2101	ENSG00000135486	ENSG00000163564	HNRNPA1	PYHIN1
2811	ENSG00000135486	ENSG00000204569	HNRNPA1	PPP1R10
1915	ENSG00000135486	ENSG00000156030	HNRNPA1	MIDEAS
2510	ENSG00000135486	ENSG00000180644	HNRNPA1	PRF1
1665	ENSG00000135486	ENSG00000143549	HNRNPA1	TPM3
2858	ENSG00000135486	ENSG00000213809	HNRNPA1	KLRK1
493	ENSG00000135486	ENSG00000099250	HNRNPA1	NRP1
1590	ENSG00000135486	ENSG00000139291	HNRNPA1	TMEM19
1670	ENSG00000135486	ENSG00000143554	HNRNPA1	SLC27A3
140	ENSG00000135486	ENSG00000028137	HNRNPA1	TNFRSF1B
1952	ENSG00000135486	ENSG00000157654	HNRNPA1	PALM2AKAP2
1360	ENSG00000135486	ENSG00000132965	HNRNPA1	ALOX5AP
1708	ENSG00000135486	ENSG00000145321	HNRNPA1	GC
596	ENSG00000135486	ENSG00000102024	HNRNPA1	PLS3
1698	ENSG00000135486	ENSG00000144824	HNRNPA1	PHLDB2
351	ENSG00000135486	ENSG00000076944	HNRNPA1	STXBP2
1197	ENSG00000135486	ENSG00000126218	HNRNPA1	F10
2946	ENSG00000135486	ENSG00000237765	HNRNPA1	FAM200B
334	ENSG00000135486	ENSG00000074590	HNRNPA1	NUAK1
350	ENSG00000135486	ENSG00000076555	HNRNPA1	ACACB
157	ENSG00000135486	ENSG00000044115	HNRNPA1	CTNNA1
3087	ENSG00000135486	ENSG00000275066	HNRNPA1	SYNRG
793	ENSG00000135486	ENSG00000110841	HNRNPA1	PPFIBP1
1676	ENSG00000135486	ENSG00000143653	HNRNPA1	SCCPDH
2691	ENSG00000135486	ENSG00000196459	HNRNPA1	TRAPPC2
2781	ENSG00000135486	ENSG00000198832	HNRNPA1	SELENOM
2349	ENSG00000135486	ENSG00000169926	HNRNPA1	KLF13
1770	ENSG00000135486	ENSG00000147647	HNRNPA1	DPYS
3104	ENSG00000135486	ENSG00000285219	HNRNPA1	LOC100506207
868	ENSG00000135486	ENSG00000113657	HNRNPA1	DPYSL3
2271	ENSG00000135486	ENSG00000168036	HNRNPA1	CTNNB1
1636	ENSG00000135486	ENSG00000142347	HNRNPA1	MYO1F
454	ENSG00000135486	ENSG00000089351	HNRNPA1	GRAMD1A
1841	ENSG00000135486	ENSG00000151553	HNRNPA1	FHIP2A
113	ENSG00000135486	ENSG00000021826	HNRNPA1	CPS1
659	ENSG00000135486	ENSG00000105852	HNRNPA1	PON3
701	ENSG00000135486	ENSG00000106948	HNRNPA1	AKNA
1550	ENSG00000135486	ENSG00000138109	HNRNPA1	CYP2C9
33	ENSG00000135486	ENSG00000005421	HNRNPA1	PON1
1790	ENSG00000135486	ENSG00000148672	HNRNPA1	GLUD1
486	ENSG00000135486	ENSG00000092964	HNRNPA1	DPYSL2
2053	ENSG00000135486	ENSG00000162599	HNRNPA1	NFIA
1647	ENSG00000135486	ENSG00000143322	HNRNPA1	ABL2
245	ENSG00000135486	ENSG00000065268	HNRNPA1	WDR18
2528	ENSG00000135486	ENSG00000182240	HNRNPA1	BACE2
124	ENSG00000135486	ENSG00000023892	HNRNPA1	DEF6
285	ENSG00000135486	ENSG00000069493	HNRNPA1	CLEC2D
1579	ENSG00000135486	ENSG00000138835	HNRNPA1	RGS3
2077	ENSG00000135486	ENSG00000163072	HNRNPA1	NOSTRIN
1992	ENSG00000135486	ENSG00000160282	HNRNPA1	FTCD
2775	ENSG00000135486	ENSG00000198821	HNRNPA1	CD247
599	ENSG00000135744	ENSG00000102048	AGT	ASB9
2078	ENSG00000135744	ENSG00000163072	AGT	NOSTRIN
1170	ENSG00000135744	ENSG00000125551	AGT	PLGLB2
200	ENSG00000135744	ENSG00000055950	AGT	MRPL43
377	ENSG00000135744	ENSG00000080824	AGT	HSP90AA1
2113	ENSG00000135744	ENSG00000163812	AGT	ZDHHC3
187	ENSG00000135744	ENSG00000051620	AGT	HEBP2
207	ENSG00000135744	ENSG00000055955	AGT	ITIH4
2051	ENSG00000135744	ENSG00000162496	AGT	DHRS3
1469	ENSG00000135744	ENSG00000136011	AGT	STAB2
2486	ENSG00000135744	ENSG00000176974	AGT	SHMT1
2015	ENSG00000135744	ENSG00000160868	AGT	CYP3A4
529	ENSG00000135744	ENSG00000100292	AGT	HMOX1
385	ENSG00000135744	ENSG00000082153	AGT	BZW1
2308	ENSG00000135744	ENSG00000169554	AGT	ZEB2
227	ENSG00000135744	ENSG00000060491	AGT	OGFR
1479	ENSG00000135744	ENSG00000136146	AGT	MED4
235	ENSG00000135744	ENSG00000063854	AGT	HAGH
1325	ENSG00000135744	ENSG00000130988	AGT	RGN
1318	ENSG00000135744	ENSG00000130770	AGT	ATP5IF1
1250	ENSG00000135744	ENSG00000128590	AGT	DNAJB9
1868	ENSG00000135744	ENSG00000153071	AGT	DAB2
2366	ENSG00000135744	ENSG00000170892	AGT	TSEN34
1580	ENSG00000135744	ENSG00000138835	AGT	RGS3
1849	ENSG00000135744	ENSG00000151726	AGT	ACSL1
2350	ENSG00000135744	ENSG00000169926	AGT	KLF13
2340	ENSG00000135744	ENSG00000169905	AGT	TOR1AIP2
1310	ENSG00000135744	ENSG00000130517	AGT	PGPEP1
2339	ENSG00000135744	ENSG00000169903	AGT	TM4SF4
1307	ENSG00000135744	ENSG00000130508	AGT	PXDN
458	ENSG00000135744	ENSG00000090263	AGT	MRPS33
1260	ENSG00000135744	ENSG00000128849	AGT	CGNL1
1967	ENSG00000135744	ENSG00000158825	AGT	CDA
1581	ENSG00000135744	ENSG00000139194	AGT	RBP5
1901	ENSG00000135744	ENSG00000155307	AGT	SAMSN1
2167	ENSG00000135744	ENSG00000165802	AGT	NSMF
1727	ENSG00000135744	ENSG00000145826	AGT	LECT2
1734	ENSG00000135744	ENSG00000145850	AGT	TIMD4
1591	ENSG00000135744	ENSG00000139291	AGT	TMEM19
1357	ENSG00000135744	ENSG00000132824	AGT	SERINC3
2312	ENSG00000135744	ENSG00000169567	AGT	HINT1
2231	ENSG00000135744	ENSG00000167380	AGT	ZNF226
2176	ENSG00000135744	ENSG00000165841	AGT	CYP2C19
323	ENSG00000135744	ENSG00000073792	AGT	IGF2BP2
1585	ENSG00000135744	ENSG00000139269	AGT	INHBE
1935	ENSG00000135744	ENSG00000157103	AGT	SLC6A1
2410	ENSG00000135744	ENSG00000172009	AGT	THOP1
1492	ENSG00000135744	ENSG00000136527	AGT	TRA2B
229	ENSG00000135744	ENSG00000060762	AGT	MPC1
1222	ENSG00000135744	ENSG00000127616	AGT	SMARCA4
561	ENSG00000135744	ENSG00000101076	AGT	HNF4A
1963	ENSG00000135744	ENSG00000158104	AGT	HPD
68	ENSG00000135744	ENSG00000010278	AGT	CD9
907	ENSG00000135744	ENSG00000115363	AGT	EVA1A
3053	ENSG00000135744	ENSG00000266010	AGT	GATA6-AS1
2747	ENSG00000135744	ENSG00000198074	AGT	AKR1B10
1050	ENSG00000135744	ENSG00000120833	AGT	SOCS2
152	ENSG00000135744	ENSG00000041357	AGT	PSMA4
1020	ENSG00000135744	ENSG00000119655	AGT	NPC2
1067	ENSG00000135744	ENSG00000121716	AGT	PILRB
2594	ENSG00000135744	ENSG00000185630	AGT	PBX1
2929	ENSG00000135744	ENSG00000235142	AGT	LINC02532
2682	ENSG00000135744	ENSG00000196295	AGT	GARS1-DT
2832	ENSG00000135744	ENSG00000211445	AGT	GPX3
34	ENSG00000135744	ENSG00000005421	AGT	PON1
2983	ENSG00000135744	ENSG00000246705	AGT	H2AJ
836	ENSG00000135744	ENSG00000112514	AGT	CUTA
1097	ENSG00000135744	ENSG00000122870	AGT	BICC1
2916	ENSG00000135744	ENSG00000226471	AGT
75	ENSG00000135744	ENSG00000010327	AGT	STAB1
2872	ENSG00000135744	ENSG00000214855	AGT	APOC1P1
2826	ENSG00000135744	ENSG00000205707	AGT	ETFRF1
758	ENSG00000135744	ENSG00000109814	AGT	UGDH
825	ENSG00000135744	ENSG00000112245	AGT	PTP4A1
2641	ENSG00000135744	ENSG00000187134	AGT	AKR1C1
1714	ENSG00000135899	ENSG00000145623	SP110	OSMR
833	ENSG00000136504	ENSG00000112414	KAT7	ADGRG6
1413	ENSG00000136807	ENSG00000134779	CDK9	TPGS2
830	ENSG00000136807	ENSG00000112308	CDK9	C6orf62
626	ENSG00000136807	ENSG00000103657	CDK9	HERC1
1045	ENSG00000136826	ENSG00000120727	KLF4	PAIP2
2664	ENSG00000136826	ENSG00000188994	KLF4	ZNF292
260	ENSG00000136826	ENSG00000067167	KLF4	TRAM1
1604	ENSG00000136826	ENSG00000139668	KLF4	WDFY2
1224	ENSG00000136826	ENSG00000127870	KLF4	RNF6
1626	ENSG00000136826	ENSG00000141562	KLF4	NARF
2822	ENSG00000136826	ENSG00000205403	KLF4	CFI
468	ENSG00000136826	ENSG00000090376	KLF4	IRAK3
1486	ENSG00000136997	ENSG00000136286	MYC	MYO1G
1863	ENSG00000136997	ENSG00000152520	MYC	PAN3
1073	ENSG00000136997	ENSG00000121774	MYC	KHDRBS1
805	ENSG00000136997	ENSG00000111371	MYC	SLC38A1
1230	ENSG00000136997	ENSG00000127948	MYC	POR
1925	ENSG00000136997	ENSG00000156709	MYC	AIFM1
2491	ENSG00000136997	ENSG00000177575	MYC	CD163
1541	ENSG00000136997	ENSG00000137815	MYC	RTF1
2611	ENSG00000136997	ENSG00000186184	MYC	POLR1D
795	ENSG00000136997	ENSG00000110848	MYC	CD69
2152	ENSG00000136997	ENSG00000165140	MYC	FBP1
1416	ENSG00000136997	ENSG00000134825	MYC	TMEM258
926	ENSG00000136997	ENSG00000115977	MYC	AAK1
842	ENSG00000136997	ENSG00000112531	MYC	QKI
472	ENSG00000136997	ENSG00000091513	MYC	TF
743	ENSG00000136997	ENSG00000108924	MYC	HLF
107	ENSG00000136997	ENSG00000020633	MYC	RUNX3
899	ENSG00000137947	ENSG00000115091	GTF2B	ACTR3
761	ENSG00000137947	ENSG00000109861	GTF2B	CTSC
2889	ENSG00000137947	ENSG00000215193	GTF2B	PEX26
894	ENSG00000138668	ENSG00000114450	HNRNPD	GNB4
3097	ENSG00000138668	ENSG00000275832	HNRNPD	ARHGAP23
831	ENSG00000140464	ENSG00000112308	PML	C6orf62
2153	ENSG00000141027	ENSG00000165140	NCOR1	FBP1
721	ENSG00000141027	ENSG00000107968	NCOR1	MAP3K8
1818	ENSG00000141027	ENSG00000150045	NCOR1	KLRF1
1104	ENSG00000141480	ENSG00000123213	ARRB2	NLN
3010	ENSG00000141480	ENSG00000255198	ARRB2	SNHG9
786	ENSG00000141510	ENSG00000110429	TP53	FBXO3
2090	ENSG00000141510	ENSG00000163319	TP53	MRPS18C
2762	ENSG00000141510	ENSG00000198604	TP53	BAZ1A
1058	ENSG00000141646	ENSG00000120963	SMAD4	ZNF706
869	ENSG00000141867	ENSG00000113657	BRD4	DPYSL3
496	ENSG00000141867	ENSG00000099817	BRD4	POLR2E
2659	ENSG00000141867	ENSG00000188732	BRD4	FAM221A
1247	ENSG00000141867	ENSG00000128294	BRD4	TPST2
2912	ENSG00000141867	ENSG00000226067	BRD4	LINC00623
495	ENSG00000141867	ENSG00000099341	BRD4	PSMD8
862	ENSG00000141867	ENSG00000113594	BRD4	LIFR
2083	ENSG00000141867	ENSG00000163131	BRD4	CTSS
1117	ENSG00000141867	ENSG00000123838	BRD4	C4BPA
3043	ENSG00000141867	ENSG00000261371	BRD4	PECAM1
44	ENSG00000141867	ENSG00000005893	BRD4	LAMP2
1417	ENSG00000141867	ENSG00000134825	BRD4	TMEM258
1463	ENSG00000141905	ENSG00000135930	NFIC	EIF4E2
246	ENSG00000141905	ENSG00000065268	NFIC	WDR18
2384	ENSG00000141905	ENSG00000171560	NFIC	FGA
2453	ENSG00000141905	ENSG00000175003	NFIC	SLC22A1
2229	ENSG00000141905	ENSG00000167196	NFIC	FBXO22
2448	ENSG00000141905	ENSG00000174718	NFIC	RESF1
23	ENSG00000141905	ENSG00000004455	NFIC	AK2
3069	ENSG00000141905	ENSG00000269743	NFIC	SLC25A53
2421	ENSG00000141905	ENSG00000172667	NFIC	ZMAT3
2965	ENSG00000141905	ENSG00000243317	NFIC	STMP1
2439	ENSG00000141905	ENSG00000173818	NFIC	ENDOV
306	ENSG00000142684	ENSG00000072080	ZNF593	SPP2
2333	ENSG00000143162	ENSG00000169756	CREG1	LIMS1
1850	ENSG00000143162	ENSG00000151726	CREG1	ACSL1
1190	ENSG00000143162	ENSG00000125844	CREG1	RRBP1
2353	ENSG00000143162	ENSG00000170310	CREG1	STX8
2845	ENSG00000143162	ENSG00000213337	CREG1	ANKRD39
702	ENSG00000143162	ENSG00000106948	CREG1	AKNA
2529	ENSG00000143162	ENSG00000182240	CREG1	BACE2
2084	ENSG00000143162	ENSG00000163131	CREG1	CTSS
2790	ENSG00000143162	ENSG00000203710	CREG1	CR1
2913	ENSG00000143162	ENSG00000226067	CREG1	LINC00623
2590	ENSG00000143546	ENSG00000185477	S100A8	GPRIN3
2708	ENSG00000143546	ENSG00000196954	S100A8	CASP4
2536	ENSG00000143546	ENSG00000182446	S100A8	NPLOC4
2574	ENSG00000143546	ENSG00000184232	S100A8	OAF
1429	ENSG00000143546	ENSG00000135046	S100A8	ANXA1
2940	ENSG00000143546	ENSG00000237550	S100A8
788	ENSG00000143546	ENSG00000110719	S100A8	TCIRG1
1699	ENSG00000143546	ENSG00000144824	S100A8	PHLDB2
2373	ENSG00000143546	ENSG00000171051	S100A8	FPR1
2669	ENSG00000143546	ENSG00000196126	S100A8	HLA-DRB1
2065	ENSG00000143546	ENSG00000162852	S100A8	CNST
1592	ENSG00000143947	ENSG00000139291	RPS27A	TMEM19
539	ENSG00000143947	ENSG00000100321	RPS27A	SYNGR1
809	ENSG00000143947	ENSG00000111700	RPS27A	SLCO1B3
258	ENSG00000143947	ENSG00000067113	RPS27A	PLPP1
1177	ENSG00000143947	ENSG00000125648	RPS27A	SLC25A23
166	ENSG00000143947	ENSG00000047457	RPS27A	CP
3003	ENSG00000143947	ENSG00000254211	RPS27A	LINC01485
2507	ENSG00000143947	ENSG00000180210	RPS27A	F2
1319	ENSG00000143947	ENSG00000130770	RPS27A	ATP5IF1
291	ENSG00000143947	ENSG00000069535	RPS27A	MAOB
988	ENSG00000143947	ENSG00000117707	RPS27A	PROX1
3072	ENSG00000143947	ENSG00000273154	RPS27A
639	ENSG00000143947	ENSG00000104660	RPS27A	LEPROTL1
1532	ENSG00000143947	ENSG00000137713	RPS27A	PPP2R1B
388	ENSG00000143947	ENSG00000082212	RPS27A	ME2
61	ENSG00000143947	ENSG00000007944	RPS27A	MYLIP
2313	ENSG00000143947	ENSG00000169567	RPS27A	HINT1
457	ENSG00000143947	ENSG00000089737	RPS27A	DDX24
1155	ENSG00000143947	ENSG00000124615	RPS27A	MOCS1
2168	ENSG00000143947	ENSG00000165802	RPS27A	NSMF
14	ENSG00000143947	ENSG00000003989	RPS27A	SLC7A2
1438	ENSG00000143947	ENSG00000135094	RPS27A	SDS
2322	ENSG00000143947	ENSG00000169692	RPS27A	AGPAT2
373	ENSG00000143947	ENSG00000080822	RPS27A	CLDND1
759	ENSG00000143947	ENSG00000109814	RPS27A	UGDH
1424	ENSG00000143947	ENSG00000134910	RPS27A	STT3A
908	ENSG00000143947	ENSG00000115363	RPS27A	EVA1A
2947	ENSG00000143947	ENSG00000237765	RPS27A	FAM200B
1553	ENSG00000143947	ENSG00000138190	RPS27A	EXOC6
1929	ENSG00000143947	ENSG00000156873	RPS27A	PHKG2
1902	ENSG00000143947	ENSG00000155307	RPS27A	SAMSN1
2341	ENSG00000143947	ENSG00000169905	RPS27A	TOR1AIP2
3019	ENSG00000143947	ENSG00000258017	RPS27A
2683	ENSG00000143947	ENSG00000196295	RPS27A	GARS1-DT
2496	ENSG00000143947	ENSG00000178381	RPS27A	ZFAND2A
3032	ENSG00000143947	ENSG00000260136	RPS27A
2454	ENSG00000143947	ENSG00000175003	RPS27A	SLC22A1
1936	ENSG00000143947	ENSG00000157103	RPS27A	SLC6A1
446	ENSG00000143947	ENSG00000088986	RPS27A	DYNLL1
2933	ENSG00000145220	ENSG00000235576	LYAR	LINC01871
1773	ENSG00000147604	ENSG00000147804	RPL7	SLC39A4
2455	ENSG00000147604	ENSG00000175003	RPL7	SLC22A1
2385	ENSG00000147604	ENSG00000171560	RPL7	FGA
2253	ENSG00000147604	ENSG00000167740	RPL7	CYB5D2
1320	ENSG00000147604	ENSG00000130770	RPL7	ATP5IF1
2827	ENSG00000147604	ENSG00000205707	RPL7	ETFRF1
2873	ENSG00000147604	ENSG00000214900	RPL7	LINC01588
1231	ENSG00000147604	ENSG00000127948	RPL7	POR
1147	ENSG00000147604	ENSG00000124596	RPL7	OARD1
292	ENSG00000147604	ENSG00000069535	RPL7	MAOB
348	ENSG00000147604	ENSG00000076108	RPL7	BAZ2A
624	ENSG00000147604	ENSG00000103502	RPL7	CDIPT
589	ENSG00000147604	ENSG00000101981	RPL7	F9
1542	ENSG00000147604	ENSG00000137815	RPL7	RTF1
2198	ENSG00000147604	ENSG00000166228	RPL7	PCBD1
989	ENSG00000147604	ENSG00000117707	RPL7	PROX1
765	ENSG00000147604	ENSG00000109919	RPL7	MTCH2
963	ENSG00000147604	ENSG00000116882	RPL7	HAO2
28	ENSG00000147604	ENSG00000005020	RPL7	SKAP2
2684	ENSG00000147604	ENSG00000196295	RPL7	GARS1-DT
2191	ENSG00000147604	ENSG00000166173	RPL7	LARP6
613	ENSG00000147604	ENSG00000103326	RPL7	CAPN15
2758	ENSG00000147604	ENSG00000198561	RPL7	CTNND1
1953	ENSG00000147604	ENSG00000157654	RPL7	PALM2AKAP2
1709	ENSG00000147604	ENSG00000145321	RPL7	GC
1804	ENSG00000147604	ENSG00000149124	RPL7	GLYAT
2136	ENSG00000147604	ENSG00000164690	RPL7	SHH
748	ENSG00000147604	ENSG00000108953	RPL7	YWHAE
1269	ENSG00000147604	ENSG00000129255	RPL7	MPDU1
1304	ENSG00000147604	ENSG00000130402	RPL7	ACTN4
2921	ENSG00000147604	ENSG00000232310	RPL7
2919	ENSG00000147604	ENSG00000227191	RPL7	TRGC2
10	ENSG00000147604	ENSG00000003436	RPL7	TFPI
1533	ENSG00000147604	ENSG00000137713	RPL7	PPP2R1B
1558	ENSG00000147604	ENSG00000138398	RPL7	PPIG
1251	ENSG00000147604	ENSG00000128590	RPL7	DNAJB9
352	ENSG00000147604	ENSG00000077097	RPL7	TOP2B
3020	ENSG00000147604	ENSG00000258017	RPL7
1101	ENSG00000147604	ENSG00000123143	RPL7	PKN1
343	ENSG00000147604	ENSG00000075785	RPL7	RAB7A
580	ENSG00000147604	ENSG00000101460	RPL7	MAP1LC3A
335	ENSG00000147604	ENSG00000074590	RPL7	NUAK1
1748	ENSG00000147649	ENSG00000146574	MTDH	CCZ1B
2734	ENSG00000147649	ENSG00000197448	MTDH	GSTK1
562	ENSG00000147649	ENSG00000101076	MTDH	HNF4A
2843	ENSG00000147649	ENSG00000211897	MTDH	IGHG3
2700	ENSG00000147649	ENSG00000196628	MTDH	TCF4
2456	ENSG00000147649	ENSG00000175003	MTDH	SLC22A1
3105	ENSG00000147649	ENSG00000285219	MTDH	LOC100506207
179	ENSG00000148303	ENSG00000049759	RPL7A	NEDD4L
605	ENSG00000148303	ENSG00000103035	RPL7A	PSMD7
2907	ENSG00000148303	ENSG00000225746	RPL7A	MEG8
84	ENSG00000148303	ENSG00000011405	RPL7A	PIK3C2A
942	ENSG00000148303	ENSG00000116285	RPL7A	ERRFI1
766	ENSG00000148303	ENSG00000109919	RPL7A	MTCH2
990	ENSG00000148303	ENSG00000117707	RPL7A	PROX1
2208	ENSG00000148303	ENSG00000166557	RPL7A	TMED3
125	ENSG00000148303	ENSG00000023902	RPL7A	PLEKHO1
1503	ENSG00000148303	ENSG00000136872	RPL7A	ALDOB
2968	ENSG00000148303	ENSG00000244879	RPL7A	GABPB1-AS1
2646	ENSG00000148303	ENSG00000187498	RPL7A	COL4A1
3012	ENSG00000148303	ENSG00000257524	RPL7A	ST6GALNAC6
2977	ENSG00000148303	ENSG00000246695	RPL7A	RASSF8-AS1
2457	ENSG00000148303	ENSG00000175003	RPL7A	SLC22A1
1195	ENSG00000148303	ENSG00000125912	RPL7A	NCLN
1666	ENSG00000148303	ENSG00000143549	RPL7A	TPM3
1059	ENSG00000148303	ENSG00000121057	RPL7A	AKAP1
2616	ENSG00000148303	ENSG00000186350	RPL7A	RXRA
201	ENSG00000148303	ENSG00000055950	RPL7A	MRPL43
2499	ENSG00000148303	ENSG00000179776	RPL7A	CDH5
540	ENSG00000148303	ENSG00000100321	RPL7A	SYNGR1
2994	ENSG00000148303	ENSG00000250056	RPL7A	LINC01018
2588	ENSG00000148303	ENSG00000184752	RPL7A	NDUFA12
2998	ENSG00000148303	ENSG00000251637	RPL7A	LINC02754
1534	ENSG00000148303	ENSG00000137731	RPL7A	FXYD2
796	ENSG00000148303	ENSG00000110848	RPL7A	CD69
3004	ENSG00000148303	ENSG00000254211	RPL7A	LINC01485
2475	ENSG00000148303	ENSG00000175854	RPL7A	SWI5
2958	ENSG00000148303	ENSG00000237949	RPL7A	LINC00844
1617	ENSG00000148303	ENSG00000141179	RPL7A	PCTP
816	ENSG00000148303	ENSG00000111961	RPL7A	SASH1
299	ENSG00000148303	ENSG00000070495	RPL7A	JMJD6
2238	ENSG00000148303	ENSG00000167553	RPL7A	TUBA1C
1331	ENSG00000148303	ENSG00000131148	RPL7A	EMC8
2249	ENSG00000148303	ENSG00000167711	RPL7A	SERPINF2
782	ENSG00000148303	ENSG00000110080	RPL7A	ST3GAL4
1593	ENSG00000148303	ENSG00000139291	RPL7A	TMEM19
1321	ENSG00000148303	ENSG00000130770	RPL7A	ATP5IF1
749	ENSG00000148303	ENSG00000108953	RPL7A	YWHAE
1012	ENSG00000148303	ENSG00000118855	RPL7A	MFSD1
2278	ENSG00000148303	ENSG00000168259	RPL7A	DNAJC7
1296	ENSG00000148303	ENSG00000130311	RPL7A	DDA1
509	ENSG00000148303	ENSG00000100099	RPL7A	HPS4
3073	ENSG00000148303	ENSG00000273154	RPL7A
553	ENSG00000148303	ENSG00000100504	RPL7A	PYGL
1974	ENSG00000148303	ENSG00000159200	RPL7A	RCAN1
1968	ENSG00000150907	ENSG00000158825	FOXO1	CDA
736	ENSG00000150907	ENSG00000108479	FOXO1	GALK1
3021	ENSG00000150991	ENSG00000258017	UBC
2972	ENSG00000150991	ENSG00000245904	UBC
1978	ENSG00000150991	ENSG00000159674	UBC	SPON2
1842	ENSG00000150991	ENSG00000151553	UBC	FHIP2A
1571	ENSG00000150991	ENSG00000138792	UBC	ENPEP
1895	ENSG00000150991	ENSG00000155093	UBC	PTPRN2
1487	ENSG00000150991	ENSG00000136286	UBC	MYO1G
1439	ENSG00000150991	ENSG00000135094	UBC	SDS
915	ENSG00000150991	ENSG00000115523	UBC	GNLY
1832	ENSG00000150991	ENSG00000150938	UBC	CRIM1
1828	ENSG00000150991	ENSG00000150787	UBC	PTS
1805	ENSG00000150991	ENSG00000149124	UBC	GLYAT
2016	ENSG00000150991	ENSG00000160868	UBC	CYP3A4
1764	ENSG00000150991	ENSG00000147421	UBC	HMBOX1
462	ENSG00000150991	ENSG00000090273	UBC	NUDC
126	ENSG00000150991	ENSG00000023902	UBC	PLEKHO1
974	ENSG00000150991	ENSG00000117139	UBC	KDM5B
1615	ENSG00000150991	ENSG00000141027	UBC	NCOR1
1068	ENSG00000150991	ENSG00000121716	UBC	PILRB
991	ENSG00000150991	ENSG00000117707	UBC	PROX1
295	ENSG00000150991	ENSG00000069702	UBC	TGFBR3
669	ENSG00000150991	ENSG00000105993	UBC	DNAJB6
2798	ENSG00000150991	ENSG00000204220	UBC	PFDN6
1053	ENSG00000150991	ENSG00000120915	UBC	EPHX2
1259	ENSG00000150991	ENSG00000128739	UBC	SNRPN
120	ENSG00000150991	ENSG00000023191	UBC	RNH1
750	ENSG00000150991	ENSG00000108953	UBC	YWHAE
515	ENSG00000150991	ENSG00000100124	UBC	ANKRD54
11	ENSG00000150991	ENSG00000003436	UBC	TFPI
2739	ENSG00000150991	ENSG00000197969	UBC	VPS13A
1026	ENSG00000150991	ENSG00000120053	UBC	GOT1
1680	ENSG00000150991	ENSG00000143669	UBC	LYST
676	ENSG00000150991	ENSG00000106070	UBC	GRB10
1710	ENSG00000150991	ENSG00000145321	UBC	GC
1392	ENSG00000150991	ENSG00000134250	UBC	NOTCH2
2541	ENSG00000150991	ENSG00000182551	UBC	ADI1
1582	ENSG00000150991	ENSG00000139194	UBC	RBP5
161	ENSG00000150991	ENSG00000046651	UBC	OFD1
826	ENSG00000150991	ENSG00000112245	UBC	PTP4A1
767	ENSG00000150991	ENSG00000109919	UBC	MTCH2
1132	ENSG00000150991	ENSG00000124212	UBC	PTGIS
1631	ENSG00000150991	ENSG00000141905	UBC	NFIC
1257	ENSG00000152518	ENSG00000128699	ZFP36L2	ORMDL1
1261	ENSG00000152518	ENSG00000128849	ZFP36L2	CGNL1
1482	ENSG00000152518	ENSG00000136167	ZFP36L2	LCP1
2647	ENSG00000152518	ENSG00000187498	ZFP36L2	COL4A1
518	ENSG00000152518	ENSG00000100138	ZFP36L2	SNU13
2941	ENSG00000152518	ENSG00000237550	ZFP36L2
1555	ENSG00000152518	ENSG00000138315	ZFP36L2	OIT3
192	ENSG00000152518	ENSG00000054654	ZFP36L2	SYNE2
1961	ENSG00000152518	ENSG00000157873	ZFP36L2	TNFRSF14
2518	ENSG00000152518	ENSG00000181031	ZFP36L2	RPH3AL
1681	ENSG00000152518	ENSG00000143669	ZFP36L2	LYST
38	ENSG00000152518	ENSG00000005844	ZFP36L2	ITGAL
2694	ENSG00000152518	ENSG00000196507	ZFP36L2	TCEAL3
2482	ENSG00000152518	ENSG00000176788	ZFP36L2	BASP1
1102	ENSG00000152518	ENSG00000123143	ZFP36L2	PKN1
1200	ENSG00000152518	ENSG00000126698	ZFP36L2	DNAJC8
422	ENSG00000152518	ENSG00000087460	ZFP36L2	GNAS
2394	ENSG00000152518	ENSG00000171759	ZFP36L2	PAH
1702	ENSG00000152518	ENSG00000144867	ZFP36L2	SRPRB
5	ENSG00000152518	ENSG00000003147	ZFP36L2	ICA1
141	ENSG00000152518	ENSG00000028137	ZFP36L2	TNFRSF1B
1812	ENSG00000152518	ENSG00000149294	ZFP36L2	NCAM1
1896	ENSG00000152518	ENSG00000155093	ZFP36L2	PTPRN2
3088	ENSG00000152518	ENSG00000275066	ZFP36L2	SYNRG
1211	ENSG00000152518	ENSG00000127314	ZFP36L2	RAP1B
1406	ENSG00000152518	ENSG00000134539	ZFP36L2	KLRD1
2717	ENSG00000152518	ENSG00000197183	ZFP36L2	NOL4L
2282	ENSG00000152518	ENSG00000168438	ZFP36L2	CDC40
1432	ENSG00000152518	ENSG00000135049	ZFP36L2	AGTPBP1
2816	ENSG00000152518	ENSG00000204642	ZFP36L2	HLA-F
1425	ENSG00000152518	ENSG00000134954	ZFP36L2	ETS1
871	ENSG00000152518	ENSG00000113924	ZFP36L2	HGD
2859	ENSG00000152518	ENSG00000213809	ZFP36L2	KLRK1
2258	ENSG00000152518	ENSG00000167792	ZFP36L2	NDUFV1
2776	ENSG00000152518	ENSG00000198821	ZFP36L2	CD247
286	ENSG00000152518	ENSG00000069493	ZFP36L2	CLEC2D
1005	ENSG00000152518	ENSG00000118292	ZFP36L2	C1orf54
2102	ENSG00000152518	ENSG00000163564	ZFP36L2	PYHIN1
76	ENSG00000152518	ENSG00000010327	ZFP36L2	STAB1
1459	ENSG00000152518	ENSG00000135929	ZFP36L2	CYP27A1
368	ENSG00000152518	ENSG00000080503	ZFP36L2	SMARCA2
2511	ENSG00000152601	ENSG00000180644	MBNL1	PRF1
2530	ENSG00000152601	ENSG00000182240	MBNL1	BACE2
1962	ENSG00000152795	ENSG00000157873	HNRNPDL	TNFRSF14
2293	ENSG00000152795	ENSG00000169045	HNRNPDL	HNRNPH1
822	ENSG00000153048	ENSG00000112096	CARHSP1	SOD2
2652	ENSG00000153048	ENSG00000188582	CARHSP1	PAQR9
2852	ENSG00000153048	ENSG00000213398	CARHSP1	LCAT
2179	ENSG00000153048	ENSG00000165948	CARHSP1	IFI27L1
936	ENSG00000153048	ENSG00000116221	CARHSP1	MRPL37
2445	ENSG00000153048	ENSG00000174231	CARHSP1	PRPF8
1561	ENSG00000153048	ENSG00000138411	CARHSP1	HECW2
916	ENSG00000153048	ENSG00000115523	CARHSP1	GNLY
2415	ENSG00000153048	ENSG00000172172	CARHSP1	MRPL13
1316	ENSG00000153048	ENSG00000130707	CARHSP1	ASS1
2704	ENSG00000153048	ENSG00000196776	CARHSP1	CD47
29	ENSG00000153048	ENSG00000005020	CARHSP1	SKAP2
477	ENSG00000153048	ENSG00000092068	CARHSP1	SLC7A8
2008	ENSG00000153048	ENSG00000160799	CARHSP1	CCDC12
1109	ENSG00000153048	ENSG00000123240	CARHSP1	OPTN
1407	ENSG00000153048	ENSG00000134539	CARHSP1	KLRD1
2600	ENSG00000153048	ENSG00000185651	CARHSP1	UBE2L3
2580	ENSG00000153048	ENSG00000184497	CARHSP1	TMEM255B
3040	ENSG00000153130	ENSG00000260314	SCOC	MRC1
902	ENSG00000153187	ENSG00000115306	HNRNPU	SPTBN1
56	ENSG00000153187	ENSG00000007933	HNRNPU	FMO3
1988	ENSG00000153879	ENSG00000160179	CEBPG	ABCG1
1516	ENSG00000153922	ENSG00000137145	CHD1	DENND4C
2666	ENSG00000153922	ENSG00000189056	CHD1	RELN
1577	ENSG00000155090	ENSG00000138801	KLF10	PAPSS1
1529	ENSG00000155090	ENSG00000137642	KLF10	SORL1
2342	ENSG00000155090	ENSG00000169905	KLF10	TOR1AIP2
1899	ENSG00000157514	ENSG00000155096	TSC22D3	AZIN1
1998	ENSG00000157514	ENSG00000160593	TSC22D3	JAML
2272	ENSG00000157514	ENSG00000168036	TSC22D3	CTNNB1
1715	ENSG00000157514	ENSG00000145623	TSC22D3	OSMR
1165	ENSG00000157514	ENSG00000125430	TSC22D3	HS3ST3B1
2095	ENSG00000157514	ENSG00000163453	TSC22D3	IGFBP7
2860	ENSG00000157514	ENSG00000213809	TSC22D3	KLRK1
3098	ENSG00000157514	ENSG00000281103	TSC22D3	TRG-AS1
600	ENSG00000157514	ENSG00000102755	TSC22D3	FLT1
1470	ENSG00000157514	ENSG00000136011	TSC22D3	STAB2
651	ENSG00000157514	ENSG00000105401	TSC22D3	CDC37
2570	ENSG00000157514	ENSG00000184203	TSC22D3	PPP1R2
369	ENSG00000157514	ENSG00000080503	TSC22D3	SMARCA2
1979	ENSG00000157514	ENSG00000159674	TSC22D3	SPON2
2922	ENSG00000157514	ENSG00000232310	TSC22D3
374	ENSG00000157514	ENSG00000080822	TSC22D3	CLDND1
1140	ENSG00000157514	ENSG00000124491	TSC22D3	F13A1
947	ENSG00000157514	ENSG00000116478	TSC22D3	HDAC1
1430	ENSG00000157514	ENSG00000135046	TSC22D3	ANXA1
337	ENSG00000157514	ENSG00000074966	TSC22D3	TXK
137	ENSG00000157514	ENSG00000026508	TSC22D3	CD44
1903	ENSG00000157514	ENSG00000155307	TSC22D3	SAMSN1
3022	ENSG00000157514	ENSG00000258017	TSC22D3
2828	ENSG00000157514	ENSG00000205707	TSC22D3	ETFRF1
984	ENSG00000157514	ENSG00000117614	TSC22D3	SYF2
1711	ENSG00000157514	ENSG00000145321	TSC22D3	GC
1547	ENSG00000157514	ENSG00000137962	TSC22D3	ARHGAP29
585	ENSG00000157514	ENSG00000101871	TSC22D3	MID1
2242	ENSG00000157514	ENSG00000167699	TSC22D3	GLOD4
2856	ENSG00000157514	ENSG00000213676	TSC22D3	ATF6B
2777	ENSG00000157514	ENSG00000198821	TSC22D3	CD247
2259	ENSG00000157514	ENSG00000167792	TSC22D3	NDUFV1
1262	ENSG00000157514	ENSG00000128849	TSC22D3	CGNL1
2621	ENSG00000157514	ENSG00000186480	TSC22D3	INSIG1
2379	ENSG00000157514	ENSG00000171115	TSC22D3	GIMAP8
1653	ENSG00000157557	ENSG00000143376	ETS2	SNX27
1228	ENSG00000157557	ENSG00000127947	ETS2	PTPN12
2250	ENSG00000157557	ENSG00000167711	ETS2	SERPINF2
2066	ENSG00000157557	ENSG00000162852	ETS2	CNST
776	ENSG00000157557	ENSG00000109929	ETS2	SC5D
421	ENSG00000157557	ENSG00000087365	ETS2	SF3B2
1408	ENSG00000157557	ENSG00000134539	ETS2	KLRD1
1473	ENSG00000157557	ENSG00000136051	ETS2	WASHC4
2017	ENSG00000159140	ENSG00000160868	SON	CYP3A4
1023	ENSG00000159140	ENSG00000119688	SON	ABCD4
1661	ENSG00000159140	ENSG00000143443	SON	C1orf56
630	ENSG00000159140	ENSG00000104067	SON	TJP1
2917	ENSG00000159140	ENSG00000226471	SON
2121	ENSG00000159140	ENSG00000164035	SON	EMCN
1798	ENSG00000159140	ENSG00000149091	SON	DGKZ
3044	ENSG00000159140	ENSG00000261371	SON	PECAM1
2942	ENSG00000159140	ENSG00000237550	SON
2508	ENSG00000159140	ENSG00000180210	SON	F2
2959	ENSG00000159140	ENSG00000237949	SON	LINC00844
2890	ENSG00000159140	ENSG00000215252	SON	GOLGA8B
2581	ENSG00000159140	ENSG00000184497	SON	TMEM255B
950	ENSG00000159140	ENSG00000116667	SON	C1orf21
2140	ENSG00000159140	ENSG00000164733	SON	CTSB
478	ENSG00000159140	ENSG00000092068	SON	SLC7A8
648	ENSG00000159388	ENSG00000105223	BTG2	PLD3
2085	ENSG00000159388	ENSG00000163131	BTG2	CTSS
142	ENSG00000159388	ENSG00000028137	BTG2	TNFRSF1B
2818	ENSG00000159388	ENSG00000205038	BTG2	PKHD1L1
1021	ENSG00000159388	ENSG00000119655	BTG2	NPC2
16	ENSG00000160062	ENSG00000004399	ZBTB8A	PLXND1
1875	ENSG00000160062	ENSG00000153234	ZBTB8A	NR4A2
2422	ENSG00000160062	ENSG00000172667	ZBTB8A	ZMAT3
2715	ENSG00000160113	ENSG00000197043	NR2F6	ANXA6
1332	ENSG00000160113	ENSG00000131148	NR2F6	EMC8
1011	ENSG00000160113	ENSG00000118816	NR2F6	CCNI
1646	ENSG00000160113	ENSG00000143198	NR2F6	MGST3
2891	ENSG00000160199	ENSG00000215252	PKNOX1	GOLGA8B
2613	ENSG00000160201	ENSG00000186298	U2AF1	PPP1CC
2671	ENSG00000160255	ENSG00000196139	ITGB2	AKR1C3
479	ENSG00000160255	ENSG00000092068	ITGB2	SLC7A8
2123	ENSG00000160255	ENSG00000164111	ITGB2	ANXA5
724	ENSG00000160255	ENSG00000108175	ITGB2	ZMIZ1
2471	ENSG00000160255	ENSG00000175354	ITGB2	PTPN2
1022	ENSG00000160255	ENSG00000119655	ITGB2	NPC2
2413	ENSG00000160255	ENSG00000172116	ITGB2	CD8B
586	ENSG00000160255	ENSG00000101871	ITGB2	MID1
971	ENSG00000160255	ENSG00000117114	ITGB2	ADGRL2
2585	ENSG00000160255	ENSG00000184500	ITGB2	PROS1
2287	ENSG00000160255	ENSG00000168769	ITGB2	TET2
1042	ENSG00000162407	ENSG00000120693	PLPP3	SMAD9
165	ENSG00000162407	ENSG00000047346	PLPP3	FAM214A
276	ENSG00000162407	ENSG00000068028	PLPP3	RASSF1
2601	ENSG00000162407	ENSG00000185651	PLPP3	UBE2L3
1520	ENSG00000162407	ENSG00000137312	PLPP3	FLOT1
2895	ENSG00000162407	ENSG00000217555	PLPP3	CKLF
2770	ENSG00000162407	ENSG00000198682	PLPP3	PAPSS2
2807	ENSG00000162407	ENSG00000204301	PLPP3	NOTCH4
1916	ENSG00000162407	ENSG00000156030	PLPP3	MIDEAS
2133	ENSG00000162407	ENSG00000164512	PLPP3	ANKRD55
63	ENSG00000162599	ENSG00000008394	NFIA	MGST1
1105	ENSG00000162599	ENSG00000123213	NFIA	NLN
1440	ENSG00000162599	ENSG00000135094	NFIA	SDS
2329	ENSG00000162599	ENSG00000169718	NFIA	DUS1L
3074	ENSG00000162599	ENSG00000273154	NFIA
414	ENSG00000162599	ENSG00000086062	NFIA	B4GALT1
2564	ENSG00000162599	ENSG00000183283	NFIA	DAZAP2
1317	ENSG00000162599	ENSG00000130707	NFIA	ASS1
2054	ENSG00000162599	ENSG00000162599	NFIA	NFIA
129	ENSG00000162772	ENSG00000025293	ATF3	PHF20
2037	ENSG00000162772	ENSG00000162241	ATF3	SLC25A45
2549	ENSG00000162772	ENSG00000182866	ATF3	LCK
870	ENSG00000162772	ENSG00000113712	ATF3	CSNK1A1
360	ENSG00000162772	ENSG00000079102	ATF3	RUNX1T1
123	ENSG00000162772	ENSG00000023839	ATF3	ABCC2
1254	ENSG00000162772	ENSG00000128641	ATF3	MYO1B
1270	ENSG00000162772	ENSG00000129255	ATF3	MPDU1
1378	ENSG00000162772	ENSG00000134138	ATF3	MEIS2
2721	ENSG00000162772	ENSG00000197405	ATF3	C5AR1
269	ENSG00000162772	ENSG00000067225	ATF3	PKM
951	ENSG00000162772	ENSG00000116667	ATF3	C1orf21
2554	ENSG00000163220	ENSG00000183020	S100A9	AP2A2
1859	ENSG00000163220	ENSG00000152284	S100A9	TCF7L1
2284	ENSG00000163220	ENSG00000168461	S100A9	RAB31
2973	ENSG00000163220	ENSG00000245904	S100A9
2579	ENSG00000163220	ENSG00000184293	S100A9	CLECL1
1890	ENSG00000163220	ENSG00000154589	S100A9	LY96
2288	ENSG00000163220	ENSG00000168769	S100A9	TET2
2602	ENSG00000163220	ENSG00000185651	S100A9	UBE2L3
1980	ENSG00000163220	ENSG00000159674	S100A9	SPON2
1999	ENSG00000163220	ENSG00000160593	S100A9	JAML
2483	ENSG00000163220	ENSG00000176788	S100A9	BASP1
530	ENSG00000163220	ENSG00000100292	S100A9	HMOX1
3050	ENSG00000163220	ENSG00000265241	S100A9	RBM8A
379	ENSG00000163220	ENSG00000081189	S100A9	MEF2C
2098	ENSG00000163220	ENSG00000163563	S100A9	MNDA
2817	ENSG00000163220	ENSG00000204642	S100A9	HLA-F
279	ENSG00000163220	ENSG00000069122	S100A9	ADGRF5
817	ENSG00000163220	ENSG00000111961	S100A9	SASH1
884	ENSG00000163220	ENSG00000114374	S100A9	USP9Y
725	ENSG00000163220	ENSG00000108175	S100A9	ZMIZ1
1426	ENSG00000163220	ENSG00000134996	S100A9	OSTF1
691	ENSG00000163220	ENSG00000106565	S100A9	TMEM176B
896	ENSG00000163220	ENSG00000114861	S100A9	FOXP1
673	ENSG00000163220	ENSG00000106066	S100A9	CPVL
1111	ENSG00000163220	ENSG00000123338	S100A9	NCKAP1L
2069	ENSG00000163221	ENSG00000162882	S100A12	HAAO
656	ENSG00000163221	ENSG00000105835	S100A12	NAMPT
2334	ENSG00000163221	ENSG00000169756	S100A12	LIMS1
420	ENSG00000163221	ENSG00000087074	S100A12	PPP1R15A
3023	ENSG00000163221	ENSG00000258017	S100A12
1521	ENSG00000163221	ENSG00000137312	S100A12	FLOT1
2301	ENSG00000163435	ENSG00000169429	ELF3	CXCL8
2793	ENSG00000163435	ENSG00000204217	ELF3	BMPR2
1221	ENSG00000164104	ENSG00000127603	HMGB2	MACF1
2974	ENSG00000164104	ENSG00000245904	HMGB2
929	ENSG00000164754	ENSG00000116016	RAD21	EPAS1
2458	ENSG00000164754	ENSG00000175003	RAD21	SLC22A1
1239	ENSG00000164754	ENSG00000127990	RAD21	SGCE
1851	ENSG00000164754	ENSG00000151726	RAD21	ACSL1
1106	ENSG00000164754	ENSG00000123213	RAD21	NLN
2186	ENSG00000164754	ENSG00000166126	RAD21	AMN
1768	ENSG00000164754	ENSG00000147535	RAD21	PLPP5
2720	ENSG00000164754	ENSG00000197324	RAD21	LRP10
2722	ENSG00000164754	ENSG00000197405	RAD21	C5AR1
1548	ENSG00000164754	ENSG00000137962	RAD21	ARHGAP29
2009	ENSG00000164754	ENSG00000160799	RAD21	CCDC12
2632	ENSG00000164754	ENSG00000187048	RAD21	CYP4A11
1086	ENSG00000165119	ENSG00000122557	HNRNPK	HERPUD2
2595	ENSG00000165119	ENSG00000185630	HNRNPK	PBX1
307	ENSG00000165119	ENSG00000072080	HNRNPK	SPP2
1703	ENSG00000165119	ENSG00000144867	HNRNPK	SRPRB
2975	ENSG00000165119	ENSG00000245904	HNRNPK
524	ENSG00000165119	ENSG00000100280	HNRNPK	AP1B1
1719	ENSG00000165632	ENSG00000145675	TAF3	PIK3R1
2003	ENSG00000165632	ENSG00000160789	TAF3	LMNA
2633	ENSG00000165672	ENSG00000187048	PRDX3	CYP4A11
2187	ENSG00000165672	ENSG00000166126	PRDX3	AMN
1883	ENSG00000165672	ENSG00000154262	PRDX3	ABCA6
1840	ENSG00000165672	ENSG00000151552	PRDX3	QDPR
976	ENSG00000165672	ENSG00000117395	PRDX3	EBNA1BP2
1572	ENSG00000165672	ENSG00000138792	PRDX3	ENPEP
2367	ENSG00000165672	ENSG00000170892	PRDX3	TSEN34
399	ENSG00000165672	ENSG00000084070	PRDX3	SMAP2
2928	ENSG00000165672	ENSG00000234745	PRDX3	HLA-B
2314	ENSG00000165672	ENSG00000169567	PRDX3	HINT1
1387	ENSG00000165672	ENSG00000134240	PRDX3	HMGCS2
837	ENSG00000165672	ENSG00000112514	PRDX3	CUTA
1156	ENSG00000165672	ENSG00000124615	PRDX3	MOCS1
1198	ENSG00000165672	ENSG00000126218	PRDX3	F10
2868	ENSG00000165672	ENSG00000214548	PRDX3	MEG3
1187	ENSG00000165828	ENSG00000125835	PRAP1	SNRPB
2124	ENSG00000165828	ENSG00000164111	PRAP1	ANXA5
497	ENSG00000165828	ENSG00000099817	PRAP1	POLR2E
1522	ENSG00000165828	ENSG00000137491	PRAP1	SLCO2B1
1448	ENSG00000165828	ENSG00000135486	PRAP1	HNRNPA1
2103	ENSG00000165828	ENSG00000163564	PRAP1	PYHIN1
2114	ENSG00000165828	ENSG00000163812	PRAP1	ZDHHC3
2018	ENSG00000165828	ENSG00000160868	PRAP1	CYP3A4
153	ENSG00000165828	ENSG00000041357	PRAP1	PSMA4
2476	ENSG00000165828	ENSG00000175854	PRAP1	SWI5
2111	ENSG00000165828	ENSG00000163710	PRAP1	PCOLCE2
2399	ENSG00000165828	ENSG00000171793	PRAP1	CTPS1
1032	ENSG00000165828	ENSG00000120306	PRAP1	CYSTM1
682	ENSG00000165828	ENSG00000106258	PRAP1	CYP3A5
1774	ENSG00000165828	ENSG00000147804	PRAP1	SLC39A4
2355	ENSG00000165828	ENSG00000170412	PRAP1	GPRC5C
375	ENSG00000165828	ENSG00000080822	PRAP1	CLDND1
574	ENSG00000165828	ENSG00000101336	PRAP1	HCK
2502	ENSG00000165828	ENSG00000179915	PRAP1	NRXN1
1035	ENSG00000165828	ENSG00000120533	PRAP1	ENY2
463	ENSG00000165828	ENSG00000090273	PRAP1	NUDC
2504	ENSG00000165828	ENSG00000180185	PRAP1	FAHD1
2725	ENSG00000165828	ENSG00000197408	PRAP1	CYP2B6
2497	ENSG00000165828	ENSG00000178381	PRAP1	ZFAND2A
1543	ENSG00000165828	ENSG00000137815	PRAP1	RTF1
2995	ENSG00000165828	ENSG00000250056	PRAP1	LINC01018
459	ENSG00000165828	ENSG00000090263	PRAP1	MRPS33
619	ENSG00000165828	ENSG00000103415	PRAP1	HMOX2
606	ENSG00000165828	ENSG00000103035	PRAP1	PSMD7
797	ENSG00000165828	ENSG00000110911	PRAP1	SLC11A2
943	ENSG00000165828	ENSG00000116285	PRAP1	ERRFI1
2395	ENSG00000165828	ENSG00000171759	PRAP1	PAH
732	ENSG00000165828	ENSG00000108384	PRAP1	RAD51C
1783	ENSG00000165828	ENSG00000147872	PRAP1	PLIN2
888	ENSG00000165828	ENSG00000114383	PRAP1	TUSC2
1530	ENSG00000165828	ENSG00000137642	PRAP1	SORL1
3024	ENSG00000165828	ENSG00000258017	PRAP1
697	ENSG00000165828	ENSG00000106804	PRAP1	C5
2653	ENSG00000165828	ENSG00000188582	PRAP1	PAQR9
114	ENSG00000165828	ENSG00000021826	PRAP1	CPS1
1742	ENSG00000165828	ENSG00000146021	PRAP1	KLHL3
2987	ENSG00000165828	ENSG00000248538	PRAP1	LOC157273
1446	ENSG00000165828	ENSG00000135218	PRAP1	CD36
77	ENSG00000165828	ENSG00000010327	PRAP1	STAB1
1767	ENSG00000165828	ENSG00000147526	PRAP1	TACC1
1573	ENSG00000165828	ENSG00000138792	PRAP1	ENPEP
208	ENSG00000165828	ENSG00000055957	PRAP1	ITIH1
214	ENSG00000165828	ENSG00000059377	PRAP1	TBXAS1
662	ENSG00000165828	ENSG00000105854	PRAP1	PON2
2343	ENSG00000165828	ENSG00000169905	PRAP1	TOR1AIP2
2459	ENSG00000165828	ENSG00000175003	PRAP1	SLC22A1
838	ENSG00000165828	ENSG00000112514	PRAP1	CUTA
266	ENSG00000165828	ENSG00000067182	PRAP1	TNFRSF1A
1677	ENSG00000165828	ENSG00000143653	PRAP1	SCCPDH
1618	ENSG00000165828	ENSG00000141179	PRAP1	PCTP
176	ENSG00000165828	ENSG00000048740	PRAP1	CELF2
1504	ENSG00000165828	ENSG00000136872	PRAP1	ALDOB
1074	ENSG00000165828	ENSG00000121966	PRAP1	CXCR4
827	ENSG00000165828	ENSG00000112245	PRAP1	PTP4A1
1205	ENSG00000165828	ENSG00000127125	PRAP1	PPCS
2963	ENSG00000165828	ENSG00000238005	PRAP1	LOC101927851
1667	ENSG00000165828	ENSG00000143549	PRAP1	TPM3
1993	ENSG00000165828	ENSG00000160282	PRAP1	FTCD
2960	ENSG00000165828	ENSG00000237949	PRAP1	LINC00844
1061	ENSG00000165828	ENSG00000121060	PRAP1	TRIM25
1297	ENSG00000165828	ENSG00000130311	PRAP1	DDA1
1069	ENSG00000165828	ENSG00000121716	PRAP1	PILRB
1937	ENSG00000165828	ENSG00000157103	PRAP1	SLC6A1
3106	ENSG00000165828	ENSG00000285219	PRAP1	LOC100506207
2950	ENSG00000165828	ENSG00000237767	PRAP1	LINC01370
1493	ENSG00000165828	ENSG00000136603	PRAP1	SKIL
1128	ENSG00000165828	ENSG00000124171	PRAP1	PARD6B
977	ENSG00000165828	ENSG00000117395	PRAP1	EBNA1BP2
1954	ENSG00000165828	ENSG00000157654	PRAP1	PALM2AKAP2
1496	ENSG00000165828	ENSG00000136720	PRAP1	HS6ST1
219	ENSG00000165828	ENSG00000059804	PRAP1	SLC2A3
1305	ENSG00000165828	ENSG00000130402	PRAP1	ACTN4
707	ENSG00000165828	ENSG00000106991	PRAP1	ENG
57	ENSG00000165828	ENSG00000007933	PRAP1	FMO3
2672	ENSG00000165828	ENSG00000196139	PRAP1	AKR1C3
911	ENSG00000165828	ENSG00000115414	PRAP1	FN1
3077	ENSG00000165828	ENSG00000273611	PRAP1	ZNHIT3
1507	ENSG00000165828	ENSG00000136877	PRAP1	FPGS
2309	ENSG00000165828	ENSG00000169554	PRAP1	ZEB2
1268	ENSG00000165828	ENSG00000129103	PRAP1	SUMF2
937	ENSG00000165828	ENSG00000116221	PRAP1	MRPL37
500	ENSG00000165828	ENSG00000100024	PRAP1	UPB1
3045	ENSG00000165828	ENSG00000261371	PRAP1	PECAM1
1594	ENSG00000165828	ENSG00000139291	PRAP1	TMEM19
1517	ENSG00000165828	ENSG00000137288	PRAP1	UQCC2
249	ENSG00000165828	ENSG00000065621	PRAP1	GSTO2
395	ENSG00000165828	ENSG00000083807	PRAP1	SLC27A5
1813	ENSG00000165828	ENSG00000149476	PRAP1	TKFC
338	ENSG00000165828	ENSG00000074966	PRAP1	TXK
3049	ENSG00000165828	ENSG00000263753	PRAP1	LINC00667
1148	ENSG00000165828	ENSG00000124596	PRAP1	OARD1
1346	ENSG00000165828	ENSG00000132329	PRAP1	RAMP1
2742	ENSG00000165828	ENSG00000198015	PRAP1	MRPL42
3054	ENSG00000165828	ENSG00000266010	PRAP1	GATA6-AS1
2846	ENSG00000165828	ENSG00000213337	PRAP1	ANKRD39
1892	ENSG00000165828	ENSG00000154639	PRAP1	CXADR
12	ENSG00000165828	ENSG00000003436	PRAP1	TFPI
2833	ENSG00000165828	ENSG00000211445	PRAP1	GPX3
2315	ENSG00000165828	ENSG00000169567	PRAP1	HINT1
2411	ENSG00000165828	ENSG00000172009	PRAP1	THOP1
2617	ENSG00000165828	ENSG00000186350	PRAP1	RXRA
2177	ENSG00000165828	ENSG00000165841	PRAP1	CYP2C19
1704	ENSG00000165828	ENSG00000144867	PRAP1	SRPRB
1422	ENSG00000165828	ENSG00000134871	PRAP1	COL4A2
1077	ENSG00000165828	ENSG00000122194	PRAP1	PLG
2169	ENSG00000165828	ENSG00000165802	PRAP1	NSMF
2323	ENSG00000165828	ENSG00000169692	PRAP1	AGPAT2
715	ENSG00000165828	ENSG00000107562	PRAP1	CXCL12
230	ENSG00000165828	ENSG00000061273	PRAP1	HDAC7
1188	ENSG00000166228	ENSG00000125835	PCBD1	SNRPB
1199	ENSG00000166228	ENSG00000126218	PCBD1	F10
1094	ENSG00000166228	ENSG00000122787	PCBD1	AKR1D1
1884	ENSG00000166228	ENSG00000154262	PCBD1	ABCA6
447	ENSG00000166228	ENSG00000088986	PCBD1	DYNLL1
1178	ENSG00000166228	ENSG00000125648	PCBD1	SLC25A23
2685	ENSG00000166228	ENSG00000196295	PCBD1	GARS1-DT
783	ENSG00000166228	ENSG00000110080	PCBD1	ST3GAL4
2874	ENSG00000166228	ENSG00000214900	PCBD1	LINC01588
300	ENSG00000166228	ENSG00000070495	PCBD1	JMJD6
281	ENSG00000166228	ENSG00000069431	PCBD1	ABCC9
978	ENSG00000166228	ENSG00000117395	PCBD1	EBNA1BP2
1014	ENSG00000166228	ENSG00000119227	PCBD1	PIGZ
1705	ENSG00000166228	ENSG00000144867	PCBD1	SRPRB
3033	ENSG00000166228	ENSG00000260136	PCBD1
2726	ENSG00000166228	ENSG00000197408	PCBD1	CYP2B6
1943	ENSG00000166228	ENSG00000157224	PCBD1	CLDN12
2799	ENSG00000166228	ENSG00000204220	PCBD1	PFDN6
1118	ENSG00000166228	ENSG00000123838	PCBD1	C4BPA
845	ENSG00000166228	ENSG00000112936	PCBD1	C7
1388	ENSG00000166228	ENSG00000134240	PCBD1	HMGCS2
1586	ENSG00000166228	ENSG00000139269	PCBD1	INHBE
2884	ENSG00000166228	ENSG00000214941	PCBD1	ZSWIM7
2740	ENSG00000166228	ENSG00000197969	PCBD1	VPS13A
1289	ENSG00000166228	ENSG00000130066	PCBD1	SAT1
2844	ENSG00000166228	ENSG00000211897	PCBD1	IGHG3
2104	ENSG00000166848	ENSG00000163564	TERF2IP	PYHIN1
1409	ENSG00000166925	ENSG00000134539	TSC22D4	KLRD1
349	ENSG00000166925	ENSG00000076108	TSC22D4	BAZ2A
1654	ENSG00000168036	ENSG00000143376	CTNNB1	SNX27
1865	ENSG00000168036	ENSG00000152583	CTNNB1	SPARCL1
1981	ENSG00000168036	ENSG00000159674	CTNNB1	SPON2
2786	ENSG00000168036	ENSG00000198900	CTNNB1	TOP1
2010	ENSG00000168214	ENSG00000160862	RBPJ	AZGP1
1566	ENSG00000168214	ENSG00000138663	RBPJ	COPS4
1454	ENSG00000168214	ENSG00000135870	RBPJ	RC3H1
657	ENSG00000168214	ENSG00000105835	RBPJ	NAMPT
202	ENSG00000168214	ENSG00000055950	RBPJ	MRPL43
1760	ENSG00000168214	ENSG00000147416	RBPJ	ATP6V1B2
1489	ENSG00000168610	ENSG00000136436	STAT3	CALCOCO2
823	ENSG00000168610	ENSG00000112096	STAT3	SOD2
1381	ENSG00000168610	ENSG00000134186	STAT3	PRPF38B
2161	ENSG00000169057	ENSG00000165732	MECP2	DDX21
234	ENSG00000169057	ENSG00000061676	MECP2	NCKAP1
1648	ENSG00000169057	ENSG00000143344	MECP2	RGL1
1181	ENSG00000169057	ENSG00000125826	MECP2	RBCK1
694	ENSG00000169057	ENSG00000106780	MECP2	MEGF9
215	ENSG00000169083	ENSG00000059377	AR	TBXAS1
1910	ENSG00000169083	ENSG00000155957	AR	TMBIM4
647	ENSG00000169083	ENSG00000104872	AR	PIH1D1
406	ENSG00000169083	ENSG00000084674	AR	APOB
309	ENSG00000169083	ENSG00000072110	AR	ACTN1
708	ENSG00000169083	ENSG00000106991	AR	ENG
640	ENSG00000169083	ENSG00000104660	AR	LEPROTL1
1293	ENSG00000169083	ENSG00000130158	AR	DOCK6
969	ENSG00000169083	ENSG00000117054	AR	ACADM
813	ENSG00000169083	ENSG00000111850	AR	SMIM8
711	ENSG00000169083	ENSG00000107341	AR	UBE2R2
2201	ENSG00000169083	ENSG00000166260	AR	COX11
400	ENSG00000169083	ENSG00000084070	AR	SMAP2
1728	ENSG00000169083	ENSG00000145826	AR	LECT2
172	ENSG00000169083	ENSG00000048649	AR	RSF1
1078	ENSG00000169083	ENSG00000122194	AR	PLG
1921	ENSG00000169083	ENSG00000156096	AR	UGT2B4
69	ENSG00000169083	ENSG00000010278	AR	CD9
2908	ENSG00000169083	ENSG00000225791	AR	TRAM2-AS1
1789	ENSG00000169083	ENSG00000148468	AR	FAM171A1
1313	ENSG00000169083	ENSG00000130649	AR	CYP2E1
1171	ENSG00000169083	ENSG00000125551	AR	PLGLB2
2386	ENSG00000169083	ENSG00000171560	AR	FGA
1255	ENSG00000169083	ENSG00000128641	AR	MYO1B
1797	ENSG00000169083	ENSG00000149089	AR	APIP
1784	ENSG00000169083	ENSG00000147894	AR	C9orf72
1955	ENSG00000169083	ENSG00000157654	AR	PALM2AKAP2
81	ENSG00000169083	ENSG00000010810	AR	FYN
361	ENSG00000169083	ENSG00000079102	AR	RUNX1T1
2654	ENSG00000169083	ENSG00000188582	AR	PAQR9
1574	ENSG00000169083	ENSG00000138792	AR	ENPEP
2019	ENSG00000169083	ENSG00000160868	AR	CYP3A4
1966	ENSG00000169083	ENSG00000158711	AR	ELK4
2105	ENSG00000169083	ENSG00000163597	AR	SNHG16
194	ENSG00000169083	ENSG00000054938	AR	CHRDL2
1206	ENSG00000169083	ENSG00000127125	AR	PPCS
917	ENSG00000169083	ENSG00000115594	AR	IL1R1
470	ENSG00000169083	ENSG00000091140	AR	DLD
768	ENSG00000169083	ENSG00000109919	AR	MTCH2
1133	ENSG00000169083	ENSG00000124212	AR	PTGIS
2264	ENSG00000169083	ENSG00000167798	AR	C3P1
2642	ENSG00000169083	ENSG00000187134	AR	AKR1C1
966	ENSG00000169083	ENSG00000116962	AR	NID1
1869	ENSG00000169083	ENSG00000153071	AR	DAB2
1217	ENSG00000169136	ENSG00000127329	ATF5	PTPRB
2788	ENSG00000169136	ENSG00000198931	ATF5	APRT
1922	ENSG00000169136	ENSG00000156096	ATF5	UGT2B4
1070	ENSG00000169136	ENSG00000121716	ATF5	PILRB
1311	ENSG00000169136	ENSG00000130517	ATF5	PGPEP1
901	ENSG00000169136	ENSG00000115271	ATF5	GCA
2923	ENSG00000169136	ENSG00000232310	ATF5
2285	ENSG00000169136	ENSG00000168542	ATF5	COL3A1
1911	ENSG00000169136	ENSG00000155957	ATF5	TMBIM4
590	ENSG00000169136	ENSG00000101981	ATF5	F9
51	ENSG00000169136	ENSG00000006652	ATF5	IFRD1
938	ENSG00000169136	ENSG00000116221	ATF5	MRPL37
2875	ENSG00000169136	ENSG00000214900	ATF5	LINC01588
1833	ENSG00000169136	ENSG00000150938	ATF5	CRIM1
2387	ENSG00000169136	ENSG00000171560	ATF5	FGA
2989	ENSG00000169136	ENSG00000249096	ATF5	LINC02362
604	ENSG00000169136	ENSG00000102967	ATF5	DHODH
621	ENSG00000169136	ENSG00000103429	ATF5	BFAR
195	ENSG00000169136	ENSG00000054938	ATF5	CHRDL2
2025	ENSG00000169136	ENSG00000161265	ATF5	U2AF1L4
2020	ENSG00000169136	ENSG00000160868	ATF5	CYP3A4
548	ENSG00000169136	ENSG00000100376	ATF5	FAM118A
1172	ENSG00000169136	ENSG00000125551	ATF5	PLGLB2
236	ENSG00000169136	ENSG00000063854	ATF5	HAGH
964	ENSG00000169136	ENSG00000116882	ATF5	HAO2
1729	ENSG00000169136	ENSG00000145826	ATF5	LECT2
1194	ENSG00000169136	ENSG00000125863	ATF5	MKKS
1595	ENSG00000169136	ENSG00000139291	ATF5	TMEM19
1806	ENSG00000169136	ENSG00000149124	ATF5	GLYAT
1232	ENSG00000169136	ENSG00000127948	ATF5	POR
1358	ENSG00000169136	ENSG00000132824	ATF5	SERINC3
2316	ENSG00000169136	ENSG00000169567	ATF5	HINT1
1343	ENSG00000169136	ENSG00000132313	ATF5	MRPL35
1505	ENSG00000169136	ENSG00000136872	ATF5	ALDOB
898	ENSG00000169136	ENSG00000115084	ATF5	SLC35F5
2978	ENSG00000169136	ENSG00000246695	ATF5	RASSF8-AS1
570	ENSG00000169136	ENSG00000101323	ATF5	HAO1
2692	ENSG00000169375	ENSG00000196459	SIN3A	TRAPPC2
46	ENSG00000169375	ENSG00000006042	SIN3A	TMEM98
2412	ENSG00000169375	ENSG00000172009	SIN3A	THOP1
1643	ENSG00000169375	ENSG00000142864	SIN3A	SERBP1
828	ENSG00000169564	ENSG00000112245	PCBP1	PTP4A1
2727	ENSG00000169564	ENSG00000197408	PCBP1	CYP2B6
3041	ENSG00000169564	ENSG00000260314	PCBP1	MRC1
3011	ENSG00000169564	ENSG00000256612	PCBP1	CYP2B7P
255	ENSG00000169564	ENSG00000066813	PCBP1	ACSM2B
396	ENSG00000169689	ENSG00000083807	CENPX	SLC27A5
1322	ENSG00000169689	ENSG00000130770	CENPX	ATP5IF1
1926	ENSG00000169689	ENSG00000156709	CENPX	AIFM1
2560	ENSG00000169689	ENSG00000183281	CENPX	PLGLB1
2996	ENSG00000169689	ENSG00000250056	CENPX	LINC01018
1938	ENSG00000169689	ENSG00000157103	CENPX	SLC6A1
1079	ENSG00000169689	ENSG00000122194	CENPX	PLG
1497	ENSG00000169689	ENSG00000136720	CENPX	HS6ST1
3034	ENSG00000169689	ENSG00000260136	CENPX
631	ENSG00000169714	ENSG00000104067	CNBP	TJP1
2748	ENSG00000169714	ENSG00000198074	CNBP	AKR1B10
413	ENSG00000169714	ENSG00000085265	CNBP	FCN1
1556	ENSG00000169714	ENSG00000138315	CNBP	OIT3
1285	ENSG00000170144	ENSG00000129680	HNRNPA3	MAP7D3
506	ENSG00000170315	ENSG00000100055	UBB	CYTH4
2743	ENSG00000170315	ENSG00000198015	UBB	MRPL42
571	ENSG00000170315	ENSG00000101323	UBB	HAO1
2026	ENSG00000170315	ENSG00000161265	UBB	U2AF1L4
1807	ENSG00000170315	ENSG00000149124	UBB	GLYAT
1173	ENSG00000170315	ENSG00000125551	UBB	PLGLB2
1418	ENSG00000170315	ENSG00000134825	UBB	TMEM258
180	ENSG00000170315	ENSG00000049759	UBB	NEDD4L
2885	ENSG00000170315	ENSG00000214941	UBB	ZSWIM7
3005	ENSG00000170315	ENSG00000254211	UBB	LINC01485
1814	ENSG00000170315	ENSG00000149476	UBB	TKFC
2055	ENSG00000170315	ENSG00000162599	UBB	NFIA
1823	ENSG00000170315	ENSG00000150760	UBB	DOCK1
2904	ENSG00000170315	ENSG00000225733	UBB	FGD5-AS1
730	ENSG00000170315	ENSG00000108344	UBB	PSMD3
1846	ENSG00000170315	ENSG00000151718	UBB	WWC2
3067	ENSG00000170315	ENSG00000267855	UBB	NDUFA7
2115	ENSG00000170315	ENSG00000163931	UBB	TKT
1149	ENSG00000170315	ENSG00000124596	UBB	OARD1
1610	ENSG00000170315	ENSG00000140995	UBB	DEF8
203	ENSG00000170315	ENSG00000055950	UBB	MRPL43
839	ENSG00000170315	ENSG00000112514	UBB	CUTA
2041	ENSG00000170315	ENSG00000162298	UBB	SYVN1
1441	ENSG00000170315	ENSG00000135094	UBB	SDS
2990	ENSG00000170315	ENSG00000249096	UBB	LINC02362
2899	ENSG00000170315	ENSG00000223797	UBB	ENTPD3-AS1
64	ENSG00000170315	ENSG00000008838	UBB	MED24
316	ENSG00000170315	ENSG00000072818	UBB	ACAP1
2523	ENSG00000170315	ENSG00000181744	UBB	DIPK2A
1793	ENSG00000170315	ENSG00000148737	UBB	TCF7L2
1730	ENSG00000170315	ENSG00000145826	UBB	LECT2
78	ENSG00000170315	ENSG00000010327	UBB	STAB1
804	ENSG00000170315	ENSG00000111237	UBB	VPS29
2735	ENSG00000170315	ENSG00000197448	UBB	GSTK1
498	ENSG00000170315	ENSG00000099817	UBB	POLR2E
1583	ENSG00000170315	ENSG00000139194	UBB	RBP5
2106	ENSG00000170315	ENSG00000163597	UBB	SNHG16
1161	ENSG00000170315	ENSG00000124839	UBB	RAB17
2344	ENSG00000170315	ENSG00000169905	UBB	TOR1AIP2
1263	ENSG00000170315	ENSG00000128849	UBB	CGNL1
959	ENSG00000170315	ENSG00000116785	UBB	CFHR3
[truncated: 1,111 more rows]

## Sheet: Heart
	tf_ensembl	target_ensembl	tf_name	target_name
0	ENSG00000003402	ENSG00000000971	CFLAR	CFH
286	ENSG00000003402	ENSG00000103260	CFLAR	METRN
1080	ENSG00000003402	ENSG00000160593	CFLAR	JAML
1091	ENSG00000003402	ENSG00000160932	CFLAR	LY6E
1116	ENSG00000003402	ENSG00000162654	CFLAR	GBP4
249	ENSG00000003402	ENSG00000101460	CFLAR	MAP1LC3A
235	ENSG00000003402	ENSG00000101199	CFLAR	ARFGAP1
1535	ENSG00000003402	ENSG00000196531	CFLAR	NACA
227	ENSG00000003402	ENSG00000100650	CFLAR	SRSF5
223	ENSG00000003402	ENSG00000100316	CFLAR	RPL3
1153	ENSG00000003402	ENSG00000164035	CFLAR	EMCN
191	ENSG00000003402	ENSG00000092054	CFLAR	MYH7
1553	ENSG00000003402	ENSG00000196735	CFLAR	HLA-DQA1
1201	ENSG00000003402	ENSG00000165795	CFLAR	NDRG2
1215	ENSG00000003402	ENSG00000166147	CFLAR	FBN1
1250	ENSG00000003402	ENSG00000166987	CFLAR	MBD6
1260	ENSG00000003402	ENSG00000167770	CFLAR	OTUB1
158	ENSG00000003402	ENSG00000086504	CFLAR	MRPL28
135	ENSG00000003402	ENSG00000077522	CFLAR	ACTN2
131	ENSG00000003402	ENSG00000077009	CFLAR	NMRK2
129	ENSG00000003402	ENSG00000076928	CFLAR	ARHGEF1
1305	ENSG00000003402	ENSG00000169905	CFLAR	TOR1AIP2
1326	ENSG00000003402	ENSG00000170889	CFLAR	RPS9
1347	ENSG00000003402	ENSG00000172270	CFLAR	BSG
1360	ENSG00000003402	ENSG00000173020	CFLAR	GRK2
1206	ENSG00000003402	ENSG00000165802	CFLAR	NSMF
1369	ENSG00000003402	ENSG00000173598	CFLAR	NUDT4
1047	ENSG00000003402	ENSG00000157873	CFLAR	TNFRSF14
1561	ENSG00000003402	ENSG00000196924	CFLAR	FLNA
651	ENSG00000003402	ENSG00000129170	CFLAR	CSRP3
591	ENSG00000003402	ENSG00000122862	CFLAR	SRGN
572	ENSG00000003402	ENSG00000121769	CFLAR	FABP3
1628	ENSG00000003402	ENSG00000204628	CFLAR	RACK1
710	ENSG00000003402	ENSG00000132879	CFLAR	FBXO44
547	ENSG00000003402	ENSG00000119655	CFLAR	NPC2
501	ENSG00000003402	ENSG00000114383	CFLAR	TUSC2
1667	ENSG00000003402	ENSG00000221983	CFLAR	UBA52
769	ENSG00000003402	ENSG00000136160	CFLAR	EDNRB
488	ENSG00000003402	ENSG00000112562	CFLAR	SMOC2
810	ENSG00000003402	ENSG00000139291	CFLAR	TMEM19
1716	ENSG00000003402	ENSG00000234745	CFLAR	HLA-B
1596	ENSG00000003402	ENSG00000198125	CFLAR	MB
1591	ENSG00000003402	ENSG00000197958	CFLAR	RPL12
1587	ENSG00000003402	ENSG00000197893	CFLAR	NRAP
1691	ENSG00000003402	ENSG00000231500	CFLAR	RPS18
916	ENSG00000003402	ENSG00000145592	CFLAR	RPL37
1583	ENSG00000003402	ENSG00000197614	CFLAR	MFAP5
928	ENSG00000003402	ENSG00000147403	CFLAR	RPL10
385	ENSG00000003402	ENSG00000106991	CFLAR	ENG
934	ENSG00000003402	ENSG00000147604	CFLAR	RPL7
372	ENSG00000003402	ENSG00000106003	CFLAR	LFNG
1705	ENSG00000003402	ENSG00000234616	CFLAR	JRK
979	ENSG00000003402	ENSG00000152580	CFLAR	IGSF10
430	ENSG00000003402	ENSG00000109475	CFLAR	RPL34
1379	ENSG00000003402	ENSG00000174059	CFLAR	CD34
1035	ENSG00000003402	ENSG00000156885	CFLAR	COX6A2
1472	ENSG00000003402	ENSG00000184060	CFLAR	ADAP2
1458	ENSG00000003402	ENSG00000181523	CFLAR	SGSH
15	ENSG00000003402	ENSG00000008517	CFLAR	IL32
1397	ENSG00000003402	ENSG00000175445	CFLAR	LPL
788	ENSG00000004399	ENSG00000137491	PLXND1	SLCO2B1
162	ENSG00000004487	ENSG00000087191	KDM1A	PSMC5
989	ENSG00000004487	ENSG00000154175	KDM1A	ABI3BP
1195	ENSG00000005889	ENSG00000165458	ZFX	INPPL1
379	ENSG00000006468	ENSG00000106211	ETV1	HSPB1
1545	ENSG00000007237	ENSG00000196655	GAS7	TRAPPC4
104	ENSG00000007237	ENSG00000064601	GAS7	CTSA
1164	ENSG00000007237	ENSG00000164309	GAS7	CMYA5
1092	ENSG00000007237	ENSG00000160932	GAS7	LY6E
799	ENSG00000007237	ENSG00000138061	GAS7	CYP1B1
1135	ENSG00000007237	ENSG00000163359	GAS7	COL6A3
502	ENSG00000007237	ENSG00000114383	GAS7	TUSC2
1286	ENSG00000007237	ENSG00000168542	GAS7	COL3A1
1013	ENSG00000007237	ENSG00000155659	GAS7	VSIG4
1699	ENSG00000007237	ENSG00000234456	GAS7	MAGI2-AS3
1780	ENSG00000007237	ENSG00000265241	GAS7	RBM8A
167	ENSG00000007237	ENSG00000088827	GAS7	SIGLEC1
1466	ENSG00000007237	ENSG00000184009	GAS7	ACTG1
373	ENSG00000007237	ENSG00000106003	GAS7	LFNG
538	ENSG00000007237	ENSG00000118526	GAS7	TCF21
394	ENSG00000007237	ENSG00000107562	GAS7	CXCL12
775	ENSG00000007237	ENSG00000136546	GAS7	SCN7A
975	ENSG00000007237	ENSG00000152137	GAS7	HSPB8
1649	ENSG00000007237	ENSG00000211897	GAS7	IGHG3
1641	ENSG00000007237	ENSG00000205678	GAS7	TECRL
1361	ENSG00000007237	ENSG00000173020	GAS7	GRK2
364	ENSG00000007237	ENSG00000105443	GAS7	CYTH2
555	ENSG00000008441	ENSG00000119681	NFIX	LTBP2
1296	ENSG00000008441	ENSG00000169692	NFIX	AGPAT2
395	ENSG00000008441	ENSG00000107562	NFIX	CXCL12
1717	ENSG00000008441	ENSG00000234745	NFIX	HLA-B
1655	ENSG00000008441	ENSG00000214456	NFIX	PLIN5
325	ENSG00000008441	ENSG00000104879	NFIX	CKM
853	ENSG00000008441	ENSG00000141524	NFIX	TMC6
529	ENSG00000008441	ENSG00000118181	NFIX	RPS25
1630	ENSG00000008441	ENSG00000204642	NFIX	HLA-F
409	ENSG00000008441	ENSG00000108639	NFIX	SYNGR2
197	ENSG00000008441	ENSG00000099204	NFIX	ABLIM1
1669	ENSG00000009307	ENSG00000223865	CSDE1	HLA-DPB1
1661	ENSG00000009307	ENSG00000214548	CSDE1	MEG3
1483	ENSG00000010244	ENSG00000185551	ZNF207	NR2F2
1327	ENSG00000010244	ENSG00000170889	ZNF207	RPS9
91	ENSG00000019549	ENSG00000049449	SNAI2	RCN1
1231	ENSG00000019549	ENSG00000166592	SNAI2	RRAD
404	ENSG00000019549	ENSG00000108107	SNAI2	RPL28
1129	ENSG00000019549	ENSG00000163131	SNAI2	CTSS
1412	ENSG00000019549	ENSG00000177508	SNAI2	IRX3
1449	ENSG00000019549	ENSG00000180353	SNAI2	HCLS1
1420	ENSG00000019549	ENSG00000177674	SNAI2	AGTRAP
271	ENSG00000020256	ENSG00000103034	ZFP64	NDRG4
438	ENSG00000020633	ENSG00000109861	RUNX3	CTSC
917	ENSG00000028277	ENSG00000146192	POU2F2	FGD2
347	ENSG00000028277	ENSG00000104915	POU2F2	STX10
498	ENSG00000028277	ENSG00000113721	POU2F2	PDGFRB
267	ENSG00000028277	ENSG00000102879	POU2F2	CORO1A
422	ENSG00000028277	ENSG00000108828	POU2F2	VAT1
1341	ENSG00000030419	ENSG00000172009	IKZF2	THOP1
24	ENSG00000060138	ENSG00000010327	YBX3	STAB1
1608	ENSG00000060138	ENSG00000204287	YBX3	HLA-DRA
272	ENSG00000060138	ENSG00000103034	YBX3	NDRG4
151	ENSG00000060138	ENSG00000083845	YBX3	RPS5
776	ENSG00000065978	ENSG00000136546	YBX1	SCN7A
624	ENSG00000065978	ENSG00000124491	YBX1	F13A1
1186	ENSG00000065978	ENSG00000165025	YBX1	SYK
30	ENSG00000065978	ENSG00000010610	YBX1	CD4
721	ENSG00000065978	ENSG00000134247	YBX1	PTGFRN
1609	ENSG00000066336	ENSG00000204287	SPI1	HLA-DRA
232	ENSG00000066336	ENSG00000100979	SPI1	PLTP
742	ENSG00000066336	ENSG00000134825	SPI1	TMEM258
1014	ENSG00000066336	ENSG00000155659	SPI1	VSIG4
473	ENSG00000066336	ENSG00000111328	SPI1	CDK2AP1
733	ENSG00000066336	ENSG00000134575	SPI1	ACP2
396	ENSG00000066336	ENSG00000107562	SPI1	CXCL12
1594	ENSG00000066336	ENSG00000198034	SPI1	RPS4X
639	ENSG00000066336	ENSG00000125912	SPI1	NCLN
316	ENSG00000066336	ENSG00000104870	SPI1	FCGRT
81	ENSG00000066336	ENSG00000038945	SPI1	MSR1
1070	ENSG00000066336	ENSG00000160255	SPI1	ITGB2
90	ENSG00000066336	ENSG00000049239	SPI1	H6PD
903	ENSG00000066336	ENSG00000144810	SPI1	COL8A1
1306	ENSG00000066336	ENSG00000169905	SPI1	TOR1AIP2
1408	ENSG00000066336	ENSG00000177469	SPI1	CAVIN1
97	ENSG00000066336	ENSG00000054938	SPI1	CHRDL2
1398	ENSG00000066336	ENSG00000175445	SPI1	LPL
1022	ENSG00000066336	ENSG00000156453	SPI1	PCDH1
946	ENSG00000066336	ENSG00000148341	SPI1	SH3GLB2
878	ENSG00000066336	ENSG00000143196	SPI1	DPT
548	ENSG00000066336	ENSG00000119655	SPI1	NPC2
1718	ENSG00000067082	ENSG00000234745	KLF6	HLA-B
1610	ENSG00000067082	ENSG00000204287	KLF6	HLA-DRA
268	ENSG00000067082	ENSG00000102879	KLF6	CORO1A
1586	ENSG00000068305	ENSG00000197756	MEF2A	RPL37A
1117	ENSG00000068305	ENSG00000162654	MEF2A	GBP4
1565	ENSG00000069275	ENSG00000197253	NUCKS1	TPSB2
357	ENSG00000069275	ENSG00000105383	NUCKS1	CD33
578	ENSG00000069275	ENSG00000122566	NUCKS1	HNRNPA2B1
1433	ENSG00000069275	ENSG00000178573	NUCKS1	MAF
45	ENSG00000069275	ENSG00000018280	NUCKS1	SLC11A1
558	ENSG00000069275	ENSG00000119927	NUCKS1	GPAM
1527	ENSG00000069275	ENSG00000196126	NUCKS1	HLA-DRB1
1320	ENSG00000069275	ENSG00000170807	NUCKS1	LMOD2
70	ENSG00000069275	ENSG00000028137	NUCKS1	TNFRSF1B
539	ENSG00000069275	ENSG00000118526	NUCKS1	TCF21
658	ENSG00000069399	ENSG00000129824	BCL3	RPS4Y1
1599	ENSG00000069399	ENSG00000198467	BCL3	TPM2
743	ENSG00000069399	ENSG00000134825	BCL3	TMEM258
287	ENSG00000069399	ENSG00000103260	BCL3	METRN
292	ENSG00000069399	ENSG00000103496	BCL3	STX4
1300	ENSG00000072310	ENSG00000169738	SREBF1	DCXR
229	ENSG00000072310	ENSG00000100804	SREBF1	PSMB5
431	ENSG00000072364	ENSG00000109475	AFF4	RPL34
902	ENSG00000072364	ENSG00000144746	AFF4	ARL6IP5
304	ENSG00000074047	ENSG00000104419	GLI2	NDRG1
904	ENSG00000074800	ENSG00000144810	ENO1	COL8A1
1683	ENSG00000074800	ENSG00000231389	ENO1	HLA-DPA1
1784	ENSG00000074800	ENSG00000275395	ENO1	FCGBP
1165	ENSG00000074800	ENSG00000164309	ENO1	CMYA5
1528	ENSG00000074800	ENSG00000196126	ENO1	HLA-DRB1
1566	ENSG00000074800	ENSG00000197253	ENO1	TPSB2
1120	ENSG00000074800	ENSG00000163092	ENO1	XIRP2
1187	ENSG00000074800	ENSG00000165025	ENO1	SYK
1082	ENSG00000074800	ENSG00000160808	ENO1	MYL3
1223	ENSG00000074800	ENSG00000166482	ENO1	MFAP4
1036	ENSG00000074800	ENSG00000156885	ENO1	COX6A2
53	ENSG00000074800	ENSG00000019169	ENO1	MARCO
625	ENSG00000074800	ENSG00000124491	ENO1	F13A1
82	ENSG00000074800	ENSG00000038945	ENO1	MSR1
1312	ENSG00000074800	ENSG00000169926	ENO1	KLF13
524	ENSG00000074800	ENSG00000117632	ENO1	STMN1
164	ENSG00000074800	ENSG00000087245	ENO1	MMP2
704	ENSG00000074800	ENSG00000132514	ENO1	CLEC10A
179	ENSG00000075426	ENSG00000091136	FOSL2	LAMB1
932	ENSG00000075426	ENSG00000147416	FOSL2	ATP6V1B2
1028	ENSG00000075426	ENSG00000156873	FOSL2	PHKG2
1712	ENSG00000079102	ENSG00000234741	RUNX1T1	GAS5
1509	ENSG00000079102	ENSG00000187954	RUNX1T1	CYHR1
1533	ENSG00000079102	ENSG00000196262	RUNX1T1	PPIA
125	ENSG00000082258	ENSG00000074842	CCNT2	MYDGF
1467	ENSG00000082641	ENSG00000184009	NFE2L1	ACTG1
1654	ENSG00000084093	ENSG00000214193	REST	SH3D21
579	ENSG00000084093	ENSG00000122566	REST	HNRNPA2B1
692	ENSG00000084676	ENSG00000131469	NCOA1	RPL27
1161	ENSG00000088038	ENSG00000164111	CNOT3	ANXA5
848	ENSG00000088888	ENSG00000141338	MAVS	ABCA8
1492	ENSG00000089094	ENSG00000185739	KDM2B	SRL
244	ENSG00000089280	ENSG00000101246	FUS	ARFRP1
46	ENSG00000089280	ENSG00000018280	FUS	SLC11A1
885	ENSG00000089280	ENSG00000143549	FUS	TPM3
505	ENSG00000089280	ENSG00000114854	FUS	TNNC1
751	ENSG00000089280	ENSG00000135390	FUS	ATP5MC2
406	ENSG00000089902	ENSG00000108298	RCOR1	RPL19
1668	ENSG00000091831	ENSG00000221983	ESR1	UBA52
659	ENSG00000091831	ENSG00000129824	ESR1	RPS4Y1
1391	ENSG00000096696	ENSG00000174437	DSP	ATP2A2
1502	ENSG00000100393	ENSG00000187514	EP300	PTMA
794	ENSG00000100393	ENSG00000137841	EP300	PLCB2
105	ENSG00000100393	ENSG00000064601	EP300	CTSA
728	ENSG00000100393	ENSG00000134571	EP300	MYBPC3
1656	ENSG00000100393	ENSG00000214456	EP300	PLIN5
1105	ENSG00000100811	ENSG00000162191	YY1	UBXN1
1060	ENSG00000100811	ENSG00000158869	YY1	FCER1G
246	ENSG00000101057	ENSG00000101439	MYBL2	CST3
54	ENSG00000101336	ENSG00000019169	HCK	MARCO
1337	ENSG00000102349	ENSG00000171863	KLF8	RPS7
1713	ENSG00000102554	ENSG00000234741	KLF5	GAS5
1018	ENSG00000102974	ENSG00000155850	CTCF	SLC26A2
106	ENSG00000102974	ENSG00000064601	CTCF	CTSA
1455	ENSG00000102974	ENSG00000180879	CTCF	SSR4
192	ENSG00000102974	ENSG00000092054	CTCF	MYH7
236	ENSG00000102974	ENSG00000101199	CTCF	ARFGAP1
1328	ENSG00000103197	ENSG00000170889	TSC2	RPS9
1136	ENSG00000103495	ENSG00000163359	MAZ	COL6A3
31	ENSG00000103994	ENSG00000010610	ZNF106	CD4
1099	ENSG00000103994	ENSG00000161281	ZNF106	COX7A1
77	ENSG00000103994	ENSG00000035664	ZNF106	DAPK2
879	ENSG00000103994	ENSG00000143196	ZNF106	DPT
435	ENSG00000103994	ENSG00000109846	ZNF106	CRYAB
354	ENSG00000103994	ENSG00000105374	ZNF106	NKG7
317	ENSG00000103994	ENSG00000104870	ZNF106	FCGRT
1110	ENSG00000103994	ENSG00000162409	ZNF106	PRKAA2
918	ENSG00000103994	ENSG00000146192	ZNF106	FGD2
1468	ENSG00000103994	ENSG00000184009	ZNF106	ACTG1
132	ENSG00000103994	ENSG00000077009	ZNF106	NMRK2
940	ENSG00000103994	ENSG00000148303	ZNF106	RPL7A
1388	ENSG00000103994	ENSG00000174407	ZNF106	MIR1-1HG
854	ENSG00000103994	ENSG00000141524	ZNF106	TMC6
1730	ENSG00000103994	ENSG00000242574	ZNF106	HLA-DMB
559	ENSG00000103994	ENSG00000119927	ZNF106	GPAM
459	ENSG00000103994	ENSG00000111245	ZNF106	MYL2
1380	ENSG00000104964	ENSG00000174059	TLE5	CD34
1536	ENSG00000104964	ENSG00000196531	TLE5	NACA
136	ENSG00000104964	ENSG00000077522	TLE5	ACTN2
984	ENSG00000105866	ENSG00000154153	SP4	RETREG1
905	ENSG00000106624	ENSG00000144810	AEBP1	COL8A1
1083	ENSG00000106624	ENSG00000160808	AEBP1	MYL3
275	ENSG00000106624	ENSG00000103187	AEBP1	COTL1
318	ENSG00000106624	ENSG00000104870	AEBP1	FCGRT
83	ENSG00000106624	ENSG00000038945	AEBP1	MSR1
339	ENSG00000106624	ENSG00000104886	AEBP1	PLEKHJ1
642	ENSG00000106624	ENSG00000126247	AEBP1	CAPNS1
71	ENSG00000106624	ENSG00000028137	AEBP1	TNFRSF1B
1224	ENSG00000106624	ENSG00000166482	AEBP1	MFAP4
25	ENSG00000106624	ENSG00000010327	AEBP1	STAB1
96	ENSG00000106624	ENSG00000051523	AEBP1	CYBA
1071	ENSG00000106624	ENSG00000160255	AEBP1	ITGB2
1450	ENSG00000106624	ENSG00000180353	AEBP1	HCLS1
32	ENSG00000106624	ENSG00000010610	AEBP1	CD4
1137	ENSG00000106624	ENSG00000163359	AEBP1	COL6A3
1504	ENSG00000106624	ENSG00000187942	AEBP1	LDLRAD2
1576	ENSG00000106624	ENSG00000197448	AEBP1	GSTK1
225	ENSG00000106624	ENSG00000100600	AEBP1	LGMN
843	ENSG00000106624	ENSG00000140937	AEBP1	CDH11
525	ENSG00000106624	ENSG00000117632	AEBP1	STMN1
835	ENSG00000106624	ENSG00000140678	AEBP1	ITGAX
233	ENSG00000106624	ENSG00000100979	AEBP1	PLTP
811	ENSG00000106624	ENSG00000139291	AEBP1	TMEM19
464	ENSG00000106624	ENSG00000111321	AEBP1	LTBR
549	ENSG00000106624	ENSG00000119655	AEBP1	NPC2
460	ENSG00000106624	ENSG00000111245	AEBP1	MYL2
777	ENSG00000106624	ENSG00000136546	AEBP1	SCN7A
1121	ENSG00000106624	ENSG00000163092	AEBP1	XIRP2
1394	ENSG00000106624	ENSG00000175084	AEBP1	DES
1785	ENSG00000106624	ENSG00000275395	AEBP1	FCGBP
1232	ENSG00000106624	ENSG00000166592	AEBP1	RRAD
1749	ENSG00000106624	ENSG00000250479	AEBP1	CHCHD10
713	ENSG00000106624	ENSG00000133110	AEBP1	POSTN
886	ENSG00000106624	ENSG00000143549	AEBP1	TPM3
780	ENSG00000108055	ENSG00000136942	SMC3	RPL35
587	ENSG00000108055	ENSG00000122679	SMC3	RAMP3
1505	ENSG00000108654	ENSG00000187942	DDX5	LDLRAD2
397	ENSG00000108654	ENSG00000107562	DDX5	CXCL12
280	ENSG00000108654	ENSG00000103196	DDX5	CRISPLD2
1497	ENSG00000108654	ENSG00000185880	DDX5	TRIM69
159	ENSG00000108799	ENSG00000086504	EZH1	MRPL28
203	ENSG00000109906	ENSG00000099622	ZBTB16	CIRBP
1277	ENSG00000109906	ENSG00000168477	ZBTB16	TNXB
1766	ENSG00000109906	ENSG00000260314	ZBTB16	MRC1
1338	ENSG00000109906	ENSG00000171863	ZBTB16	RPS7
1493	ENSG00000109906	ENSG00000185739	ZBTB16	SRL
1739	ENSG00000109906	ENSG00000250007	ZBTB16
759	ENSG00000111206	ENSG00000135486	FOXM1	HNRNPA1
220	ENSG00000112592	ENSG00000100307	TBP	CBX7
1272	ENSG00000112658	ENSG00000168028	SRF	RPSA
1719	ENSG00000112715	ENSG00000234745	VEGFA	HLA-B
1750	ENSG00000112715	ENSG00000250479	VEGFA	CHCHD10
10	ENSG00000112715	ENSG00000006016	VEGFA	CRLF1
1329	ENSG00000112715	ENSG00000170889	VEGFA	RPS9
954	ENSG00000113580	ENSG00000149257	NR3C1	SERPINH1
614	ENSG00000113580	ENSG00000124212	NR3C1	PTGIS
1130	ENSG00000113580	ENSG00000163131	NR3C1	CTSS
1758	ENSG00000113580	ENSG00000253738	NR3C1	OTUD6B-AS1
729	ENSG00000113580	ENSG00000134571	NR3C1	MYBPC3
296	ENSG00000113580	ENSG00000104213	NR3C1	PDGFRL
511	ENSG00000113580	ENSG00000115268	NR3C1	RPS15
1643	ENSG00000113580	ENSG00000211445	NR3C1	GPX3
1202	ENSG00000113580	ENSG00000165795	NR3C1	NDRG2
1108	ENSG00000113580	ENSG00000162298	NR3C1	SYVN1
637	ENSG00000113580	ENSG00000125691	NR3C1	RPL23
820	ENSG00000113580	ENSG00000140092	NR3C1	FBLN5
698	ENSG00000113916	ENSG00000132205	BCL6	EMILIN2
365	ENSG00000113916	ENSG00000105640	BCL6	RPL18A
640	ENSG00000113916	ENSG00000125912	BCL6	NCLN
795	ENSG00000113916	ENSG00000137841	BCL6	PLCB2
961	ENSG00000113916	ENSG00000149596	BCL6	JPH2
1640	ENSG00000113916	ENSG00000205336	BCL6	ADGRG1
297	ENSG00000113916	ENSG00000104213	BCL6	PDGFRL
1434	ENSG00000113916	ENSG00000178573	BCL6	MAF
113	ENSG00000113916	ENSG00000071462	BCL6	BUD23
1424	ENSG00000114315	ENSG00000177954	HES1	RPS27
1444	ENSG00000114439	ENSG00000179344	BBX	HLA-DQB1
1381	ENSG00000114861	ENSG00000174059	FOXP1	CD34
281	ENSG00000114861	ENSG00000103196	FOXP1	CRISPLD2
1431	ENSG00000114861	ENSG00000178567	FOXP1	EPM2AIP1
1057	ENSG00000114861	ENSG00000158457	FOXP1	TSPAN33
332	ENSG00000114861	ENSG00000104881	FOXP1	PPP1R13L
1714	ENSG00000114861	ENSG00000234741	FOXP1	GAS5
567	ENSG00000115415	ENSG00000121577	STAT1	POPDC2
163	ENSG00000115415	ENSG00000087191	STAT1	PSMC5
1738	ENSG00000115415	ENSG00000246705	STAT1	H2AJ
1469	ENSG00000115641	ENSG00000184009	FHL2	ACTG1
652	ENSG00000115641	ENSG00000129170	FHL2	CSRP3
398	ENSG00000115641	ENSG00000107562	FHL2	CXCL12
1	ENSG00000115641	ENSG00000000971	FHL2	CFH
1786	ENSG00000115641	ENSG00000275395	FHL2	FCGBP
11	ENSG00000115641	ENSG00000006016	FHL2	CRLF1
870	ENSG00000115641	ENSG00000142330	FHL2	CAPN10
607	ENSG00000115641	ENSG00000124006	FHL2	OBSL1
929	ENSG00000115641	ENSG00000147403	FHL2	RPL10
1692	ENSG00000115641	ENSG00000231500	FHL2	RPS18
556	ENSG00000115641	ENSG00000119681	FHL2	LTBP2
1585	ENSG00000115641	ENSG00000197616	FHL2	MYH6
990	ENSG00000115641	ENSG00000154175	FHL2	ABI3BP
36	ENSG00000115641	ENSG00000011028	FHL2	MRC2
305	ENSG00000115641	ENSG00000104419	FHL2	NDRG1
1767	ENSG00000115641	ENSG00000260314	FHL2	MRC1
1554	ENSG00000115641	ENSG00000196735	FHL2	HLA-DQA1
1330	ENSG00000115641	ENSG00000170889	FHL2	RPS9
1316	ENSG00000115641	ENSG00000170801	FHL2	HTRA3
1348	ENSG00000115641	ENSG00000172270	FHL2	BSG
250	ENSG00000115641	ENSG00000101460	FHL2	MAP1LC3A
1537	ENSG00000115641	ENSG00000196531	FHL2	NACA
226	ENSG00000115641	ENSG00000100600	FHL2	LGMN
47	ENSG00000115641	ENSG00000018280	FHL2	SLC11A1
1154	ENSG00000115641	ENSG00000164035	FHL2	EMCN
1029	ENSG00000115641	ENSG00000156873	FHL2	PHKG2
1176	ENSG00000115641	ENSG00000164692	FHL2	COL1A2
1375	ENSG00000115641	ENSG00000173812	FHL2	EIF1
976	ENSG00000115641	ENSG00000152137	FHL2	HSPB8
251	ENSG00000115966	ENSG00000101460	ATF2	MAP1LC3A
714	ENSG00000116016	ENSG00000133110	EPAS1	POSTN
1177	ENSG00000116016	ENSG00000164692	EPAS1	COL1A2
1122	ENSG00000116016	ENSG00000163092	EPAS1	XIRP2
1240	ENSG00000116030	ENSG00000166598	SUMO1	HSP90B1
730	ENSG00000116044	ENSG00000134571	NFE2L2	MYBPC3
1592	ENSG00000116044	ENSG00000197958	NFE2L2	RPL12
1123	ENSG00000116132	ENSG00000163092	PRRX1	XIRP2
789	ENSG00000116132	ENSG00000137491	PRRX1	SLCO2B1
887	ENSG00000116132	ENSG00000143549	PRRX1	TPM3
1072	ENSG00000116132	ENSG00000160255	PRRX1	ITGB2
269	ENSG00000116132	ENSG00000102879	PRRX1	CORO1A
671	ENSG00000116478	ENSG00000130300	HDAC1	PLVAP
361	ENSG00000116478	ENSG00000105404	HDAC1	RABAC1
540	ENSG00000117139	ENSG00000118526	KDM5B	TCF21
530	ENSG00000117318	ENSG00000118181	ID3	RPS25
956	ENSG00000117318	ENSG00000149564	ID3	ESAM
362	ENSG00000117707	ENSG00000105404	PROX1	RABAC1
783	ENSG00000118058	ENSG00000137106	KMT2A	GRHPR
762	ENSG00000118058	ENSG00000135919	KMT2A	SERPINE2
1342	ENSG00000118058	ENSG00000172009	KMT2A	THOP1
923	ENSG00000118058	ENSG00000146648	KMT2A	EGFR
1617	ENSG00000118058	ENSG00000204291	KMT2A	COL15A1
348	ENSG00000118058	ENSG00000104915	KMT2A	STX10
1644	ENSG00000118058	ENSG00000211445	KMT2A	GPX3
147	ENSG00000118260	ENSG00000078814	CREB1	MYH7B
506	ENSG00000118260	ENSG00000114854	CREB1	TNNC1
64	ENSG00000118418	ENSG00000023902	HMGN3	PLEKHO1
1715	ENSG00000118418	ENSG00000234741	HMGN3	GAS5
736	ENSG00000118526	ENSG00000134590	TCF21	RTL8C
724	ENSG00000118526	ENSG00000134531	TCF21	EMP1
1019	ENSG00000118689	ENSG00000155850	FOXO3	SLC26A2
922	ENSG00000118689	ENSG00000146278	FOXO3	PNRC1
366	ENSG00000118689	ENSG00000105640	FOXO3	RPL18A
1494	ENSG00000118689	ENSG00000185739	FOXO3	SRL
2	ENSG00000118689	ENSG00000000971	FOXO3	CFH
160	ENSG00000118689	ENSG00000086504	FOXO3	MRPL28
666	ENSG00000118689	ENSG00000130165	FOXO3	ELOF1
672	ENSG00000118689	ENSG00000130300	FOXO3	PLVAP
611	ENSG00000118689	ENSG00000124155	FOXO3	PIGT
1268	ENSG00000118689	ENSG00000167996	FOXO3	FTH1
1307	ENSG00000118689	ENSG00000169905	FOXO3	TOR1AIP2
521	ENSG00000118689	ENSG00000116560	FOXO3	SFPQ
1473	ENSG00000118689	ENSG00000184060	FOXO3	ADAP2
367	ENSG00000119138	ENSG00000105640	KLF9	RPL18A
744	ENSG00000119138	ENSG00000134825	KLF9	TMEM258
1111	ENSG00000119138	ENSG00000162409	KLF9	PRKAA2
950	ENSG00000119138	ENSG00000149115	KLF9	TNKS1BP1
711	ENSG00000119138	ENSG00000132879	KLF9	FBXO44
906	ENSG00000119138	ENSG00000144810	KLF9	COL8A1
755	ENSG00000119138	ENSG00000135404	KLF9	CD63
172	ENSG00000119138	ENSG00000089009	KLF9	RPL6
1522	ENSG00000119138	ENSG00000189058	KLF9	APOD
1251	ENSG00000119138	ENSG00000166987	KLF9	MBD6
1238	ENSG00000119138	ENSG00000166595	KLF9	CIAO2B
1666	ENSG00000119950	ENSG00000221838	MXI1	AP4M1
499	ENSG00000119950	ENSG00000113721	MXI1	PDGFRB
580	ENSG00000119950	ENSG00000122566	MXI1	HNRNPA2B1
207	ENSG00000119950	ENSG00000099624	MXI1	ATP5F1D
816	ENSG00000119950	ENSG00000139567	MXI1	ACVRL1
1700	ENSG00000120738	ENSG00000234456	EGR1	MAGI2-AS3
1356	ENSG00000120738	ENSG00000172809	EGR1	RPL38
541	ENSG00000120738	ENSG00000118526	EGR1	TCF21
374	ENSG00000120738	ENSG00000106003	EGR1	LFNG
228	ENSG00000120738	ENSG00000100650	EGR1	SRSF5
245	ENSG00000120738	ENSG00000101384	EGR1	JAG1
507	ENSG00000120738	ENSG00000114854	EGR1	TNNC1
453	ENSG00000120738	ENSG00000110955	EGR1	ATP5F1B
1490	ENSG00000120738	ENSG00000185650	EGR1	ZFP36L1
1695	ENSG00000120738	ENSG00000233016	EGR1	SNHG7
1030	ENSG00000120738	ENSG00000156873	EGR1	PHKG2
309	ENSG00000120738	ENSG00000104763	EGR1	ASAH1
738	ENSG00000120738	ENSG00000134817	EGR1	APLNR
363	ENSG00000120738	ENSG00000105404	EGR1	RABAC1
673	ENSG00000120738	ENSG00000130300	EGR1	PLVAP
120	ENSG00000120738	ENSG00000072210	EGR1	ALDH3A2
204	ENSG00000120738	ENSG00000099622	EGR1	CIRBP
20	ENSG00000120885	ENSG00000010278	CLU	CD9
1631	ENSG00000120885	ENSG00000204642	CLU	HLA-F
518	ENSG00000121060	ENSG00000115414	TRIM25	FN1
1516	ENSG00000122482	ENSG00000188529	ZNF644	SRSF10
565	ENSG00000122877	ENSG00000121057	EGR2	AKAP1
1258	ENSG00000122877	ENSG00000167658	EGR2	EEF2
1662	ENSG00000123358	ENSG00000214548	NR4A1	MEG3
826	ENSG00000123358	ENSG00000140264	NR4A1	SERF2
483	ENSG00000123358	ENSG00000112514	NR4A1	CUTA
490	ENSG00000123358	ENSG00000112936	NR4A1	C7
667	ENSG00000123358	ENSG00000130165	NR4A1	ELOF1
126	ENSG00000123358	ENSG00000074842	NR4A1	MYDGF
1301	ENSG00000123358	ENSG00000169738	NR4A1	DCXR
497	ENSG00000123358	ENSG00000113328	NR4A1	CCNG1
683	ENSG00000123358	ENSG00000130811	NR4A1	EIF3G
1759	ENSG00000123358	ENSG00000253738	NR4A1	OTUD6B-AS1
648	ENSG00000123358	ENSG00000127184	NR4A1	COX7C
1218	ENSG00000123358	ENSG00000166200	NR4A1	COPS2
1295	ENSG00000123358	ENSG00000169020	NR4A1	ATP5ME
1317	ENSG00000123358	ENSG00000170801	NR4A1	HTRA3
1321	ENSG00000123358	ENSG00000170807	NR4A1	LMOD2
48	ENSG00000123933	ENSG00000018280	MXD4	SLC11A1
760	ENSG00000124212	ENSG00000135486	PTGIS	HNRNPA1
1266	ENSG00000124212	ENSG00000167925	PTGIS	GHDC
763	ENSG00000124212	ENSG00000135919	PTGIS	SERPINE2
512	ENSG00000124212	ENSG00000115380	PTGIS	EFEMP1
1480	ENSG00000124212	ENSG00000185432	PTGIS	METTL7A
1269	ENSG00000124212	ENSG00000167996	PTGIS	FTH1
660	ENSG00000124212	ENSG00000129824	PTGIS	RPS4Y1
523	ENSG00000124212	ENSG00000116774	PTGIS	OLFML3
1343	ENSG00000124212	ENSG00000172009	PTGIS	THOP1
1345	ENSG00000124212	ENSG00000172037	PTGIS	LAMB2
1389	ENSG00000124212	ENSG00000174407	PTGIS	MIR1-1HG
1484	ENSG00000124212	ENSG00000185551	PTGIS	NR2F2
678	ENSG00000124212	ENSG00000130770	PTGIS	ATP5IF1
686	ENSG00000124212	ENSG00000131143	PTGIS	COX4I1
1629	ENSG00000124212	ENSG00000204628	PTGIS	RACK1
592	ENSG00000124212	ENSG00000122862	PTGIS	SRGN
694	ENSG00000124212	ENSG00000131495	PTGIS	NDUFA2
1657	ENSG00000124212	ENSG00000214456	PTGIS	PLIN5
1459	ENSG00000124212	ENSG00000181523	PTGIS	SGSH
653	ENSG00000124212	ENSG00000129170	PTGIS	CSRP3
1503	ENSG00000124212	ENSG00000187514	PTGIS	PTMA
115	ENSG00000124212	ENSG00000071991	PTGIS	CDH19
644	ENSG00000124212	ENSG00000127125	PTGIS	PPCS
550	ENSG00000124212	ENSG00000119655	PTGIS	NPC2
599	ENSG00000124212	ENSG00000123338	PTGIS	NCKAP1L
1627	ENSG00000124212	ENSG00000204482	PTGIS	LST1
715	ENSG00000124212	ENSG00000133110	PTGIS	POSTN
1639	ENSG00000124212	ENSG00000205221	PTGIS	VIT
130	ENSG00000124212	ENSG00000076928	PTGIS	ARHGEF1
67	ENSG00000124212	ENSG00000025708	PTGIS	TYMP
531	ENSG00000124212	ENSG00000118181	PTGIS	RPS25
1773	ENSG00000124212	ENSG00000261884	PTGIS
1287	ENSG00000124212	ENSG00000168542	PTGIS	COL3A1
148	ENSG00000124212	ENSG00000078814	PTGIS	MYH7B
78	ENSG00000124212	ENSG00000035664	PTGIS	DAPK2
1367	ENSG00000124212	ENSG00000173175	PTGIS	ADCY5
964	ENSG00000124212	ENSG00000149782	PTGIS	PLCB3
500	ENSG00000124212	ENSG00000113721	PTGIS	PDGFRB
836	ENSG00000124212	ENSG00000140678	PTGIS	ITGAX
451	ENSG00000124212	ENSG00000110700	PTGIS	RPS13
319	ENSG00000124212	ENSG00000104870	PTGIS	FCGRT
312	ENSG00000124212	ENSG00000104825	PTGIS	NFKBIB
849	ENSG00000124212	ENSG00000141338	PTGIS	ABCA8
855	ENSG00000124212	ENSG00000141524	PTGIS	TMC6
12	ENSG00000124212	ENSG00000006016	PTGIS	CRLF1
1470	ENSG00000124212	ENSG00000184009	PTGIS	ACTG1
615	ENSG00000124212	ENSG00000124212	PTGIS	PTGIS
439	ENSG00000124212	ENSG00000109861	PTGIS	CTSC
237	ENSG00000124212	ENSG00000101199	PTGIS	ARFGAP1
26	ENSG00000124212	ENSG00000010327	PTGIS	STAB1
876	ENSG00000124212	ENSG00000142733	PTGIS	MAP3K6
242	ENSG00000124212	ENSG00000101210	PTGIS	EEF1A2
1044	ENSG00000124212	ENSG00000157227	PTGIS	MMP14
247	ENSG00000124212	ENSG00000101439	PTGIS	CST3
1555	ENSG00000124212	ENSG00000196735	PTGIS	HLA-DQA1
1693	ENSG00000124212	ENSG00000231500	PTGIS	RPS18
1061	ENSG00000124212	ENSG00000158869	PTGIS	FCER1G
1720	ENSG00000124212	ENSG00000234745	PTGIS	HLA-B
1261	ENSG00000124212	ENSG00000167770	PTGIS	OTUB1
1066	ENSG00000124212	ENSG00000160013	PTGIS	PTGIR
1445	ENSG00000124212	ENSG00000179344	PTGIS	HLA-DQB1
910	ENSG00000124212	ENSG00000144867	PTGIS	SRPRB
1100	ENSG00000124212	ENSG00000161281	PTGIS	COX7A1
1677	ENSG00000124212	ENSG00000227372	PTGIS	TP73-AS1
907	ENSG00000124212	ENSG00000144810	PTGIS	COL8A1
386	ENSG00000124212	ENSG00000106991	PTGIS	ENG
1173	ENSG00000124212	ENSG00000164530	PTGIS	PI16
1513	ENSG00000124212	ENSG00000187955	PTGIS	COL14A1
1611	ENSG00000124212	ENSG00000204287	PTGIS	HLA-DRA
969	ENSG00000124212	ENSG00000149930	PTGIS	TAOK2
980	ENSG00000124212	ENSG00000152580	PTGIS	IGSF10
340	ENSG00000124212	ENSG00000104886	PTGIS	PLEKHJ1
1577	ENSG00000124212	ENSG00000197448	PTGIS	GSTK1
368	ENSG00000124212	ENSG00000105894	PTGIS	PTN
1670	ENSG00000124212	ENSG00000223865	PTGIS	HLA-DPB1
951	ENSG00000124212	ENSG00000149115	PTGIS	TNKS1BP1
1191	ENSG00000124212	ENSG00000165269	PTGIS	AQP7
198	ENSG00000124212	ENSG00000099204	PTGIS	ABLIM1
326	ENSG00000124212	ENSG00000104879	PTGIS	CKM
1478	ENSG00000124212	ENSG00000185201	PTGIS	IFITM2
1546	ENSG00000124212	ENSG00000196655	PTGIS	TRAPPC4
808	ENSG00000124212	ENSG00000138326	PTGIS	RPS24
1162	ENSG00000124212	ENSG00000164111	PTGIS	ANXA5
941	ENSG00000124212	ENSG00000148303	PTGIS	RPL7A
1740	ENSG00000124212	ENSG00000250007	PTGIS
1004	ENSG00000124212	ENSG00000155657	PTGIS	TTN
807	ENSG00000124212	ENSG00000138100	PTGIS	TRIM54
333	ENSG00000124212	ENSG00000104881	PTGIS	PPP1R13L
1606	ENSG00000124212	ENSG00000204262	PTGIS	COL5A2
812	ENSG00000124212	ENSG00000139291	PTGIS	TMEM19
375	ENSG00000124212	ENSG00000106003	PTGIS	LFNG
465	ENSG00000124212	ENSG00000111321	PTGIS	LTBR
930	ENSG00000124440	ENSG00000147403	HIF3A	RPL10
1706	ENSG00000124440	ENSG00000234616	HIF3A	JRK
661	ENSG00000124766	ENSG00000129824	SOX4	RPS4Y1
1037	ENSG00000124766	ENSG00000156885	SOX4	COX6A2
977	ENSG00000124766	ENSG00000152137	SOX4	HSPB8
643	ENSG00000124766	ENSG00000126247	SOX4	CAPNS1
933	ENSG00000124766	ENSG00000147416	SOX4	ATP6V1B2
892	ENSG00000124766	ENSG00000143771	SOX4	CNIH4
144	ENSG00000124766	ENSG00000078114	SOX4	NEBL
827	ENSG00000124766	ENSG00000140264	SOX4	SERF2
138	ENSG00000124766	ENSG00000077782	SOX4	FGFR1
1144	ENSG00000124766	ENSG00000163644	SOX4	PPM1K
440	ENSG00000124766	ENSG00000109861	SOX4	CTSC
1302	ENSG00000124766	ENSG00000169738	SOX4	DCXR
1392	ENSG00000124766	ENSG00000174748	SOX4	RPL15
423	ENSG00000124766	ENSG00000108828	SOX4	VAT1
1203	ENSG00000124766	ENSG00000165795	SOX4	NDRG2
432	ENSG00000125347	ENSG00000109475	IRF1	RPL34
1462	ENSG00000125347	ENSG00000182899	IRF1	RPL35A
895	ENSG00000125398	ENSG00000143947	SOX9	RPS27A
1097	ENSG00000125398	ENSG00000161016	SOX9	RPL8
809	ENSG00000125398	ENSG00000138326	SOX9	RPS24
1357	ENSG00000125398	ENSG00000172809	SOX9	RPL38
899	ENSG00000125398	ENSG00000144713	SOX9	RPL32
1603	ENSG00000125398	ENSG00000198755	SOX9	RPL10A
841	ENSG00000125398	ENSG00000140795	SOX9	MYLK3
1145	ENSG00000125398	ENSG00000163644	SOX9	PPM1K
1103	ENSG00000125398	ENSG00000161970	SOX9	RPL26
676	ENSG00000125398	ENSG00000130522	SOX9	JUND
424	ENSG00000125398	ENSG00000108828	SOX9	VAT1
1409	ENSG00000125398	ENSG00000177469	SOX9	CAVIN1
696	ENSG00000125398	ENSG00000131871	SOX9	SELENOS
1322	ENSG00000125398	ENSG00000170807	SOX9	LMOD2
1510	ENSG00000125686	ENSG00000187954	MED1	CYHR1
1166	ENSG00000125968	ENSG00000164309	ID1	CMYA5
139	ENSG00000125968	ENSG00000077942	ID1	FBLN1
1618	ENSG00000126603	ENSG00000204291	GLIS2	COL15A1
1701	ENSG00000126603	ENSG00000234456	GLIS2	MAGI2-AS3
1604	ENSG00000127528	ENSG00000198959	KLF2	TGM2
1761	ENSG00000127528	ENSG00000257341	KLF2
1671	ENSG00000127603	ENSG00000223865	MACF1	HLA-DPB1
320	ENSG00000128016	ENSG00000104870	ZFP36	FCGRT
1547	ENSG00000130522	ENSG00000196655	JUND	TRAPPC4
1578	ENSG00000130522	ENSG00000197448	JUND	GSTK1
957	ENSG00000130522	ENSG00000149564	JUND	ESAM
1204	ENSG00000130522	ENSG00000165795	JUND	NDRG2
1370	ENSG00000130522	ENSG00000173598	JUND	NUDT4
1109	ENSG00000130522	ENSG00000162298	JUND	SYVN1
1005	ENSG00000130522	ENSG00000155657	JUND	TTN
1340	ENSG00000130522	ENSG00000171992	JUND	SYNPO
1463	ENSG00000130522	ENSG00000183808	JUND	RBM12B
1350	ENSG00000130522	ENSG00000172399	JUND	MYOZ2
1167	ENSG00000130522	ENSG00000164309	JUND	CMYA5
997	ENSG00000130522	ENSG00000154358	JUND	OBSCN
1262	ENSG00000130522	ENSG00000167770	JUND	OTUB1
1479	ENSG00000130522	ENSG00000185201	JUND	IFITM2
1464	ENSG00000130522	ENSG00000183978	JUND	COA3
218	ENSG00000130522	ENSG00000100097	JUND	LGALS1
491	ENSG00000130522	ENSG00000112936	JUND	C7
613	ENSG00000130522	ENSG00000124172	JUND	ATP5F1E
84	ENSG00000130522	ENSG00000038945	JUND	MSR1
261	ENSG00000130522	ENSG00000102359	JUND	SRPX2
208	ENSG00000130522	ENSG00000099817	JUND	POLR2E
173	ENSG00000130522	ENSG00000089009	JUND	RPL6
252	ENSG00000130522	ENSG00000101460	JUND	MAP1LC3A
1754	ENSG00000130522	ENSG00000250722	JUND	SELENOP
573	ENSG00000130522	ENSG00000121769	JUND	FABP3
321	ENSG00000130522	ENSG00000104870	JUND	FCGRT
137	ENSG00000130522	ENSG00000077522	JUND	ACTN2
155	ENSG00000130522	ENSG00000085265	JUND	FCN1
1707	ENSG00000130522	ENSG00000234616	JUND	JRK
568	ENSG00000130522	ENSG00000121577	JUND	POPDC2
186	ENSG00000130522	ENSG00000091986	JUND	CCDC80
55	ENSG00000130726	ENSG00000019169	TRIM28	MARCO
962	ENSG00000130726	ENSG00000149596	TRIM28	JPH2
860	ENSG00000131408	ENSG00000141644	NR1H2	MBD1
1579	ENSG00000131408	ENSG00000197448	NR1H2	GSTK1
1267	ENSG00000131759	ENSG00000167925	RARA	GHDC
1678	ENSG00000134107	ENSG00000227372	BHLHE40	TP73-AS1
697	ENSG00000134107	ENSG00000131871	BHLHE40	SELENOS
593	ENSG00000134107	ENSG00000122862	BHLHE40	SRGN
1403	ENSG00000134107	ENSG00000177225	BHLHE40	GATD1
645	ENSG00000134107	ENSG00000127125	BHLHE40	PPCS
817	ENSG00000134107	ENSG00000139567	BHLHE40	ACVRL1
1006	ENSG00000134107	ENSG00000155657	BHLHE40	TTN
355	ENSG00000134250	ENSG00000105374	NOTCH2	NKG7
1556	ENSG00000134250	ENSG00000196735	NOTCH2	HLA-DQA1
1106	ENSG00000134954	ENSG00000162191	ETS1	UBXN1
306	ENSG00000134954	ENSG00000104419	ETS1	NDRG1
1781	ENSG00000134954	ENSG00000265241	ETS1	RBM8A
970	ENSG00000134954	ENSG00000149930	ETS1	TAOK2
1188	ENSG00000134954	ENSG00000165025	ETS1	SYK
1048	ENSG00000135218	ENSG00000157873	CD36	TNFRSF14
965	ENSG00000135218	ENSG00000149782	CD36	PLCB3
492	ENSG00000135218	ENSG00000112936	CD36	C7
1093	ENSG00000135218	ENSG00000160932	CD36	LY6E
466	ENSG00000135218	ENSG00000111321	CD36	LTBR
1247	ENSG00000135218	ENSG00000166925	CD36	TSC22D4
1288	ENSG00000135218	ENSG00000168542	CD36	COL3A1
752	ENSG00000135218	ENSG00000135390	CD36	ATP5MC2
1538	ENSG00000135218	ENSG00000196531	CD36	NACA
1557	ENSG00000135218	ENSG00000196735	CD36	HLA-DQA1
442	ENSG00000135218	ENSG00000110057	CD36	UNC93B1
1451	ENSG00000135218	ENSG00000180353	CD36	HCLS1
991	ENSG00000135218	ENSG00000154175	CD36	ABI3BP
253	ENSG00000135218	ENSG00000101460	CD36	MAP1LC3A
871	ENSG00000135218	ENSG00000142330	CD36	CAPN10
1708	ENSG00000135218	ENSG00000234616	CD36	JRK
1663	ENSG00000135218	ENSG00000214548	CD36	MEG3
1416	ENSG00000135218	ENSG00000177575	CD36	CD163
935	ENSG00000135218	ENSG00000147604	CD36	RPL7
1351	ENSG00000135218	ENSG00000172399	CD36	MYOZ2
874	ENSG00000135218	ENSG00000142676	CD36	RPL11
1007	ENSG00000135218	ENSG00000155657	CD36	TTN
821	ENSG00000135218	ENSG00000140092	CD36	FBLN5
931	ENSG00000135218	ENSG00000147403	CD36	RPL10
1481	ENSG00000135218	ENSG00000185432	CD36	METTL7A
322	ENSG00000135218	ENSG00000104870	CD36	FCGRT
1031	ENSG00000135218	ENSG00000156873	CD36	PHKG2
1672	ENSG00000135218	ENSG00000223865	CD36	HLA-DPB1
551	ENSG00000135218	ENSG00000119655	CD36	NPC2
594	ENSG00000135218	ENSG00000122862	CD36	SRGN
49	ENSG00000135218	ENSG00000018280	CD36	SLC11A1
149	ENSG00000135218	ENSG00000078814	CD36	MYH7B
1399	ENSG00000135486	ENSG00000175445	HNRNPA1	LPL
230	ENSG00000136826	ENSG00000100804	KLF4	PSMB5
753	ENSG00000136826	ENSG00000135390	KLF4	ATP5MC2
111	ENSG00000136826	ENSG00000070756	KLF4	PABPC1
784	ENSG00000136826	ENSG00000137154	KLF4	RPS6
757	ENSG00000136997	ENSG00000135424	MYC	ITGA7
298	ENSG00000137265	ENSG00000104213	IRF4	PDGFRL
1179	ENSG00000138061	ENSG00000164733	CYP1B1	CTSB
600	ENSG00000138061	ENSG00000123338	CYP1B1	NCKAP1L
1174	ENSG00000138061	ENSG00000164530	CYP1B1	PI16
716	ENSG00000138061	ENSG00000133110	CYP1B1	POSTN
1567	ENSG00000138061	ENSG00000197253	CYP1B1	TPSB2
1395	ENSG00000138061	ENSG00000175084	CYP1B1	DES
1474	ENSG00000138061	ENSG00000184060	CYP1B1	ADAP2
215	ENSG00000138061	ENSG00000100055	CYP1B1	CYTH4
387	ENSG00000138061	ENSG00000106991	CYP1B1	ENG
1138	ENSG00000138061	ENSG00000163359	CYP1B1	COL6A3
41	ENSG00000138061	ENSG00000011600	CYP1B1	TYROBP
1539	ENSG00000138061	ENSG00000196531	CYP1B1	NACA
1417	ENSG00000138061	ENSG00000177575	CYP1B1	CD163
33	ENSG00000138061	ENSG00000010610	CYP1B1	CD4
998	ENSG00000138061	ENSG00000154358	CYP1B1	OBSCN
1124	ENSG00000138061	ENSG00000163092	CYP1B1	XIRP2
445	ENSG00000138061	ENSG00000110077	CYP1B1	MS4A6A
526	ENSG00000138061	ENSG00000117632	CYP1B1	STMN1
519	ENSG00000138061	ENSG00000115414	CYP1B1	FN1
837	ENSG00000138061	ENSG00000140678	CYP1B1	ITGAX
552	ENSG00000138061	ENSG00000119655	CYP1B1	NPC2
410	ENSG00000138061	ENSG00000108639	CYP1B1	SYNGR2
276	ENSG00000138061	ENSG00000103187	CYP1B1	COTL1
1084	ENSG00000138061	ENSG00000160808	CYP1B1	MYL3
563	ENSG00000138061	ENSG00000120708	CYP1B1	TGFBI
461	ENSG00000138061	ENSG00000111245	CYP1B1	MYL2
107	ENSG00000138061	ENSG00000064601	CYP1B1	CTSA
467	ENSG00000138061	ENSG00000111321	CYP1B1	LTBR
1225	ENSG00000138061	ENSG00000166482	CYP1B1	MFAP4
1062	ENSG00000138061	ENSG00000158869	CYP1B1	FCER1G
888	ENSG00000138061	ENSG00000143549	CYP1B1	TPM3
85	ENSG00000138061	ENSG00000038945	CYP1B1	MSR1
1651	ENSG00000138061	ENSG00000214026	CYP1B1	MRPL23
705	ENSG00000138061	ENSG00000132514	CYP1B1	CLEC10A
1073	ENSG00000138061	ENSG00000160255	CYP1B1	ITGB2
193	ENSG00000138061	ENSG00000092054	CYP1B1	MYH7
1684	ENSG00000138061	ENSG00000231389	CYP1B1	HLA-DPA1
1254	ENSG00000138061	ENSG00000167123	CYP1B1	CERCAM
416	ENSG00000139651	ENSG00000108821	ZNF740	COL1A1
1368	ENSG00000140262	ENSG00000173175	TCF12	ADCY5
588	ENSG00000140262	ENSG00000122679	TCF12	RAMP3
288	ENSG00000140262	ENSG00000103260	TCF12	METRN
1355	ENSG00000140464	ENSG00000172638	PML	EFEMP2
616	ENSG00000140575	ENSG00000124212	IQGAP1	PTGIS
1371	ENSG00000140575	ENSG00000173598	IQGAP1	NUDT4
399	ENSG00000140575	ENSG00000107562	IQGAP1	CXCL12
1520	ENSG00000141510	ENSG00000188938	TP53	FAM120AOS
1665	ENSG00000141568	ENSG00000215193	FOXK2	PEX26
527	ENSG00000141867	ENSG00000117632	BRD4	STMN1
1652	ENSG00000141867	ENSG00000214026	BRD4	MRPL23
1104	ENSG00000141867	ENSG00000161970	BRD4	RPL26
1023	ENSG00000141867	ENSG00000156453	BRD4	PCDH1
646	ENSG00000141867	ENSG00000127125	BRD4	PPCS
1263	ENSG00000141867	ENSG00000167770	BRD4	OTUB1
50	ENSG00000141867	ENSG00000018280	BRD4	SLC11A1
546	ENSG00000141867	ENSG00000118596	BRD4	SLC16A7
1477	ENSG00000141905	ENSG00000184990	NFIC	SIVA1
1435	ENSG00000141905	ENSG00000178573	NFIC	MAF
1297	ENSG00000141905	ENSG00000169692	NFIC	AGPAT2
289	ENSG00000141905	ENSG00000103260	NFIC	METRN
1653	ENSG00000141905	ENSG00000214026	NFIC	MRPL23
493	ENSG00000141905	ENSG00000112936	NFIC	C7
900	ENSG00000141905	ENSG00000144713	NFIC	RPL32
800	ENSG00000141905	ENSG00000138061	NFIC	CYP1B1
662	ENSG00000141905	ENSG00000129824	NFIC	RPS4Y1
1352	ENSG00000141905	ENSG00000172399	NFIC	MYOZ2
1045	ENSG00000141905	ENSG00000157227	NFIC	MMP14
1432	ENSG00000141905	ENSG00000178567	NFIC	EPM2AIP1
1362	ENSG00000141905	ENSG00000173020	NFIC	GRK2
1032	ENSG00000141905	ENSG00000156873	NFIC	PHKG2
1427	ENSG00000141905	ENSG00000178149	NFIC	DALRD3
1413	ENSG00000141905	ENSG00000177508	NFIC	IRX3
436	ENSG00000141905	ENSG00000109846	NFIC	CRYAB
313	ENSG00000141905	ENSG00000104825	NFIC	NFKBIB
796	ENSG00000141905	ENSG00000137841	NFIC	PLCB2
433	ENSG00000141905	ENSG00000109475	NFIC	RPL34
734	ENSG00000141905	ENSG00000134575	NFIC	ACP2
679	ENSG00000141905	ENSG00000130770	NFIC	ATP5IF1
1074	ENSG00000141905	ENSG00000160255	NFIC	ITGB2
1731	ENSG00000141905	ENSG00000242574	NFIC	HLA-DMB
238	ENSG00000141905	ENSG00000101199	NFIC	ARFGAP1
1734	ENSG00000141905	ENSG00000244879	NFIC	GABPB1-AS1
536	ENSG00000141905	ENSG00000118194	NFIC	TNNT2
936	ENSG00000141905	ENSG00000147604	NFIC	RPL7
1622	ENSG00000141905	ENSG00000204301	NFIC	NOTCH4
258	ENSG00000141905	ENSG00000102054	NFIC	RBBP7
1182	ENSG00000141905	ENSG00000164877	NFIC	MICALL2
1101	ENSG00000141905	ENSG00000161281	NFIC	COX7A1
1521	ENSG00000141905	ENSG00000188938	NFIC	FAM120AOS
1278	ENSG00000141905	ENSG00000168477	NFIC	TNXB
1619	ENSG00000141905	ENSG00000204291	NFIC	COL15A1
262	ENSG00000141905	ENSG00000102359	NFIC	SRPX2
703	ENSG00000141905	ENSG00000132382	NFIC	MYBBP1A
341	ENSG00000141905	ENSG00000104886	NFIC	PLEKHJ1
1518	ENSG00000141905	ENSG00000188895	NFIC	MSL1
690	ENSG00000141905	ENSG00000131165	NFIC	CHMP1A
1248	ENSG00000141905	ENSG00000166925	NFIC	TSC22D4
180	ENSG00000141905	ENSG00000091136	NFIC	LAMB1
273	ENSG00000141905	ENSG00000103034	NFIC	NDRG4
693	ENSG00000141905	ENSG00000131469	NFIC	RPL27
1226	ENSG00000141905	ENSG00000166482	NFIC	MFAP4
513	ENSG00000141905	ENSG00000115380	NFIC	EFEMP1
1558	ENSG00000143013	ENSG00000196735	LMO4	HLA-DQA1
770	ENSG00000143162	ENSG00000136160	CREG1	EDNRB
1782	ENSG00000143614	ENSG00000265241	GATAD2B	RBM8A
748	ENSG00000143947	ENSG00000134910	RPS27A	STT3A
400	ENSG00000143947	ENSG00000107562	RPS27A	CXCL12
1344	ENSG00000143947	ENSG00000172009	RPS27A	THOP1
72	ENSG00000143947	ENSG00000028137	RPS27A	TNFRSF1B
1075	ENSG00000143947	ENSG00000160255	RPS27A	ITGB2
731	ENSG00000143947	ENSG00000134571	RPS27A	MYBPC3
1376	ENSG00000143947	ENSG00000173915	RPS27A	ATP5MK
1114	ENSG00000147130	ENSG00000162585	ZMYM3	FAAP20
911	ENSG00000147604	ENSG00000144867	RPL7	SRPRB
1575	ENSG00000147604	ENSG00000197324	RPL7	LRP10
1732	ENSG00000147604	ENSG00000242574	RPL7	HLA-DMB
1548	ENSG00000147604	ENSG00000196655	RPL7	TRAPPC4
1635	ENSG00000147604	ENSG00000205038	RPL7	PKHD1L1
680	ENSG00000147604	ENSG00000130770	RPL7	ATP5IF1
1623	ENSG00000147604	ENSG00000204301	RPL7	NOTCH4
745	ENSG00000147604	ENSG00000134825	RPL7	TMEM258
1645	ENSG00000147604	ENSG00000211445	RPL7	GPX3
985	ENSG00000147604	ENSG00000154153	RPL7	RETREG1
1279	ENSG00000147604	ENSG00000168477	RPL7	TNXB
1428	ENSG00000147604	ENSG00000178149	RPL7	DALRD3
617	ENSG00000147604	ENSG00000124212	RPL7	PTGIS
668	ENSG00000147604	ENSG00000130165	RPL7	ELOF1
801	ENSG00000147604	ENSG00000138061	RPL7	CYP1B1
608	ENSG00000147604	ENSG00000124006	RPL7	OBSL1
98	ENSG00000147649	ENSG00000054938	MTDH	CHRDL2
380	ENSG00000147649	ENSG00000106333	MTDH	PCOLCE
1313	ENSG00000147862	ENSG00000169926	NFIB	KLF13
1735	ENSG00000147862	ENSG00000244879	NFIB	GABPB1-AS1
1768	ENSG00000147862	ENSG00000260314	NFIB	MRC1
1741	ENSG00000147862	ENSG00000250007	NFIB
1485	ENSG00000147862	ENSG00000185551	NFIB	NR2F2
1049	ENSG00000147862	ENSG00000157873	NFIB	TNFRSF14
1568	ENSG00000147862	ENSG00000197253	NFIB	TPSB2
856	ENSG00000148303	ENSG00000141524	RPL7A	TMC6
61	ENSG00000148303	ENSG00000022267	RPL7A	FHL1
1358	ENSG00000148303	ENSG00000172922	RPL7A	RNASEH2C
51	ENSG00000148303	ENSG00000018280	RPL7A	SLC11A1
986	ENSG00000148303	ENSG00000154153	RPL7A	RETREG1
1280	ENSG00000148303	ENSG00000168477	RPL7A	TNXB
1323	ENSG00000148303	ENSG00000170807	RPL7A	LMOD2
199	ENSG00000148303	ENSG00000099204	RPL7A	ABLIM1
1158	ENSG00000148303	ENSG00000164107	RPL7A	HAND2
958	ENSG00000148303	ENSG00000149564	RPL7A	ESAM
1549	ENSG00000148303	ENSG00000196655	RPL7A	TRAPPC4
1721	ENSG00000148303	ENSG00000234745	RPL7A	HLA-B
1063	ENSG00000148303	ENSG00000158869	RPL7A	FCER1G
1050	ENSG00000148303	ENSG00000157873	RPL7A	TNFRSF14
1331	ENSG00000148303	ENSG00000170889	RPL7A	RPS9
446	ENSG00000148303	ENSG00000110077	RPL7A	MS4A6A
1624	ENSG00000148303	ENSG00000204301	RPL7A	NOTCH4
1647	ENSG00000148303	ENSG00000211584	RPL7A	SLC48A1
484	ENSG00000148303	ENSG00000112514	RPL7A	CUTA
569	ENSG00000148303	ENSG00000121577	RPL7A	POPDC2
793	ENSG00000148303	ENSG00000137504	RPL7A	CREBZF
768	ENSG00000148303	ENSG00000136156	RPL7A	ITM2B
1673	ENSG00000148303	ENSG00000223865	RPL7A	HLA-DPB1
669	ENSG00000148303	ENSG00000130165	RPL7A	ELOF1
674	ENSG00000148303	ENSG00000130300	RPL7A	PLVAP
618	ENSG00000148303	ENSG00000124212	RPL7A	PTGIS
797	ENSG00000148303	ENSG00000137841	RPL7A	PLCB2
1642	ENSG00000148303	ENSG00000205678	RPL7A	TECRL
508	ENSG00000148303	ENSG00000114854	RPL7A	TNNC1
127	ENSG00000148400	ENSG00000074842	NOTCH1	MYDGF
1339	ENSG00000148400	ENSG00000171863	NOTCH1	RPS7
971	ENSG00000148400	ENSG00000149930	NOTCH1	TAOK2
443	ENSG00000148516	ENSG00000110057	ZEB1	UNC93B1
952	ENSG00000148737	ENSG00000149115	TCF7L2	TNKS1BP1
1625	ENSG00000150991	ENSG00000204301	UBC	NOTCH4
310	ENSG00000150991	ENSG00000104763	UBC	ASAH1
1125	ENSG00000150991	ENSG00000163092	UBC	XIRP2
1318	ENSG00000150991	ENSG00000170801	UBC	HTRA3
717	ENSG00000150991	ENSG00000133110	UBC	POSTN
1008	ENSG00000150991	ENSG00000155657	UBC	TTN
1289	ENSG00000150991	ENSG00000168542	UBC	COL3A1
140	ENSG00000150991	ENSG00000077942	UBC	FBLN1
1281	ENSG00000150991	ENSG00000168477	UBC	TNXB
86	ENSG00000150991	ENSG00000038945	UBC	MSR1
1085	ENSG00000150991	ENSG00000160808	UBC	MYL3
889	ENSG00000150991	ENSG00000143549	UBC	TPM3
1400	ENSG00000150991	ENSG00000175445	UBC	LPL
1774	ENSG00000150991	ENSG00000261884	UBC
747	ENSG00000151702	ENSG00000134853	FLI1	PDGFRA
880	ENSG00000151702	ENSG00000143196	FLI1	DPT
494	ENSG00000151702	ENSG00000112936	FLI1	C7
161	ENSG00000151702	ENSG00000086504	FLI1	MRPL28
1580	ENSG00000151702	ENSG00000197448	FLI1	GSTK1
1421	ENSG00000151702	ENSG00000177674	FLI1	AGTRAP
3	ENSG00000151702	ENSG00000000971	FLI1	CFH
828	ENSG00000152284	ENSG00000140365	TCF7L1	COMMD4
798	ENSG00000152284	ENSG00000137841	TCF7L1	PLCB2
1550	ENSG00000152518	ENSG00000196655	ZFP36L2	TRAPPC4
1562	ENSG00000152518	ENSG00000196924	ZFP36L2	FLNA
992	ENSG00000152518	ENSG00000154175	ZFP36L2	ABI3BP
349	ENSG00000152518	ENSG00000104915	ZFP36L2	STX10
813	ENSG00000152518	ENSG00000139291	ZFP36L2	TMEM19
485	ENSG00000152518	ENSG00000112514	ZFP36L2	CUTA
509	ENSG00000152518	ENSG00000114854	ZFP36L2	TNNC1
818	ENSG00000152518	ENSG00000139567	ZFP36L2	ACVRL1
1733	ENSG00000152518	ENSG00000242574	ZFP36L2	HLA-DMB
1751	ENSG00000152518	ENSG00000250479	ZFP36L2	CHCHD10
27	ENSG00000152518	ENSG00000010327	ZFP36L2	STAB1
687	ENSG00000152518	ENSG00000131143	ZFP36L2	COX4I1
1742	ENSG00000152518	ENSG00000250007	ZFP36L2
116	ENSG00000152518	ENSG00000071991	ZFP36L2	CDH19
581	ENSG00000152518	ENSG00000122566	ZFP36L2	HNRNPA2B1
181	ENSG00000152518	ENSG00000091136	ZFP36L2	LAMB1
1762	ENSG00000152518	ENSG00000257341	ZFP36L2
1009	ENSG00000153187	ENSG00000155657	HNRNPU	TTN
802	ENSG00000153187	ENSG00000138061	HNRNPU	CYP1B1
1588	ENSG00000153187	ENSG00000197893	HNRNPU	NRAP
993	ENSG00000153187	ENSG00000154175	HNRNPU	ABI3BP
890	ENSG00000153187	ENSG00000143549	HNRNPU	TPM3
1051	ENSG00000153187	ENSG00000157873	HNRNPU	TNFRSF14
175	ENSG00000153187	ENSG00000089737	HNRNPU	DDX24
1559	ENSG00000154556	ENSG00000196735	SORBS2	HLA-DQA1
263	ENSG00000154556	ENSG00000102359	SORBS2	SRPX2
1363	ENSG00000154556	ENSG00000173020	SORBS2	GRK2
52	ENSG00000157514	ENSG00000018280	TSC22D3	SLC11A1
1709	ENSG00000157514	ENSG00000234616	TSC22D3	JRK
1658	ENSG00000157514	ENSG00000214456	TSC22D3	PLIN5
978	ENSG00000157514	ENSG00000152137	TSC22D3	HSPB8
56	ENSG00000157514	ENSG00000019169	TSC22D3	MARCO
803	ENSG00000157514	ENSG00000138061	TSC22D3	CYP1B1
1636	ENSG00000157514	ENSG00000205038	TSC22D3	PKHD1L1
152	ENSG00000157514	ENSG00000083845	TSC22D3	RPS5
1401	ENSG00000157514	ENSG00000175445	TSC22D3	LPL
1282	ENSG00000157514	ENSG00000168477	TSC22D3	TNXB
1775	ENSG00000157514	ENSG00000261884	TSC22D3
327	ENSG00000157514	ENSG00000104879	TSC22D3	CKM
1216	ENSG00000157514	ENSG00000166147	TSC22D3	FBN1
514	ENSG00000157514	ENSG00000115380	TSC22D3	EFEMP1
1486	ENSG00000157514	ENSG00000185551	TSC22D3	NR2F2
1107	ENSG00000157514	ENSG00000162241	TSC22D3	SLC25A45
746	ENSG00000157514	ENSG00000134825	TSC22D3	TMEM258
1769	ENSG00000157514	ENSG00000260314	TSC22D3	MRC1
254	ENSG00000157514	ENSG00000101460	TSC22D3	MAP1LC3A
299	ENSG00000157514	ENSG00000104213	TSC22D3	PDGFRL
486	ENSG00000157514	ENSG00000112514	TSC22D3	CUTA
1126	ENSG00000157514	ENSG00000163092	TSC22D3	XIRP2
314	ENSG00000157514	ENSG00000104825	TSC22D3	NFKBIB
542	ENSG00000157514	ENSG00000118526	TSC22D3	TCF21
1183	ENSG00000157514	ENSG00000164877	TSC22D3	MICALL2
1192	ENSG00000157514	ENSG00000165269	TSC22D3	AQP7
1495	ENSG00000157514	ENSG00000185739	TSC22D3	SRL
681	ENSG00000157514	ENSG00000130770	TSC22D3	ATP5IF1
1646	ENSG00000157514	ENSG00000211445	TSC22D3	GPX3
1086	ENSG00000157514	ENSG00000160808	TSC22D3	MYL3
1052	ENSG00000157514	ENSG00000157873	TSC22D3	TNFRSF14
872	ENSG00000157514	ENSG00000142330	TSC22D3	CAPN10
4	ENSG00000157514	ENSG00000000971	TSC22D3	CFH
626	ENSG00000157514	ENSG00000124491	TSC22D3	F13A1
850	ENSG00000157514	ENSG00000141338	TSC22D3	ABCA8
9	ENSG00000157514	ENSG00000005893	TSC22D3	LAMP2
912	ENSG00000157514	ENSG00000144867	TSC22D3	SRPRB
411	ENSG00000157514	ENSG00000108639	TSC22D3	SYNGR2
891	ENSG00000157514	ENSG00000143549	TSC22D3	TPM3
609	ENSG00000157514	ENSG00000124006	TSC22D3	OBSL1
37	ENSG00000157514	ENSG00000011028	TSC22D3	MRC2
881	ENSG00000157514	ENSG00000143196	TSC22D3	DPT
21	ENSG00000157514	ENSG00000010278	TSC22D3	CD9
1679	ENSG00000157514	ENSG00000227372	TSC22D3	TP73-AS1
937	ENSG00000157514	ENSG00000147604	TSC22D3	RPL7
619	ENSG00000157514	ENSG00000124212	TSC22D3	PTGIS
684	ENSG00000157554	ENSG00000131016	ERG	AKAP12
691	ENSG00000157554	ENSG00000131165	ERG	CHMP1A
582	ENSG00000157933	ENSG00000122566	SKI	HNRNPA2B1
1315	ENSG00000159216	ENSG00000170515	RUNX1	PA2G4
857	ENSG00000159216	ENSG00000141524	RUNX1	TMC6
328	ENSG00000159216	ENSG00000104879	RUNX1	CKM
1506	ENSG00000159216	ENSG00000187942	RUNX1	LDLRAD2
474	ENSG00000159216	ENSG00000111328	RUNX1	CDK2AP1
1025	ENSG00000159216	ENSG00000156467	RUNX1	UQCRB
758	ENSG00000159216	ENSG00000135424	RUNX1	ITGA7
99	ENSG00000159216	ENSG00000054938	RUNX1	CHRDL2
156	ENSG00000159216	ENSG00000085265	RUNX1	FCN1
1217	ENSG00000159216	ENSG00000166147	RUNX1	FBN1
601	ENSG00000159216	ENSG00000123338	RUNX1	NCKAP1L
145	ENSG00000159216	ENSG00000078114	RUNX1	NEBL
417	ENSG00000159216	ENSG00000108821	RUNX1	COL1A1
699	ENSG00000159216	ENSG00000132205	RUNX1	EMILIN2
570	ENSG00000159216	ENSG00000121577	RUNX1	POPDC2
1241	ENSG00000159216	ENSG00000166598	RUNX1	HSP90B1
866	ENSG00000159216	ENSG00000142173	RUNX1	COL6A2
1178	ENSG00000159216	ENSG00000164692	RUNX1	COL1A2
764	ENSG00000159216	ENSG00000135919	RUNX1	SERPINE2
627	ENSG00000159216	ENSG00000124491	RUNX1	F13A1
468	ENSG00000159216	ENSG00000111321	RUNX1	LTBR
381	ENSG00000159216	ENSG00000106333	RUNX1	PCOLCE
1212	ENSG00000159216	ENSG00000165915	RUNX1	SLC39A13
5	ENSG00000160255	ENSG00000000971	ITGB2	CFH
1139	ENSG00000160255	ENSG00000163359	ITGB2	COL6A3
700	ENSG00000160255	ENSG00000132205	ITGB2	EMILIN2
1685	ENSG00000160255	ENSG00000231389	ITGB2	HLA-DPA1
790	ENSG00000160255	ENSG00000137491	ITGB2	SLCO2B1
1498	ENSG00000160255	ENSG00000185880	ITGB2	TRIM69
1612	ENSG00000160255	ENSG00000204287	ITGB2	HLA-DRA
778	ENSG00000160255	ENSG00000136546	ITGB2	SCN7A
864	ENSG00000160255	ENSG00000141696	ITGB2	P3H4
1189	ENSG00000160255	ENSG00000165025	ITGB2	SYK
1787	ENSG00000160255	ENSG00000275395	ITGB2	FCGBP
87	ENSG00000160255	ENSG00000038945	ITGB2	MSR1
858	ENSG00000160255	ENSG00000141524	ITGB2	TMC6
739	ENSG00000160255	ENSG00000134817	ITGB2	APLNR
706	ENSG00000160255	ENSG00000132514	ITGB2	CLEC10A
390	ENSG00000160255	ENSG00000107317	ITGB2	PTGDS
168	ENSG00000160255	ENSG00000088827	ITGB2	SIGLEC1
469	ENSG00000160255	ENSG00000111321	ITGB2	LTBR
350	ENSG00000160255	ENSG00000105193	ITGB2	RPS16
602	ENSG00000160255	ENSG00000123338	ITGB2	NCKAP1L
1607	ENSG00000160255	ENSG00000204262	ITGB2	COL5A2
628	ENSG00000160255	ENSG00000124491	ITGB2	F13A1
981	ENSG00000160710	ENSG00000152580	ADAR	IGSF10
822	ENSG00000162407	ENSG00000140092	PLPP3	FBLN5
718	ENSG00000162407	ENSG00000133110	PLPP3	POSTN
1560	ENSG00000162407	ENSG00000196735	PLPP3	HLA-DQA1
574	ENSG00000162407	ENSG00000121769	PLPP3	FABP3
585	ENSG00000162407	ENSG00000122641	PLPP3	INHBA
1439	ENSG00000162407	ENSG00000179335	PLPP3	CLK3
1569	ENSG00000162407	ENSG00000197253	PLPP3	TPSB2
1140	ENSG00000162407	ENSG00000163359	PLPP3	COL6A3
401	ENSG00000162407	ENSG00000107562	PLPP3	CXCL12
1207	ENSG00000162599	ENSG00000165802	NFIA	NSMF
1778	ENSG00000162599	ENSG00000263753	NFIA	LINC00667
1760	ENSG00000162599	ENSG00000253738	NFIA	OTUD6B-AS1
959	ENSG00000162599	ENSG00000149564	NFIA	ESAM
1710	ENSG00000162599	ENSG00000234616	NFIA	JRK
1168	ENSG00000162599	ENSG00000164309	NFIA	CMYA5
823	ENSG00000162599	ENSG00000140092	NFIA	FBLN5
722	ENSG00000162599	ENSG00000134247	NFIA	PTGFRN
1382	ENSG00000162599	ENSG00000174059	NFIA	CD34
532	ENSG00000162599	ENSG00000118181	NFIA	RPS25
1169	ENSG00000162772	ENSG00000164309	ATF3	CMYA5
1534	ENSG00000162772	ENSG00000196262	ATF3	PPIA
1252	ENSG00000162772	ENSG00000166987	ATF3	MBD6
60	ENSG00000163220	ENSG00000019582	S100A9	CD74
462	ENSG00000163220	ENSG00000111245	S100A9	MYL2
1053	ENSG00000163220	ENSG00000157873	S100A9	TNFRSF14
382	ENSG00000163220	ENSG00000106333	S100A9	PCOLCE
707	ENSG00000163220	ENSG00000132514	S100A9	CLEC10A
1674	ENSG00000163220	ENSG00000223865	S100A9	HLA-DPB1
1440	ENSG00000163220	ENSG00000179335	S100A9	CLK3
1613	ENSG00000163220	ENSG00000204287	S100A9	HLA-DRA
701	ENSG00000163220	ENSG00000132205	S100A9	EMILIN2
838	ENSG00000163220	ENSG00000140678	S100A9	ITGAX
1525	ENSG00000163220	ENSG00000189129	S100A9	PLAC9
791	ENSG00000163220	ENSG00000137491	S100A9	SLCO2B1
1170	ENSG00000163220	ENSG00000164309	S100A9	CMYA5
182	ENSG00000163220	ENSG00000091136	S100A9	LAMB1
1332	ENSG00000163220	ENSG00000170889	S100A9	RPS9
1242	ENSG00000163220	ENSG00000166710	S100A9	B2M
575	ENSG00000163220	ENSG00000121769	S100A9	FABP3
1523	ENSG00000163220	ENSG00000189058	S100A9	APOD
255	ENSG00000163220	ENSG00000101460	S100A9	MAP1LC3A
1686	ENSG00000163220	ENSG00000231389	S100A9	HLA-DPA1
57	ENSG00000163220	ENSG00000019169	S100A9	MARCO
654	ENSG00000163220	ENSG00000129170	S100A9	CSRP3
187	ENSG00000163565	ENSG00000091986	IFI16	CCDC80
300	ENSG00000163602	ENSG00000104213	RYBP	PDGFRL
655	ENSG00000163884	ENSG00000129170	KLF15	CSRP3
503	ENSG00000163884	ENSG00000114383	KLF15	TUSC2
76	ENSG00000163884	ENSG00000030582	KLF15	GRN
1349	ENSG00000163884	ENSG00000172270	KLF15	BSG
1270	ENSG00000163884	ENSG00000167996	KLF15	FTH1
785	ENSG00000163884	ENSG00000137154	KLF15	RPS6
1227	ENSG00000163884	ENSG00000166482	KLF15	MFAP4
515	ENSG00000163884	ENSG00000115380	KLF15	EFEMP1
1171	ENSG00000163909	ENSG00000164309	HEYL	CMYA5
264	ENSG00000163909	ENSG00000102359	HEYL	SRPX2
1743	ENSG00000163909	ENSG00000250007	HEYL
1324	ENSG00000163909	ENSG00000170807	HEYL	LMOD2
1259	ENSG00000163909	ENSG00000167658	HEYL	EEF2
1175	ENSG00000164330	ENSG00000164587	EBF1	RPS14
121	ENSG00000164330	ENSG00000072210	EBF1	ALDH3A2
231	ENSG00000164330	ENSG00000100941	EBF1	PNN
1736	ENSG00000164330	ENSG00000244879	EBF1	GABPB1-AS1
1303	ENSG00000164330	ENSG00000169738	EBF1	DCXR
1648	ENSG00000164330	ENSG00000211584	EBF1	SLC48A1
1196	ENSG00000164330	ENSG00000165458	EBF1	INPPL1
883	ENSG00000164330	ENSG00000143248	EBF1	RGS5
334	ENSG00000164330	ENSG00000104881	EBF1	PPP1R13L
1425	ENSG00000164330	ENSG00000177954	EBF1	RPS27
128	ENSG00000164330	ENSG00000074842	EBF1	MYDGF
623	ENSG00000164330	ENSG00000124357	EBF1	NAGK
510	ENSG00000164683	ENSG00000114854	HEY1	TNNC1
564	ENSG00000164754	ENSG00000120708	RAD21	TGFBI
169	ENSG00000164754	ENSG00000088827	RAD21	SIGLEC1
1151	ENSG00000164754	ENSG00000163833	RAD21	FBXO40
924	ENSG00000164754	ENSG00000146648	RAD21	EGFR
1184	ENSG00000164754	ENSG00000164877	RAD21	MICALL2
1364	ENSG00000164754	ENSG00000173020	RAD21	GRK2
335	ENSG00000164754	ENSG00000104881	RAD21	PPP1R13L
329	ENSG00000164754	ENSG00000104879	RAD21	CKM
725	ENSG00000164754	ENSG00000134531	RAD21	EMP1
830	ENSG00000164920	ENSG00000140521	OSR2	POLG
62	ENSG00000165632	ENSG00000022267	TAF3	FHL1
1529	ENSG00000166147	ENSG00000196126	FBN1	HLA-DRB1
1274	ENSG00000166147	ENSG00000168056	FBN1	LTBP3
176	ENSG00000166147	ENSG00000089737	FBN1	DDX24
1213	ENSG00000166147	ENSG00000165915	FBN1	SLC39A13
183	ENSG00000166147	ENSG00000091136	FBN1	LAMB1
1149	ENSG00000166147	ENSG00000163660	FBN1	CCNL1
216	ENSG00000166147	ENSG00000100055	FBN1	CYTH4
1452	ENSG00000166147	ENSG00000180353	FBN1	HCLS1
109	ENSG00000166147	ENSG00000065268	FBN1	WDR18
1233	ENSG00000166147	ENSG00000166592	FBN1	RRAD
437	ENSG00000166147	ENSG00000109846	FBN1	CRYAB
1255	ENSG00000166147	ENSG00000167123	FBN1	CERCAM
688	ENSG00000166147	ENSG00000131143	FBN1	COX4I1
1143	ENSG00000166147	ENSG00000163520	FBN1	FBLN2
444	ENSG00000166147	ENSG00000110057	FBN1	UNC93B1
682	ENSG00000166147	ENSG00000130770	FBN1	ATP5IF1
166	ENSG00000166147	ENSG00000088247	FBN1	KHSRP
1744	ENSG00000166147	ENSG00000250007	FBN1
1228	ENSG00000166147	ENSG00000166482	FBN1	MFAP4
1314	ENSG00000166147	ENSG00000169926	FBN1	KLF13
844	ENSG00000166147	ENSG00000140937	FBN1	CDH11
867	ENSG00000166147	ENSG00000142173	FBN1	COL6A2
200	ENSG00000166147	ENSG00000099204	FBN1	ABLIM1
447	ENSG00000166147	ENSG00000110077	FBN1	MS4A6A
1180	ENSG00000166147	ENSG00000164733	FBN1	CTSB
1441	ENSG00000166147	ENSG00000179335	FBN1	CLK3
677	ENSG00000166147	ENSG00000130522	FBN1	JUND
1193	ENSG00000166147	ENSG00000165269	FBN1	AQP7
557	ENSG00000166147	ENSG00000119681	FBN1	LTBP2
1239	ENSG00000166147	ENSG00000166595	FBN1	CIAO2B
205	ENSG00000166147	ENSG00000099622	FBN1	CIRBP
1197	ENSG00000166147	ENSG00000165458	FBN1	INPPL1
1752	ENSG00000166147	ENSG00000250479	FBN1	CHCHD10
1290	ENSG00000166147	ENSG00000168542	FBN1	COL3A1
117	ENSG00000166147	ENSG00000071991	FBN1	CDH19
16	ENSG00000166147	ENSG00000008517	FBN1	IL32
846	ENSG00000166147	ENSG00000140990	FBN1	NDUFB10
188	ENSG00000166147	ENSG00000091986	FBN1	CCDC80
14	ENSG00000166147	ENSG00000008441	FBN1	NFIX
1308	ENSG00000166147	ENSG00000169905	FBN1	TOR1AIP2
1159	ENSG00000166147	ENSG00000164107	FBN1	HAND2
719	ENSG00000166147	ENSG00000133110	FBN1	POSTN
571	ENSG00000166147	ENSG00000121577	FBN1	POPDC2
1157	ENSG00000166147	ENSG00000164056	FBN1	SPRY1
1249	ENSG00000166147	ENSG00000166925	FBN1	TSC22D4
210	ENSG00000166147	ENSG00000099904	FBN1	ZDHHC8
150	ENSG00000166147	ENSG00000078814	FBN1	MYH7B
832	ENSG00000166147	ENSG00000140545	FBN1	MFGE8
726	ENSG00000166147	ENSG00000134531	FBN1	EMP1
1418	ENSG00000166147	ENSG00000177575	FBN1	CD163
34	ENSG00000166147	ENSG00000010610	FBN1	CD4
1010	ENSG00000166147	ENSG00000155657	FBN1	TTN
477	ENSG00000166147	ENSG00000111678	FBN1	C12orf57
1015	ENSG00000166147	ENSG00000155659	FBN1	VSIG4
1372	ENSG00000166147	ENSG00000173598	FBN1	NUDT4
323	ENSG00000166147	ENSG00000104870	FBN1	FCGRT
402	ENSG00000166147	ENSG00000107562	FBN1	CXCL12
1422	ENSG00000166147	ENSG00000177674	FBN1	AGTRAP
68	ENSG00000166147	ENSG00000025708	FBN1	TYMP
824	ENSG00000166147	ENSG00000140092	FBN1	FBLN5
1026	ENSG00000166147	ENSG00000156467	FBN1	UQCRB
412	ENSG00000166147	ENSG00000108639	FBN1	SYNGR2
307	ENSG00000166147	ENSG00000104419	FBN1	NDRG1
301	ENSG00000166147	ENSG00000104213	FBN1	PDGFRL
1038	ENSG00000166147	ENSG00000156885	FBN1	COX6A2
1319	ENSG00000166147	ENSG00000170801	FBN1	HTRA3
1429	ENSG00000166147	ENSG00000178149	FBN1	DALRD3
489	ENSG00000166147	ENSG00000112562	FBN1	SMOC2
901	ENSG00000166147	ENSG00000144713	FBN1	RPL32
650	ENSG00000166147	ENSG00000128534	FBN1	LSM8
595	ENSG00000166147	ENSG00000122862	FBN1	SRGN
913	ENSG00000166147	ENSG00000144867	FBN1	SRPRB
330	ENSG00000166147	ENSG00000104879	FBN1	CKM
1482	ENSG00000166147	ENSG00000185432	FBN1	METTL7A
1696	ENSG00000166147	ENSG00000233016	FBN1	SNHG7
1404	ENSG00000166147	ENSG00000177225	FBN1	GATD1
947	ENSG00000166147	ENSG00000148341	FBN1	SH3GLB2
938	ENSG00000166147	ENSG00000147604	FBN1	RPL7
369	ENSG00000166147	ENSG00000105894	FBN1	PTN
42	ENSG00000166147	ENSG00000011600	FBN1	TYROBP
1475	ENSG00000166147	ENSG00000184060	FBN1	ADAP2
356	ENSG00000166147	ENSG00000105374	FBN1	NKG7
603	ENSG00000166147	ENSG00000123338	FBN1	NCKAP1L
470	ENSG00000166147	ENSG00000111321	FBN1	LTBR
966	ENSG00000166147	ENSG00000149782	FBN1	PLCB3
629	ENSG00000166147	ENSG00000124491	FBN1	F13A1
384	ENSG00000166147	ENSG00000106400	FBN1	ZNHIT1
342	ENSG00000166147	ENSG00000104886	FBN1	PLEKHJ1
982	ENSG00000166147	ENSG00000153531	FBN1	ADPRHL1
1471	ENSG00000166147	ENSG00000184009	FBN1	ACTG1
804	ENSG00000166147	ENSG00000138061	FBN1	CYP1B1
987	ENSG00000166147	ENSG00000154153	FBN1	RETREG1
1383	ENSG00000166147	ENSG00000174059	FBN1	CD34
1584	ENSG00000166147	ENSG00000197614	FBN1	MFAP5
925	ENSG00000166147	ENSG00000146648	FBN1	EGFR
994	ENSG00000166147	ENSG00000154175	FBN1	ABI3BP
58	ENSG00000166147	ENSG00000019169	FBN1	MARCO
1570	ENSG00000166147	ENSG00000197253	FBN1	TPSB2
293	ENSG00000166147	ENSG00000103496	FBN1	STX4
290	ENSG00000166147	ENSG00000103260	FBN1	METRN
606	ENSG00000166147	ENSG00000123358	FBN1	NR4A1
942	ENSG00000166147	ENSG00000148303	FBN1	RPL7A
1087	ENSG00000166147	ENSG00000160808	FBN1	MYL3
270	ENSG00000166147	ENSG00000102879	FBN1	CORO1A
1727	ENSG00000166147	ENSG00000240583	FBN1	AQP1
1094	ENSG00000166147	ENSG00000160932	FBN1	LY6E
265	ENSG00000166147	ENSG00000102359	FBN1	SRPX2
73	ENSG00000166147	ENSG00000028137	FBN1	TNFRSF1B
93	ENSG00000166147	ENSG00000049540	FBN1	ELN
427	ENSG00000166147	ENSG00000109113	FBN1	RAB34
749	ENSG00000166147	ENSG00000134910	FBN1	STT3A
1593	ENSG00000166147	ENSG00000197958	FBN1	RPL12
256	ENSG00000166147	ENSG00000101460	FBN1	MAP1LC3A
434	ENSG00000166147	ENSG00000109475	FBN1	RPL34
1541	ENSG00000166147	ENSG00000196616	FBN1	ADH1B
1436	ENSG00000166147	ENSG00000178573	FBN1	MAF
735	ENSG00000166147	ENSG00000134575	FBN1	ACP2
528	ENSG00000166147	ENSG00000117632	FBN1	STMN1
1437	ENSG00000166147	ENSG00000178980	FBN1	SELENOW
452	ENSG00000166147	ENSG00000110700	FBN1	RPS13
239	ENSG00000166147	ENSG00000101199	FBN1	ARFGAP1
873	ENSG00000166147	ENSG00000142330	FBN1	CAPN10
108	ENSG00000166147	ENSG00000064601	FBN1	CTSA
893	ENSG00000166147	ENSG00000143815	FBN1	LBR
1081	ENSG00000166147	ENSG00000160593	FBN1	JAML
213	ENSG00000166147	ENSG00000099998	FBN1	GGT5
1353	ENSG00000166147	ENSG00000172399	FBN1	MYOZ2
1064	ENSG00000166147	ENSG00000158869	FBN1	FCER1G
1067	ENSG00000166147	ENSG00000160013	FBN1	PTGIR
28	ENSG00000166147	ENSG00000010327	FBN1	STAB1
418	ENSG00000166147	ENSG00000108821	FBN1	COL1A1
1354	ENSG00000166147	ENSG00000172428	FBN1	COPS9
1722	ENSG00000166147	ENSG00000234745	FBN1	HLA-B
765	ENSG00000166147	ENSG00000135919	FBN1	SERPINE2
656	ENSG00000166147	ENSG00000129170	FBN1	CSRP3
533	ENSG00000166888	ENSG00000118181	STAT6	RPS25
833	ENSG00000166949	ENSG00000140545	SMAD3	MFGE8
419	ENSG00000168214	ENSG00000108821	RBPJ	COL1A1
973	ENSG00000168214	ENSG00000151748	RBPJ	SAV1
896	ENSG00000168214	ENSG00000143947	RBPJ	RPS27A
1185	ENSG00000168214	ENSG00000164877	RBPJ	MICALL2
277	ENSG00000168214	ENSG00000103187	RBPJ	COTL1
1346	ENSG00000168214	ENSG00000172057	RBPJ	ORMDL3
638	ENSG00000168610	ENSG00000125844	STAT3	RRBP1
234	ENSG00000168610	ENSG00000100979	STAT3	PLTP
847	ENSG00000168610	ENSG00000140990	STAT3	NDUFB10
79	ENSG00000168610	ENSG00000035664	STAT3	DAPK2
708	ENSG00000168961	ENSG00000132514	LGALS9	CLEC10A
1499	ENSG00000168961	ENSG00000185880	LGALS9	TRIM69
908	ENSG00000169057	ENSG00000144810	MECP2	COL8A1
1039	ENSG00000169083	ENSG00000156885	AR	COX6A2
475	ENSG00000169083	ENSG00000111328	AR	CDK2AP1
351	ENSG00000169083	ENSG00000105193	AR	RPS16
1365	ENSG00000169083	ENSG00000173020	AR	GRK2
953	ENSG00000169083	ENSG00000149115	AR	TNKS1BP1
1755	ENSG00000169083	ENSG00000250722	AR	SELENOP
201	ENSG00000169083	ENSG00000099204	AR	ABLIM1
1517	ENSG00000169554	ENSG00000188529	ZEB2	SRSF10
939	ENSG00000170144	ENSG00000147604	HNRNPA3	RPL7
1068	ENSG00000170265	ENSG00000160013	ZNF282	PTGIR
1763	ENSG00000170315	ENSG00000257341	UBB
1131	ENSG00000170315	ENSG00000163131	UBB	CTSS
1614	ENSG00000170315	ENSG00000204287	UBB	HLA-DRA
1163	ENSG00000170322	ENSG00000164111	NFRKB	ANXA5
1325	ENSG00000170345	ENSG00000170807	FOS	LMOD2
100	ENSG00000170345	ENSG00000054938	FOS	CHRDL2
112	ENSG00000170345	ENSG00000070756	FOS	PABPC1
633	ENSG00000170345	ENSG00000124702	FOS	KLHDC3
1366	ENSG00000170345	ENSG00000173020	FOS	GRK2
1405	ENSG00000170345	ENSG00000177225	FOS	GATD1
1271	ENSG00000170345	ENSG00000167996	FOS	FTH1
1600	ENSG00000170345	ENSG00000198467	FOS	TPM2
376	ENSG00000170345	ENSG00000106003	FOS	LFNG
995	ENSG00000170345	ENSG00000154175	FOS	ABI3BP
943	ENSG00000170345	ENSG00000148303	FOS	RPL7A
1229	ENSG00000170345	ENSG00000166557	FOS	TMED3
819	ENSG00000170345	ENSG00000139567	FOS	ACVRL1
1033	ENSG00000170345	ENSG00000156873	FOS	PHKG2
308	ENSG00000170345	ENSG00000104419	FOS	NDRG1
1687	ENSG00000170345	ENSG00000231389	FOS	HLA-DPA1
831	ENSG00000170345	ENSG00000140521	FOS	POLG
1065	ENSG00000170345	ENSG00000158869	FOS	FCER1G
877	ENSG00000170345	ENSG00000143162	FOS	CREG1
865	ENSG00000170345	ENSG00000141696	FOS	P3H4
1745	ENSG00000170345	ENSG00000250007	FOS
1146	ENSG00000170345	ENSG00000163644	FOS	PPM1K
766	ENSG00000170345	ENSG00000135919	FOS	SERPINE2
974	ENSG00000170345	ENSG00000151748	FOS	SAV1
702	ENSG00000171223	ENSG00000132205	JUNB	EMILIN2
194	ENSG00000171223	ENSG00000092054	JUNB	MYH7
1118	ENSG00000171223	ENSG00000162654	JUNB	GBP4
102	ENSG00000171223	ENSG00000063177	JUNB	RPL18
709	ENSG00000171223	ENSG00000132514	JUNB	CLEC10A
1011	ENSG00000171223	ENSG00000155657	JUNB	TTN
727	ENSG00000171223	ENSG00000134531	JUNB	EMP1
336	ENSG00000171223	ENSG00000104881	JUNB	PPP1R13L
786	ENSG00000171223	ENSG00000137154	JUNB	RPS6
471	ENSG00000171223	ENSG00000111321	JUNB	LTBR
1147	ENSG00000171223	ENSG00000163644	JUNB	PPM1K
948	ENSG00000171223	ENSG00000148341	JUNB	SH3GLB2
1410	ENSG00000171223	ENSG00000177469	JUNB	CAVIN1
1697	ENSG00000171223	ENSG00000233016	JUNB	SNHG7
407	ENSG00000171223	ENSG00000108344	JUNB	PSMD3
1243	ENSG00000171223	ENSG00000166710	JUNB	B2M
875	ENSG00000171223	ENSG00000142676	JUNB	RPL11
1214	ENSG00000171223	ENSG00000165915	JUNB	SLC39A13
868	ENSG00000171223	ENSG00000142173	JUNB	COL6A2
17	ENSG00000171223	ENSG00000008517	JUNB	IL32
1453	ENSG00000171223	ENSG00000180353	JUNB	HCLS1
665	ENSG00000171634	ENSG00000130066	BPTF	SAT1
1088	ENSG00000172059	ENSG00000160808	KLF11	MYL3
1160	ENSG00000172059	ENSG00000164107	KLF11	HAND2
170	ENSG00000172216	ENSG00000088827	CEBPB	SIGLEC1
1460	ENSG00000172819	ENSG00000181523	RARG	SGSH
1454	ENSG00000173039	ENSG00000180353	RELA	HCLS1
1040	ENSG00000173039	ENSG00000156885	RELA	COX6A2
1291	ENSG00000173039	ENSG00000168542	RELA	COL3A1
1519	ENSG00000173473	ENSG00000188895	SMARCC1	MSL1
1620	ENSG00000174332	ENSG00000204291	GLIS1	COL15A1
1461	ENSG00000175727	ENSG00000181523	MLXIP	SGSH
174	ENSG00000177045	ENSG00000089157	SIX5	RPLP0
663	ENSG00000177374	ENSG00000129824	HIC1	RPS4Y1
211	ENSG00000177463	ENSG00000099904	NR2C2	ZDHHC8
1208	ENSG00000177606	ENSG00000165802	JUN	NSMF
861	ENSG00000177606	ENSG00000141644	JUN	MBD1
761	ENSG00000177606	ENSG00000135486	JUN	HNRNPA1
44	ENSG00000177606	ENSG00000015532	JUN	XYLT2
1501	ENSG00000177606	ENSG00000186812	JUN	ZNF397
110	ENSG00000177606	ENSG00000065268	JUN	WDR18
278	ENSG00000177606	ENSG00000103187	JUN	COTL1
1198	ENSG00000177606	ENSG00000165458	JUN	INPPL1
834	ENSG00000178573	ENSG00000140545	MAF	MFGE8
1076	ENSG00000178573	ENSG00000160255	MAF	ITGB2
1054	ENSG00000178573	ENSG00000157873	MAF	TNFRSF14
685	ENSG00000178573	ENSG00000131016	MAF	AKAP12
184	ENSG00000178573	ENSG00000091136	MAF	LAMB1
1746	ENSG00000178573	ENSG00000250007	MAF
1244	ENSG00000178573	ENSG00000166710	MAF	B2M
1095	ENSG00000178573	ENSG00000160932	MAF	LY6E
1430	ENSG00000178573	ENSG00000178149	MAF	DALRD3
869	ENSG00000178573	ENSG00000142173	MAF	COL6A2
1511	ENSG00000178573	ENSG00000187954	MAF	CYHR1
1336	ENSG00000178573	ENSG00000171206	MAF	TRIM8
792	ENSG00000178573	ENSG00000137491	MAF	SLCO2B1
1283	ENSG00000178573	ENSG00000168477	MAF	TNXB
1359	ENSG00000178573	ENSG00000172922	MAF	RNASEH2C
259	ENSG00000178573	ENSG00000102316	MAF	MAGED2
456	ENSG00000178573	ENSG00000111077	MAF	TNS2
441	ENSG00000178573	ENSG00000109971	MAF	HSPA8
19	ENSG00000178573	ENSG00000008988	MAF	RPS20
1446	ENSG00000178573	ENSG00000179344	MAF	HLA-DQB1
1155	ENSG00000178573	ENSG00000164035	MAF	EMCN
450	ENSG00000178573	ENSG00000110107	MAF	PRPF19
1423	ENSG00000178573	ENSG00000177674	MAF	AGTRAP
1581	ENSG00000178573	ENSG00000197448	MAF	GSTK1
1659	ENSG00000178573	ENSG00000214456	MAF	PLIN5
196	ENSG00000178573	ENSG00000092841	MAF	MYL6
212	ENSG00000178951	ENSG00000099904	ZBTB7A	ZDHHC8
1702	ENSG00000178951	ENSG00000234456	ZBTB7A	MAGI2-AS3
377	ENSG00000178951	ENSG00000106003	ZBTB7A	LFNG
221	ENSG00000178951	ENSG00000100307	ZBTB7A	CBX7
388	ENSG00000178951	ENSG00000106991	ZBTB7A	ENG
1209	ENSG00000178951	ENSG00000165802	ZBTB7A	NSMF
1001	ENSG00000178951	ENSG00000154556	ZBTB7A	SORBS2
209	ENSG00000178951	ENSG00000099817	ZBTB7A	POLR2E
1637	ENSG00000179094	ENSG00000205038	PER1	PKHD1L1
141	ENSG00000179094	ENSG00000077942	PER1	FBLN1
1219	ENSG00000179094	ENSG00000166200	PER1	COPS2
153	ENSG00000179094	ENSG00000083845	PER1	RPS5
6	ENSG00000179094	ENSG00000000971	PER1	CFH
620	ENSG00000179094	ENSG00000124212	PER1	PTGIS
504	ENSG00000179094	ENSG00000114383	PER1	TUSC2
664	ENSG00000179094	ENSG00000129824	PER1	RPS4Y1
967	ENSG00000179344	ENSG00000149782	HLA-DQB1	PLCB3
604	ENSG00000179344	ENSG00000123338	HLA-DQB1	NCKAP1L
839	ENSG00000179344	ENSG00000140678	HLA-DQB1	ITGAX
1571	ENSG00000179344	ENSG00000197253	HLA-DQB1	TPSB2
771	ENSG00000179344	ENSG00000136160	HLA-DQB1	EDNRB
391	ENSG00000179344	ENSG00000107317	HLA-DQB1	PTGDS
919	ENSG00000179344	ENSG00000146192	HLA-DQB1	FGD2
1234	ENSG00000179344	ENSG00000166592	HLA-DQB1	RRAD
1373	ENSG00000179344	ENSG00000173598	HLA-DQB1	NUDT4
1447	ENSG00000179344	ENSG00000179344	HLA-DQB1	HLA-DQB1
1563	ENSG00000179344	ENSG00000196924	HLA-DQB1	FLNA
358	ENSG00000179344	ENSG00000105383	HLA-DQB1	CD33
1456	ENSG00000179344	ENSG00000180879	HLA-DQB1	SSR4
1077	ENSG00000179344	ENSG00000160255	HLA-DQB1	ITGB2
1487	ENSG00000179344	ENSG00000185551	HLA-DQB1	NR2F2
495	ENSG00000179344	ENSG00000112936	HLA-DQB1	C7
560	ENSG00000179344	ENSG00000119927	HLA-DQB1	GPAM
1406	ENSG00000179348	ENSG00000177225	GATA2	GATD1
583	ENSG00000179388	ENSG00000122566	EGR3	HNRNPA2B1
457	ENSG00000179388	ENSG00000111077	EGR3	TNS2
94	ENSG00000179388	ENSG00000049540	EGR3	ELN
1024	ENSG00000179388	ENSG00000156453	EGR3	PCDH1
1601	ENSG00000179388	ENSG00000198467	EGR3	TPM2
1141	ENSG00000181222	ENSG00000163359	POLR2A	COL6A3
448	ENSG00000181222	ENSG00000110077	POLR2A	MS4A6A
294	ENSG00000181222	ENSG00000103502	POLR2A	CDIPT
983	ENSG00000181222	ENSG00000153531	POLR2A	ADPRHL1
38	ENSG00000181222	ENSG00000011028	POLR2A	MRC2
35	ENSG00000181222	ENSG00000010610	POLR2A	CD4
29	ENSG00000181222	ENSG00000010327	POLR2A	STAB1
1205	ENSG00000181222	ENSG00000165795	POLR2A	NDRG2
7	ENSG00000181722	ENSG00000000971	ZBTB20	CFH
389	ENSG00000181722	ENSG00000107262	ZBTB20	BAG1
1426	ENSG00000181722	ENSG00000177954	ZBTB20	RPS27
1688	ENSG00000181722	ENSG00000231389	ZBTB20	HLA-DPA1
842	ENSG00000181722	ENSG00000140795	ZBTB20	MYLK3
425	ENSG00000181722	ENSG00000108828	ZBTB20	VAT1
630	ENSG00000181722	ENSG00000124491	ZBTB20	F13A1
897	ENSG00000181722	ENSG00000143947	ZBTB20	RPS27A
157	ENSG00000181722	ENSG00000085265	ZBTB20	FCN1
1632	ENSG00000181722	ENSG00000204642	ZBTB20	HLA-F
737	ENSG00000181722	ENSG00000134590	ZBTB20	RTL8C
65	ENSG00000181722	ENSG00000023902	ZBTB20	PLEKHO1
537	ENSG00000181722	ENSG00000118194	ZBTB20	TNNT2
1132	ENSG00000181722	ENSG00000163131	ZBTB20	CTSS
773	ENSG00000181722	ENSG00000136235	ZBTB20	GPNMB
1526	ENSG00000181722	ENSG00000189129	ZBTB20	PLAC9
195	ENSG00000181722	ENSG00000092054	ZBTB20	MYH7
1402	ENSG00000181722	ENSG00000175445	ZBTB20	LPL
1650	ENSG00000181722	ENSG00000211897	ZBTB20	IGHG3
553	ENSG00000181722	ENSG00000119655	ZBTB20	NPC2
274	ENSG00000181722	ENSG00000103034	ZBTB20	NDRG4
189	ENSG00000181722	ENSG00000091986	ZBTB20	CCDC80
534	ENSG00000181722	ENSG00000118181	ZBTB20	RPS25
1542	ENSG00000181722	ENSG00000196616	ZBTB20	ADH1B
101	ENSG00000181722	ENSG00000054938	ZBTB20	CHRDL2
324	ENSG00000181722	ENSG00000104870	ZBTB20	FCGRT
476	ENSG00000181722	ENSG00000111328	ZBTB20	CDK2AP1
1298	ENSG00000181722	ENSG00000169692	ZBTB20	AGPAT2
1626	ENSG00000181722	ENSG00000204301	ZBTB20	NOTCH4
343	ENSG00000181722	ENSG00000104886	ZBTB20	PLEKHJ1
463	ENSG00000181722	ENSG00000111245	ZBTB20	MYL2
1530	ENSG00000181722	ENSG00000196126	ZBTB20	HLA-DRB1
543	ENSG00000181722	ENSG00000118526	ZBTB20	TCF21
1210	ENSG00000181722	ENSG00000165802	ZBTB20	NSMF
1572	ENSG00000181722	ENSG00000197253	ZBTB20	TPSB2
1384	ENSG00000181722	ENSG00000174059	ZBTB20	CD34
1605	ENSG00000181722	ENSG00000198959	ZBTB20	TGM2
428	ENSG00000182944	ENSG00000109113	EWSR1	RAB34
177	ENSG00000183087	ENSG00000089737	GAS6	DDX24
1127	ENSG00000183087	ENSG00000163092	GAS6	XIRP2
331	ENSG00000183337	ENSG00000104879	BCOR	CKM
920	ENSG00000185122	ENSG00000146192	HSF1	FGD2
1020	ENSG00000185122	ENSG00000155850	HSF1	SLC26A2
862	ENSG00000185551	ENSG00000141644	NR2F2	MBD1
1597	ENSG00000185551	ENSG00000198125	NR2F2	MB
243	ENSG00000185551	ENSG00000101210	NR2F2	EEF1A2
647	ENSG00000185551	ENSG00000127125	NR2F2	PPCS
1220	ENSG00000185551	ENSG00000166200	NR2F2	COPS2
641	ENSG00000185551	ENSG00000125912	NR2F2	NCLN
142	ENSG00000185551	ENSG00000077942	NR2F2	FBLN1
1256	ENSG00000185551	ENSG00000167123	NR2F2	CERCAM
1002	ENSG00000185551	ENSG00000154556	NR2F2	SORBS2
92	ENSG00000185551	ENSG00000049449	NR2F2	RCN1
413	ENSG00000185551	ENSG00000108639	NR2F2	SYNGR2
949	ENSG00000185630	ENSG00000148677	PBX1	ANKRD1
1664	ENSG00000185650	ENSG00000214548	ZFP36L1	MEG3
1728	ENSG00000185650	ENSG00000240583	ZFP36L1	AQP1
1543	ENSG00000185650	ENSG00000196616	ZFP36L1	ADH1B
1512	ENSG00000185650	ENSG00000187954	ZFP36L1	CYHR1
1723	ENSG00000185650	ENSG00000234745	ZFP36L1	HLA-B
1551	ENSG00000185650	ENSG00000196655	ZFP36L1	TRAPPC4
1770	ENSG00000185650	ENSG00000260314	ZFP36L1	MRC1
1633	ENSG00000185650	ENSG00000204642	ZFP36L1	HLA-F
1465	ENSG00000185650	ENSG00000183978	ZFP36L1	COA3
1675	ENSG00000185650	ENSG00000223865	ZFP36L1	HLA-DPB1
1476	ENSG00000185650	ENSG00000184060	ZFP36L1	ADAP2
1507	ENSG00000185650	ENSG00000187942	ZFP36L1	LDLRAD2
1776	ENSG00000185650	ENSG00000261884	ZFP36L1
1756	ENSG00000185650	ENSG00000250722	ZFP36L1	SELENOP
1747	ENSG00000185650	ENSG00000250007	ZFP36L1
1711	ENSG00000185650	ENSG00000234616	ZFP36L1	JRK
1788	ENSG00000185650	ENSG00000275395	ZFP36L1	FCGBP
1257	ENSG00000185650	ENSG00000167123	ZFP36L1	CERCAM
284	ENSG00000185650	ENSG00000103202	ZFP36L1	NME4
143	ENSG00000185650	ENSG00000077942	ZFP36L1	FBLN1
1292	ENSG00000185650	ENSG00000168542	ZFP36L1	COL3A1
1021	ENSG00000185650	ENSG00000155850	ZFP36L1	SLC26A2
882	ENSG00000185650	ENSG00000143196	ZFP36L1	DPT
1284	ENSG00000185650	ENSG00000168477	ZFP36L1	TNXB
1276	ENSG00000185650	ENSG00000168079	ZFP36L1	SCARA5
1133	ENSG00000185650	ENSG00000163131	ZFP36L1	CTSS
909	ENSG00000185650	ENSG00000144810	ZFP36L1	COL8A1
1089	ENSG00000185650	ENSG00000160808	ZFP36L1	MYL3
1142	ENSG00000185650	ENSG00000163359	ZFP36L1	COL6A3
133	ENSG00000185650	ENSG00000077009	ZFP36L1	NMRK2
545	ENSG00000185650	ENSG00000118579	ZFP36L1	MED28
1245	ENSG00000185650	ENSG00000166710	ZFP36L1	B2M
344	ENSG00000185650	ENSG00000104886	ZFP36L1	PLEKHJ1
944	ENSG00000185650	ENSG00000148303	ZFP36L1	RPL7A
257	ENSG00000185650	ENSG00000101460	ZFP36L1	MAP1LC3A
337	ENSG00000185650	ENSG00000104881	ZFP36L1	PPP1R13L
516	ENSG00000185650	ENSG00000115380	ZFP36L1	EFEMP1
1012	ENSG00000185650	ENSG00000155657	ZFP36L1	TTN
1221	ENSG00000185650	ENSG00000166200	ZFP36L1	COPS2
478	ENSG00000185650	ENSG00000111678	ZFP36L1	C12orf57
1194	ENSG00000185650	ENSG00000165269	ZFP36L1	AQP7
996	ENSG00000185650	ENSG00000154175	ZFP36L1	ABI3BP
1016	ENSG00000185650	ENSG00000155659	ZFP36L1	VSIG4
851	ENSG00000185650	ENSG00000141338	ZFP36L1	ABCA8
589	ENSG00000185650	ENSG00000122679	ZFP36L1	RAMP3
1309	ENSG00000185650	ENSG00000169905	ZFP36L1	TOR1AIP2
18	ENSG00000185650	ENSG00000008517	ZFP36L1	IL32
414	ENSG00000185650	ENSG00000108639	ZFP36L1	SYNGR2
1096	ENSG00000185650	ENSG00000160932	ZFP36L1	LY6E
1058	ENSG00000185650	ENSG00000158457	ZFP36L1	TSPAN33
1411	ENSG00000185650	ENSG00000177469	ZFP36L1	CAVIN1
59	ENSG00000185650	ENSG00000019169	ZFP36L1	MARCO
781	ENSG00000185650	ENSG00000136942	ZFP36L1	RPL35
1393	ENSG00000185650	ENSG00000174748	ZFP36L1	RPL15
596	ENSG00000185650	ENSG00000122862	ZFP36L1	SRGN
74	ENSG00000185650	ENSG00000028137	ZFP36L1	TNFRSF1B
1041	ENSG00000185650	ENSG00000156885	ZFP36L1	COX6A2
631	ENSG00000185650	ENSG00000124491	ZFP36L1	F13A1
114	ENSG00000185650	ENSG00000071462	ZFP36L1	BUD23
370	ENSG00000185650	ENSG00000105894	ZFP36L1	PTN
449	ENSG00000185650	ENSG00000110077	ZFP36L1	MS4A6A
829	ENSG00000185650	ENSG00000140365	ZFP36L1	COMMD4
814	ENSG00000185650	ENSG00000139291	ZFP36L1	TMEM19
95	ENSG00000185650	ENSG00000049540	ZFP36L1	ELN
621	ENSG00000185650	ENSG00000124212	ZFP36L1	PTGIS
1181	ENSG00000185650	ENSG00000164733	ZFP36L1	CTSB
88	ENSG00000185650	ENSG00000038945	ZFP36L1	MSR1
756	ENSG00000186350	ENSG00000135404	RXRA	CD63
123	ENSG00000186350	ENSG00000072310	RXRA	SREBF1
1265	ENSG00000186350	ENSG00000167779	RXRA	IGFBP6
1034	ENSG00000187079	ENSG00000156873	TEAD1	PHKG2
248	ENSG00000187079	ENSG00000101439	TEAD1	CST3
1682	ENSG00000196126	ENSG00000230989	HLA-DRB1	HSBP1
1055	ENSG00000196126	ENSG00000157873	HLA-DRB1	TNFRSF14
1680	ENSG00000196126	ENSG00000227372	HLA-DRB1	TP73-AS1
1003	ENSG00000196126	ENSG00000154556	HLA-DRB1	SORBS2
1000	ENSG00000196126	ENSG00000154473	HLA-DRB1	BUB3
1564	ENSG00000196126	ENSG00000196924	HLA-DRB1	FLNA
1448	ENSG00000196126	ENSG00000179344	HLA-DRB1	HLA-DQB1
1573	ENSG00000196126	ENSG00000197253	HLA-DRB1	TPSB2
1457	ENSG00000196126	ENSG00000180879	HLA-DRB1	SSR4
675	ENSG00000196126	ENSG00000130300	HLA-DRB1	PLVAP
772	ENSG00000196126	ENSG00000136160	HLA-DRB1	EDNRB
1634	ENSG00000196126	ENSG00000204642	HLA-DRB1	HLA-F
634	ENSG00000196126	ENSG00000125356	HLA-DRB1	NDUFA1
805	ENSG00000196126	ENSG00000138061	HLA-DRB1	CYP1B1
622	ENSG00000196126	ENSG00000124212	HLA-DRB1	PTGIS
815	ENSG00000196126	ENSG00000139291	HLA-DRB1	TMEM19
605	ENSG00000196126	ENSG00000123338	HLA-DRB1	NCKAP1L
840	ENSG00000196126	ENSG00000140678	HLA-DRB1	ITGAX
576	ENSG00000196126	ENSG00000121769	HLA-DRB1	FABP3
898	ENSG00000196126	ENSG00000143947	HLA-DRB1	RPS27A
561	ENSG00000196126	ENSG00000119927	HLA-DRB1	GPAM
914	ENSG00000196126	ENSG00000144867	HLA-DRB1	SRPRB
926	ENSG00000196126	ENSG00000146648	HLA-DRB1	EGFR
1582	ENSG00000196126	ENSG00000197448	HLA-DRB1	GSTK1
544	ENSG00000196126	ENSG00000118526	HLA-DRB1	TCF21
480	ENSG00000196126	ENSG00000111799	HLA-DRB1	COL12A1
968	ENSG00000196126	ENSG00000149782	HLA-DRB1	PLCB3
458	ENSG00000196126	ENSG00000111077	HLA-DRB1	TNS2
1689	ENSG00000196126	ENSG00000231389	HLA-DRB1	HLA-DPA1
740	ENSG00000196126	ENSG00000134817	HLA-DRB1	APLNR
282	ENSG00000196126	ENSG00000103196	HLA-DRB1	CRISPLD2
1078	ENSG00000196126	ENSG00000160255	HLA-DRB1	ITGB2
219	ENSG00000196126	ENSG00000100099	HLA-DRB1	HPS4
224	ENSG00000196126	ENSG00000100316	HLA-DRB1	RPL3
1488	ENSG00000196126	ENSG00000185551	HLA-DRB1	NR2F2
1273	ENSG00000196126	ENSG00000168028	HLA-DRB1	RPSA
1514	ENSG00000196126	ENSG00000187955	HLA-DRB1	COL14A1
1235	ENSG00000196126	ENSG00000166592	HLA-DRB1	RRAD
1374	ENSG00000196126	ENSG00000173598	HLA-DRB1	NUDT4
1377	ENSG00000196126	ENSG00000173915	HLA-DRB1	ATP5MK
69	ENSG00000196126	ENSG00000025708	HLA-DRB1	TYMP
178	ENSG00000196126	ENSG00000089737	HLA-DRB1	DDX24
66	ENSG00000196126	ENSG00000023902	HLA-DRB1	PLEKHO1
1524	ENSG00000196126	ENSG00000189058	HLA-DRB1	APOD
171	ENSG00000196126	ENSG00000088827	HLA-DRB1	SIGLEC1
165	ENSG00000196126	ENSG00000087245	HLA-DRB1	MMP2
302	ENSG00000196126	ENSG00000104213	HLA-DRB1	PDGFRL
43	ENSG00000196126	ENSG00000011600	HLA-DRB1	TYROBP
22	ENSG00000196126	ENSG00000010278	HLA-DRB1	CD9
1098	ENSG00000196126	ENSG00000161016	HLA-DRB1	RPL8
39	ENSG00000196126	ENSG00000011028	HLA-DRB1	MRC2
1544	ENSG00000196126	ENSG00000196616	HLA-DRB1	ADH1B
723	ENSG00000196126	ENSG00000134247	HLA-DRB1	PTGFRN
1112	ENSG00000196126	ENSG00000162409	HLA-DRB1	PRKAA2
1414	ENSG00000196126	ENSG00000177508	HLA-DRB1	IRX3
118	ENSG00000196126	ENSG00000071991	HLA-DRB1	CDH19
378	ENSG00000196126	ENSG00000106003	HLA-DRB1	LFNG
371	ENSG00000196126	ENSG00000105894	HLA-DRB1	PTN
1777	ENSG00000196126	ENSG00000261884	HLA-DRB1
359	ENSG00000196126	ENSG00000105383	HLA-DRB1	CD33
1304	ENSG00000196235	ENSG00000169738	SUPT5H	DCXR
884	ENSG00000196498	ENSG00000143248	NCOR2	RGS5
670	ENSG00000196498	ENSG00000130165	NCOR2	ELOF1
1059	ENSG00000196498	ENSG00000158711	NCOR2	ELK4
1737	ENSG00000196498	ENSG00000244879	NCOR2	GABPB1-AS1
1698	ENSG00000196498	ENSG00000233016	NCOR2	SNHG7
1310	ENSG00000196591	ENSG00000169905	HDAC2	TOR1AIP2
279	ENSG00000196591	ENSG00000103187	HDAC2	COTL1
1690	ENSG00000196628	ENSG00000231389	TCF4	HLA-DPA1
75	ENSG00000196628	ENSG00000028137	TCF4	TNFRSF1B
1753	ENSG00000196628	ENSG00000250479	TCF4	CHCHD10
1771	ENSG00000196628	ENSG00000260314	TCF4	MRC1
63	ENSG00000196628	ENSG00000022267	TCF4	FHL1
635	ENSG00000196628	ENSG00000125356	TCF4	NDUFA1
689	ENSG00000196628	ENSG00000131143	TCF4	COX4I1
89	ENSG00000196628	ENSG00000038945	TCF4	MSR1
590	ENSG00000196628	ENSG00000122679	TCF4	RAMP3
554	ENSG00000196628	ENSG00000119655	TCF4	NPC2
586	ENSG00000196628	ENSG00000122641	TCF4	INHBA
403	ENSG00000196628	ENSG00000107562	TCF4	CXCL12
420	ENSG00000196628	ENSG00000108821	TCF4	COL1A1
429	ENSG00000196628	ENSG00000109113	TCF4	RAB34
1703	ENSG00000196628	ENSG00000234456	TCF4	MAGI2-AS3
454	ENSG00000196628	ENSG00000110955	TCF4	ATP5F1B
345	ENSG00000196628	ENSG00000104886	TCF4	PLEKHJ1
315	ENSG00000196628	ENSG00000104825	TCF4	NFKBIB
311	ENSG00000196628	ENSG00000104763	TCF4	ASAH1
291	ENSG00000196628	ENSG00000103260	TCF4	METRN
134	ENSG00000196628	ENSG00000077009	TCF4	NMRK2
472	ENSG00000196628	ENSG00000111321	TCF4	LTBR
479	ENSG00000196628	ENSG00000111678	TCF4	C12orf57
1724	ENSG00000196628	ENSG00000234745	TCF4	HLA-B
487	ENSG00000196628	ENSG00000112514	TCF4	CUTA
260	ENSG00000196628	ENSG00000102316	TCF4	MAGED2
240	ENSG00000196628	ENSG00000101199	TCF4	ARFGAP1
1660	ENSG00000196628	ENSG00000214456	TCF4	PLIN5
202	ENSG00000196628	ENSG00000099204	TCF4	ABLIM1
562	ENSG00000196628	ENSG00000119927	TCF4	GPAM
584	ENSG00000196628	ENSG00000122566	TCF4	HNRNPA2B1
283	ENSG00000196628	ENSG00000103196	TCF4	CRISPLD2
392	ENSG00000196628	ENSG00000107317	TCF4	PTGDS
712	ENSG00000196628	ENSG00000132879	TCF4	FBXO44
1134	ENSG00000196628	ENSG00000163131	TCF4	CTSS
1230	ENSG00000196628	ENSG00000166557	TCF4	TMED3
955	ENSG00000196628	ENSG00000149273	TCF4	RPS3
1211	ENSG00000196628	ENSG00000165802	TCF4	NSMF
1150	ENSG00000196628	ENSG00000163660	TCF4	CCNL1
1598	ENSG00000196628	ENSG00000198125	TCF4	MB
1531	ENSG00000196628	ENSG00000196126	TCF4	HLA-DRB1
859	ENSG00000196628	ENSG00000141524	TCF4	TMC6
1236	ENSG00000196628	ENSG00000166592	TCF4	RRAD
1595	ENSG00000196628	ENSG00000198034	TCF4	RPS4X
741	ENSG00000196628	ENSG00000134817	TCF4	APLNR
1119	ENSG00000196628	ENSG00000162654	TCF4	GBP4
1589	ENSG00000196628	ENSG00000197893	TCF4	NRAP
921	ENSG00000196628	ENSG00000146192	TCF4	FGD2
1102	ENSG00000196628	ENSG00000161281	TCF4	COX7A1
1079	ENSG00000196628	ENSG00000160255	TCF4	ITGB2
1042	ENSG00000196628	ENSG00000156885	TCF4	COX6A2
1148	ENSG00000196628	ENSG00000163644	TCF4	PPM1K
825	ENSG00000196628	ENSG00000140092	TCF4	FBLN5
999	ENSG00000196628	ENSG00000154358	TCF4	OBSCN
1378	ENSG00000196628	ENSG00000173915	TCF4	ATP5MK
1407	ENSG00000196628	ENSG00000177225	TCF4	GATD1
767	ENSG00000196628	ENSG00000135919	TCF4	SERPINE2
1438	ENSG00000196628	ENSG00000178980	TCF4	SELENOW
1615	ENSG00000196628	ENSG00000204287	TCF4	HLA-DRA
1385	ENSG00000196628	ENSG00000174059	TCF4	CD34
774	ENSG00000196628	ENSG00000136235	TCF4	GPNMB
1415	ENSG00000196628	ENSG00000177508	TCF4	IRX3
1491	ENSG00000196628	ENSG00000185650	TCF4	ZFP36L1
1299	ENSG00000196628	ENSG00000169692	TCF4	AGPAT2
1293	ENSG00000196628	ENSG00000168542	TCF4	COL3A1
40	ENSG00000196924	ENSG00000011028	FLNA	MRC2
421	ENSG00000196924	ENSG00000108821	FLNA	COL1A1
1442	ENSG00000196924	ENSG00000179335	FLNA	CLK3
1027	ENSG00000196924	ENSG00000156467	FLNA	UQCRB
1046	ENSG00000196924	ENSG00000157227	FLNA	MMP14
217	ENSG00000196924	ENSG00000100055	FLNA	CYTH4
1386	ENSG00000196924	ENSG00000174059	FLNA	CD34
222	ENSG00000196924	ENSG00000100307	FLNA	CBX7
1532	ENSG00000196924	ENSG00000196126	FLNA	HLA-DRB1
1764	ENSG00000196924	ENSG00000257341	FLNA
1172	ENSG00000196924	ENSG00000164309	FLNA	CMYA5
1748	ENSG00000196924	ENSG00000250007	FLNA
1115	ENSG00000196924	ENSG00000162585	FLNA	FAAP20
266	ENSG00000196924	ENSG00000102359	FLNA	SRPX2
1621	ENSG00000196924	ENSG00000204291	FLNA	COL15A1
779	ENSG00000196924	ENSG00000136546	FLNA	SCN7A
632	ENSG00000196924	ENSG00000124491	FLNA	F13A1
845	ENSG00000196924	ENSG00000140937	FLNA	CDH11
657	ENSG00000196924	ENSG00000129170	FLNA	CSRP3
597	ENSG00000196924	ENSG00000122862	FLNA	SRGN
720	ENSG00000196924	ENSG00000133110	FLNA	POSTN
520	ENSG00000198026	ENSG00000115414	ZNF335	FN1
1311	ENSG00000198517	ENSG00000169905	MAFK	TOR1AIP2
1443	ENSG00000198517	ENSG00000179335	MAFK	CLK3
408	ENSG00000198517	ENSG00000108344	MAFK	PSMD3
1199	ENSG00000198517	ENSG00000165458	MAFK	INPPL1
119	ENSG00000204103	ENSG00000071991	MAFB	CDH19
352	ENSG00000204103	ENSG00000105193	MAFB	RPS16
1616	ENSG00000204103	ENSG00000204287	MAFB	HLA-DRA
1237	ENSG00000204103	ENSG00000166592	MAFB	RRAD
383	ENSG00000204859	ENSG00000106333	ZBTB48	PCOLCE
972	ENSG00000205250	ENSG00000149930	E2F4	TAOK2
481	ENSG00000214717	ENSG00000112306	ZBED1	RPS12
103	ENSG00000214717	ENSG00000063245	ZBED1	EPN1
1729	ENSG00000215301	ENSG00000240583	DDX3X	AQP1
214	ENSG00000221869	ENSG00000099998	CEBPD	GGT5
1638	ENSG00000221869	ENSG00000205038	CEBPD	PKHD1L1
146	ENSG00000221869	ENSG00000078114	CEBPD	NEBL
241	ENSG00000221869	ENSG00000101199	CEBPD	ARFGAP1
154	ENSG00000221869	ENSG00000083845	CEBPD	RPS5
1285	ENSG00000221869	ENSG00000168477	CEBPD	TNXB
1275	ENSG00000221869	ENSG00000168056	CEBPD	LTBP3
1246	ENSG00000221869	ENSG00000166710	CEBPD	B2M
185	ENSG00000221869	ENSG00000091136	CEBPD	LAMB1
190	ENSG00000221869	ENSG00000091986	CEBPD	CCDC80
806	ENSG00000221869	ENSG00000138061	CEBPD	CYP1B1
1253	ENSG00000221869	ENSG00000166987	CEBPD	MBD6
1264	ENSG00000221869	ENSG00000167770	CEBPD	OTUB1
1508	ENSG00000221869	ENSG00000187942	CEBPD	LDLRAD2
206	ENSG00000221869	ENSG00000099622	CEBPD	CIRBP
787	ENSG00000221869	ENSG00000137288	CEBPD	UQCC2
1496	ENSG00000221869	ENSG00000185739	CEBPD	SRL
610	ENSG00000221869	ENSG00000124006	CEBPD	OBSL1
782	ENSG00000221869	ENSG00000136942	CEBPD	RPL35
13	ENSG00000221869	ENSG00000006016	CEBPD	CRLF1
1783	ENSG00000221869	ENSG00000265241	CEBPD	RBM8A
732	ENSG00000221869	ENSG00000134571	CEBPD	MYBPC3
23	ENSG00000221869	ENSG00000010278	CEBPD	CD9
750	ENSG00000221869	ENSG00000134910	CEBPD	STT3A
1779	ENSG00000221869	ENSG00000263753	CEBPD	LINC00667
1419	ENSG00000221869	ENSG00000177663	CEBPD	IL17RA
754	ENSG00000221869	ENSG00000135390	CEBPD	ATP5MC2
695	ENSG00000221869	ENSG00000131495	CEBPD	NDUFA2
1390	ENSG00000221869	ENSG00000174407	CEBPD	MIR1-1HG
1772	ENSG00000221869	ENSG00000260314	CEBPD	MRC1
1387	ENSG00000221869	ENSG00000174059	CEBPD	CD34
649	ENSG00000221869	ENSG00000127184	CEBPD	COX7C
80	ENSG00000221869	ENSG00000035664	CEBPD	DAPK2
1335	ENSG00000221869	ENSG00000170989	CEBPD	S1PR1
636	ENSG00000221869	ENSG00000125356	CEBPD	NDUFA1
1333	ENSG00000221869	ENSG00000170889	CEBPD	RPS9
1489	ENSG00000221869	ENSG00000185551	CEBPD	NR2F2
1757	ENSG00000221869	ENSG00000250722	CEBPD	SELENOP
122	ENSG00000221869	ENSG00000072210	CEBPD	ALDH3A2
124	ENSG00000221869	ENSG00000072310	CEBPD	SREBF1
1294	ENSG00000221869	ENSG00000168542	CEBPD	COL3A1
612	ENSG00000221869	ENSG00000124155	CEBPD	PIGT
894	ENSG00000221869	ENSG00000143815	CEBPD	LBR
960	ENSG00000221869	ENSG00000149564	CEBPD	ESAM
1515	ENSG00000221869	ENSG00000187955	CEBPD	COL14A1
393	ENSG00000221869	ENSG00000107317	CEBPD	PTGDS
1694	ENSG00000221869	ENSG00000231500	CEBPD	RPS18
1090	ENSG00000221869	ENSG00000160808	CEBPD	MYL3
405	ENSG00000221869	ENSG00000108107	CEBPD	RPL28
945	ENSG00000221869	ENSG00000148303	CEBPD	RPL7A
1069	ENSG00000221869	ENSG00000160013	CEBPD	PTGIR
1552	ENSG00000221869	ENSG00000196655	CEBPD	TRAPPC4
415	ENSG00000221869	ENSG00000108639	CEBPD	SYNGR2
1056	ENSG00000221869	ENSG00000157873	CEBPD	TNFRSF14
535	ENSG00000221869	ENSG00000118181	CEBPD	RPS25
426	ENSG00000221869	ENSG00000108828	CEBPD	VAT1
522	ENSG00000221869	ENSG00000116560	CEBPD	SFPQ
1043	ENSG00000221869	ENSG00000156885	CEBPD	COX6A2
1681	ENSG00000221869	ENSG00000227372	CEBPD	TP73-AS1
517	ENSG00000221869	ENSG00000115380	CEBPD	EFEMP1
1017	ENSG00000221869	ENSG00000155659	CEBPD	VSIG4
455	ENSG00000221869	ENSG00000110955	CEBPD	ATP5F1B
1676	ENSG00000221869	ENSG00000223865	CEBPD	HLA-DPB1
496	ENSG00000221869	ENSG00000112936	CEBPD	C7
988	ENSG00000221869	ENSG00000154153	CEBPD	RETREG1
1574	ENSG00000221869	ENSG00000197253	CEBPD	TPSB2
963	ENSG00000221869	ENSG00000149596	CEBPD	JPH2
1113	ENSG00000221869	ENSG00000162409	CEBPD	PRKAA2
1540	ENSG00000221869	ENSG00000196531	CEBPD	NACA
927	ENSG00000221869	ENSG00000146648	CEBPD	EGFR
1590	ENSG00000221869	ENSG00000197893	CEBPD	NRAP
1602	ENSG00000221869	ENSG00000198612	CEBPD	COPS8
1725	ENSG00000221869	ENSG00000234745	CEBPD	HLA-B
1222	ENSG00000221869	ENSG00000166200	CEBPD	COPS2
598	ENSG00000221869	ENSG00000122862	CEBPD	SRGN
1200	ENSG00000221869	ENSG00000165458	CEBPD	INPPL1
1190	ENSG00000221869	ENSG00000165025	CEBPD	SYK
285	ENSG00000221869	ENSG00000103202	CEBPD	NME4
295	ENSG00000221869	ENSG00000103502	CEBPD	CDIPT
1156	ENSG00000221869	ENSG00000164035	CEBPD	EMCN
303	ENSG00000221869	ENSG00000104213	CEBPD	PDGFRL
852	ENSG00000221869	ENSG00000141522	CEBPD	ARHGDIA
1152	ENSG00000221869	ENSG00000163833	CEBPD	FBXO40
566	ENSG00000221869	ENSG00000121057	CEBPD	AKAP1
360	ENSG00000221869	ENSG00000105383	CEBPD	CD33
1128	ENSG00000221869	ENSG00000163092	CEBPD	XIRP2
577	ENSG00000221869	ENSG00000121769	CEBPD	FABP3
863	ENSG00000221869	ENSG00000141644	CEBPD	MBD1
346	ENSG00000221869	ENSG00000104886	CEBPD	PLEKHJ1
1704	ENSG00000221869	ENSG00000234456	CEBPD	MAGI2-AS3
338	ENSG00000221869	ENSG00000104881	CEBPD	PPP1R13L
1334	ENSG00000221983	ENSG00000170889	UBA52	RPS9
1500	ENSG00000221983	ENSG00000185880	UBA52	TRIM69
915	ENSG00000221983	ENSG00000144867	UBA52	SRPRB
353	ENSG00000245848	ENSG00000105193	CEBPA	RPS16
8	ENSG00000245848	ENSG00000000971	CEBPA	CFH
1726	ENSG00000255302	ENSG00000234745	EID1	HLA-B
482	ENSG00000257923	ENSG00000112306	CUX1	RPS12
1396	ENSG00000263001	ENSG00000175084	GTF2I	DES
1765	ENSG00000263001	ENSG00000257341	GTF2I

## Sheet: Left kidney
	tf_ensembl	target_ensembl	tf_name	target_name
8894	ENSG00000003402	ENSG00000234456	CFLAR	MAGI2-AS3
9007	ENSG00000003402	ENSG00000248092	CFLAR	NNT-AS1
811	ENSG00000003402	ENSG00000074410	CFLAR	CA12
8330	ENSG00000003402	ENSG00000197119	CFLAR	SLC25A29
5035	ENSG00000003402	ENSG00000145675	CFLAR	PIK3R1
1432	ENSG00000003402	ENSG00000096060	CFLAR	FKBP5
3708	ENSG00000003402	ENSG00000130779	CFLAR	CLIP1
3538	ENSG00000003402	ENSG00000129422	CFLAR	MTUS1
262	ENSG00000003402	ENSG00000023445	CFLAR	BIRC3
4140	ENSG00000003402	ENSG00000135404	CFLAR	CD63
6649	ENSG00000003402	ENSG00000166263	CFLAR	STXBP4
1220	ENSG00000003402	ENSG00000088986	CFLAR	DYNLL1
8250	ENSG00000003402	ENSG00000196154	CFLAR	S100A4
4329	ENSG00000003402	ENSG00000137501	CFLAR	SYTL2
1093	ENSG00000003402	ENSG00000082438	CFLAR	COBLL1
5295	ENSG00000003402	ENSG00000149452	CFLAR	SLC22A8
5784	ENSG00000003402	ENSG00000157613	CFLAR	CREB3L1
1012	ENSG00000003402	ENSG00000080511	CFLAR	RDH8
8384	ENSG00000003402	ENSG00000197535	CFLAR	MYO5A
3879	ENSG00000003402	ENSG00000133019	CFLAR	CHRM3
8533	ENSG00000003402	ENSG00000198752	CFLAR	CDC42BPB
105	ENSG00000003402	ENSG00000007541	CFLAR	PIGQ
7843	ENSG00000003402	ENSG00000183077	CFLAR	AFMID
3761	ENSG00000003402	ENSG00000131389	CFLAR	SLC6A6
4523	ENSG00000003402	ENSG00000139144	CFLAR	PIK3C2G
1633	ENSG00000003402	ENSG00000101445	CFLAR	PPP1R16B
5155	ENSG00000003402	ENSG00000147606	CFLAR	SLC26A7
8565	ENSG00000003402	ENSG00000203485	CFLAR	INF2
5222	ENSG00000003402	ENSG00000148400	CFLAR	NOTCH1
379	ENSG00000003402	ENSG00000042062	CFLAR	RIPOR3
8420	ENSG00000003402	ENSG00000197891	CFLAR	SLC22A12
6554	ENSG00000003402	ENSG00000165269	CFLAR	AQP7
307	ENSG00000003402	ENSG00000033627	CFLAR	ATP6V0A1
3869	ENSG00000003402	ENSG00000132677	CFLAR	RHBG
2347	ENSG00000003402	ENSG00000111199	CFLAR	TRPV4
3218	ENSG00000003402	ENSG00000122870	CFLAR	BICC1
5176	ENSG00000003402	ENSG00000147813	CFLAR	NAPRT
3826	ENSG00000003402	ENSG00000132321	CFLAR	IQCA1
8833	ENSG00000003402	ENSG00000229051	CFLAR	LINC01788
2276	ENSG00000003402	ENSG00000110492	CFLAR	MDK
1561	ENSG00000003402	ENSG00000100979	CFLAR	PLTP
1130	ENSG00000003402	ENSG00000084070	CFLAR	SMAP2
4894	ENSG00000003402	ENSG00000143882	CFLAR	ATP6V1C2
5631	ENSG00000003402	ENSG00000154330	CFLAR	PGM5
7624	ENSG00000003402	ENSG00000178538	CFLAR	CA8
6802	ENSG00000003402	ENSG00000167703	CFLAR	SLC43A2
9258	ENSG00000003402	ENSG00000285437	CFLAR	POLR2J3
9227	ENSG00000003402	ENSG00000277791	CFLAR	PSMB3
4668	ENSG00000003402	ENSG00000140988	CFLAR	RPS2
2564	ENSG00000003402	ENSG00000113889	CFLAR	KNG1
5531	ENSG00000003402	ENSG00000153292	CFLAR	ADGRF1
9219	ENSG00000003402	ENSG00000275395	CFLAR	FCGBP
2337	ENSG00000003402	ENSG00000111181	CFLAR	SLC6A12
2985	ENSG00000003402	ENSG00000118596	CFLAR	SLC16A7
7176	ENSG00000003402	ENSG00000171365	CFLAR	CLCN5
2794	ENSG00000003402	ENSG00000116574	CFLAR	RHOU
1730	ENSG00000003402	ENSG00000102879	CFLAR	CORO1A
1706	ENSG00000003402	ENSG00000102678	CFLAR	FGF9
3974	ENSG00000003402	ENSG00000134324	CFLAR	LPIN1
2406	ENSG00000003402	ENSG00000112246	CFLAR	SIM1
8853	ENSG00000003402	ENSG00000231290	CFLAR	APCDD1L-DT
5966	ENSG00000003402	ENSG00000160593	CFLAR	JAML
568	ENSG00000003756	ENSG00000065268	RBM5	WDR18
5587	ENSG00000003756	ENSG00000154133	RBM5	ROBO4
8586	ENSG00000003756	ENSG00000204220	RBM5	PFDN6
2925	ENSG00000003756	ENSG00000118194	RBM5	TNNT2
4160	ENSG00000004399	ENSG00000135643	PLXND1	KCNMB4
512	ENSG00000004399	ENSG00000059804	PLXND1	SLC2A3
6894	ENSG00000004487	ENSG00000168672	KDM1A	LRATD2
1050	ENSG00000004487	ENSG00000081320	KDM1A	STK17B
6691	ENSG00000004534	ENSG00000166710	RBM6	B2M
6349	ENSG00000004534	ENSG00000163807	RBM6	KIAA1143
7510	ENSG00000004534	ENSG00000177133	RBM6	PRDM16-DT
9166	ENSG00000004534	ENSG00000265241	RBM6	RBM8A
7243	ENSG00000005889	ENSG00000172201	ZFX	ID4
77	ENSG00000005889	ENSG00000005810	ZFX	MYCBP2
1296	ENSG00000005889	ENSG00000091039	ZFX	OSBPL8
5895	ENSG00000006194	ENSG00000159433	ZNF263	STARD9
4192	ENSG00000007237	ENSG00000136051	GAS7	WASHC4
409	ENSG00000009307	ENSG00000048740	CSDE1	CELF2
3788	ENSG00000009950	ENSG00000131482	MLXIPL	G6PC1
7324	ENSG00000009950	ENSG00000173531	MLXIPL	MST1
2119	ENSG00000009950	ENSG00000107611	MLXIPL	CUBN
5970	ENSG00000009950	ENSG00000160712	MLXIPL	IL6R
4895	ENSG00000009950	ENSG00000143882	MLXIPL	ATP6V1C2
5890	ENSG00000009950	ENSG00000159388	MLXIPL	BTG2
8924	ENSG00000009950	ENSG00000236383	MLXIPL	CCDC200
9011	ENSG00000009950	ENSG00000248905	MLXIPL	FMN1
3675	ENSG00000009950	ENSG00000130707	MLXIPL	ASS1
4171	ENSG00000009950	ENSG00000135905	MLXIPL	DOCK10
8665	ENSG00000009950	ENSG00000211445	MLXIPL	GPX3
7715	ENSG00000009950	ENSG00000180638	MLXIPL	SLC47A2
3226	ENSG00000009950	ENSG00000123104	MLXIPL	ITPR2
6188	ENSG00000009950	ENSG00000163072	MLXIPL	NOSTRIN
7117	ENSG00000009950	ENSG00000170571	MLXIPL	EMB
2087	ENSG00000009950	ENSG00000107099	MLXIPL	DOCK8
1480	ENSG00000009950	ENSG00000100024	MLXIPL	UPB1
968	ENSG00000009950	ENSG00000079557	MLXIPL	AFM
8755	ENSG00000009950	ENSG00000214548	MLXIPL	MEG3
4948	ENSG00000009950	ENSG00000144655	MLXIPL	CSRNP1
3314	ENSG00000009950	ENSG00000124299	MLXIPL	PEPD
6817	ENSG00000009950	ENSG00000167895	MLXIPL	TMC8
8506	ENSG00000009950	ENSG00000198668	MLXIPL	CALM1
6830	ENSG00000009950	ENSG00000168056	MLXIPL	LTBP3
5770	ENSG00000009950	ENSG00000157551	MLXIPL	KCNJ15
8309	ENSG00000009950	ENSG00000196781	MLXIPL	TLE1
5628	ENSG00000009950	ENSG00000154310	MLXIPL	TNIK
5387	ENSG00000009950	ENSG00000151746	MLXIPL	BICD1
1745	ENSG00000009950	ENSG00000103187	MLXIPL	COTL1
8274	ENSG00000009950	ENSG00000196549	MLXIPL	MME
2821	ENSG00000009950	ENSG00000116882	MLXIPL	HAO2
2970	ENSG00000009950	ENSG00000118515	MLXIPL	SGK1
3401	ENSG00000009950	ENSG00000125844	MLXIPL	RRBP1
479	ENSG00000009950	ENSG00000054148	MLXIPL	PHPT1
4549	ENSG00000009950	ENSG00000139540	MLXIPL	SLC39A5
3739	ENSG00000009950	ENSG00000131069	MLXIPL	ACSS2
818	ENSG00000009950	ENSG00000074803	MLXIPL	SLC12A1
5113	ENSG00000009950	ENSG00000146830	MLXIPL	GIGYF1
8177	ENSG00000009950	ENSG00000188558	MLXIPL	OR2G6
6737	ENSG00000009950	ENSG00000167107	MLXIPL	ACSF2
7475	ENSG00000009950	ENSG00000176641	MLXIPL	RNF152
3436	ENSG00000009950	ENSG00000127084	MLXIPL	FGD3
2967	ENSG00000009950	ENSG00000118514	MLXIPL	ALDH8A1
6591	ENSG00000009950	ENSG00000165810	MLXIPL	BTNL9
2519	ENSG00000009950	ENSG00000113492	MLXIPL	AGXT2
1058	ENSG00000009950	ENSG00000081479	MLXIPL	LRP2
6568	ENSG00000009950	ENSG00000165449	MLXIPL	SLC16A9
4465	ENSG00000009950	ENSG00000138356	MLXIPL	AOX1
7867	ENSG00000009950	ENSG00000183747	MLXIPL	ACSM2A
3338	ENSG00000009950	ENSG00000124564	MLXIPL	SLC17A3
5250	ENSG00000009950	ENSG00000148942	MLXIPL	SLC5A12
8471	ENSG00000009950	ENSG00000198216	MLXIPL	CACNA1E
1634	ENSG00000009950	ENSG00000101445	MLXIPL	PPP1R16B
8138	ENSG00000009950	ENSG00000187867	MLXIPL	PALM3
8422	ENSG00000009950	ENSG00000197901	MLXIPL	SLC22A6
3126	ENSG00000010244	ENSG00000120693	ZNF207	SMAD9
6803	ENSG00000010244	ENSG00000167703	ZNF207	SLC43A2
5987	ENSG00000010244	ENSG00000160801	ZNF207	PTH1R
1034	ENSG00000010244	ENSG00000081052	ZNF207	COL4A4
6446	ENSG00000010244	ENSG00000164344	ZNF207	KLKB1
8043	ENSG00000010244	ENSG00000186081	ZNF207	KRT5
6692	ENSG00000010244	ENSG00000166710	ZNF207	B2M
9276	ENSG00000010244	ENSG00000288612	ZNF207
2532	ENSG00000010244	ENSG00000113532	ZNF207	ST8SIA4
5914	ENSG00000010244	ENSG00000159712	ZNF207	ANKRD18CP
8108	ENSG00000010244	ENSG00000187134	ZNF207	AKR1C1
4978	ENSG00000010244	ENSG00000145012	ZNF207	LPP
8661	ENSG00000010244	ENSG00000205795	ZNF207	CYS1
507	ENSG00000010244	ENSG00000059377	ZNF207	TBXAS1
7742	ENSG00000010244	ENSG00000181634	ZNF207	TNFSF15
429	ENSG00000010244	ENSG00000049449	ZNF207	RCN1
7500	ENSG00000010244	ENSG00000176974	ZNF207	SHMT1
8587	ENSG00000010244	ENSG00000204220	ZNF207	PFDN6
5915	ENSG00000015479	ENSG00000159712	MATR3	ANKRD18CP
4249	ENSG00000015479	ENSG00000136546	MATR3	SCN7A
2986	ENSG00000015479	ENSG00000118596	MATR3	SLC16A7
361	ENSG00000015479	ENSG00000039139	MATR3	DNAH5
1481	ENSG00000015479	ENSG00000100024	MATR3	UPB1
3134	ENSG00000018408	ENSG00000120694	WWTR1	HSPH1
8956	ENSG00000018408	ENSG00000241743	WWTR1	XACT
8433	ENSG00000028310	ENSG00000197943	BRD9	PLCG2
4081	ENSG00000029363	ENSG00000135127	BCLAF1	BICDL1
5702	ENSG00000029363	ENSG00000155657	BCLAF1	TTN
3163	ENSG00000038219	ENSG00000121310	BOD1L1	ECHDC2
8747	ENSG00000038219	ENSG00000214456	BOD1L1	PLIN5
1361	ENSG00000038219	ENSG00000092068	BOD1L1	SLC7A8
4029	ENSG00000038219	ENSG00000134874	BOD1L1	DZIP1
8145	ENSG00000038219	ENSG00000187889	BOD1L1	FYB2
8361	ENSG00000038219	ENSG00000197375	BOD1L1	SLC22A5
686	ENSG00000038219	ENSG00000069424	BOD1L1	KCNAB2
1514	ENSG00000038219	ENSG00000100311	BOD1L1	PDGFB
2073	ENSG00000038219	ENSG00000106976	BOD1L1	DNM1
1385	ENSG00000038219	ENSG00000092445	BOD1L1	TYRO3
4686	ENSG00000038219	ENSG00000141338	BOD1L1	ABCA8
1901	ENSG00000038219	ENSG00000105339	BOD1L1	DENND3
1345	ENSG00000038219	ENSG00000091972	BOD1L1	CD200
1545	ENSG00000038219	ENSG00000100767	BOD1L1	PAPLN
6623	ENSG00000038219	ENSG00000166123	BOD1L1	GPT2
3752	ENSG00000038219	ENSG00000131143	BOD1L1	COX4I1
5844	ENSG00000038219	ENSG00000158859	BOD1L1	ADAMTS4
1646	ENSG00000038219	ENSG00000101596	BOD1L1	SMCHD1
9146	ENSG00000038219	ENSG00000262619	BOD1L1	LINC00621
2113	ENSG00000038219	ENSG00000107562	BOD1L1	CXCL12
9268	ENSG00000041988	ENSG00000288015	THAP3	LOC105370224
6666	ENSG00000049246	ENSG00000166441	PER3	RPL27A
1490	ENSG00000049246	ENSG00000100065	PER3	CARD10
5309	ENSG00000054267	ENSG00000149633	ARID4B	KIAA1755
2097	ENSG00000054267	ENSG00000107438	ARID4B	PDLIM1
3894	ENSG00000054267	ENSG00000133116	ARID4B	KL
4445	ENSG00000055609	ENSG00000138190	KMT2C	EXOC6
3164	ENSG00000055609	ENSG00000121310	KMT2C	ECHDC2
6979	ENSG00000055609	ENSG00000169129	KMT2C	AFAP1L2
6953	ENSG00000055609	ENSG00000169031	KMT2C	COL4A3
8827	ENSG00000055609	ENSG00000228252	KMT2C	COL6A4P2
3895	ENSG00000055609	ENSG00000133116	KMT2C	KL
1433	ENSG00000055609	ENSG00000096060	KMT2C	FKBP5
5542	ENSG00000055609	ENSG00000153317	KMT2C	ASAP1
8032	ENSG00000058673	ENSG00000186010	ZC3H11A	NDUFA13
6485	ENSG00000058673	ENSG00000164741	ZC3H11A	DLC1
9253	ENSG00000058673	ENSG00000284128	ZC3H11A
1647	ENSG00000058673	ENSG00000101596	ZC3H11A	SMCHD1
1362	ENSG00000058673	ENSG00000092068	ZC3H11A	SLC7A8
8083	ENSG00000060138	ENSG00000186868	YBX3	MAPT
7664	ENSG00000060138	ENSG00000179094	YBX3	PER1
88	ENSG00000060138	ENSG00000006611	YBX3	USH1C
2133	ENSG00000060138	ENSG00000107719	YBX3	PALD1
4906	ENSG00000060138	ENSG00000144136	YBX3	SLC20A1
6145	ENSG00000060138	ENSG00000162825	YBX3	NBPF20
2296	ENSG00000060138	ENSG00000110848	YBX3	CD69
1905	ENSG00000060138	ENSG00000105404	YBX3	RABAC1
6831	ENSG00000060138	ENSG00000168056	YBX3	LTBP3
7654	ENSG00000060138	ENSG00000178951	YBX3	ZBTB7A
5137	ENSG00000060138	ENSG00000147324	YBX3	MFHAS1
5193	ENSG00000060138	ENSG00000148175	YBX3	STOM
9001	ENSG00000060138	ENSG00000246705	YBX3	H2AJ
3315	ENSG00000060138	ENSG00000124299	YBX3	PEPD
7545	ENSG00000060138	ENSG00000177508	YBX3	IRX3
8717	ENSG00000060138	ENSG00000213700	YBX3	RPL17P50
5296	ENSG00000060138	ENSG00000149452	YBX3	SLC22A8
166	ENSG00000060138	ENSG00000010932	YBX3	FMO1
6099	ENSG00000060138	ENSG00000162614	YBX3	NEXN
4179	ENSG00000060138	ENSG00000135919	YBX3	SERPINE2
2287	ENSG00000060138	ENSG00000110799	YBX3	VWF
9012	ENSG00000060138	ENSG00000248905	YBX3	FMN1
5691	ENSG00000060138	ENSG00000155506	YBX3	LARP1
8828	ENSG00000060138	ENSG00000228252	YBX3	COL6A4P2
191	ENSG00000060138	ENSG00000012171	YBX3	SEMA3B
1066	ENSG00000060138	ENSG00000081800	YBX3	SLC13A1
5484	ENSG00000060138	ENSG00000152778	YBX3	IFIT5
2526	ENSG00000060138	ENSG00000113504	YBX3	SLC12A7
5773	ENSG00000061273	ENSG00000157554	HDAC7	ERG
915	ENSG00000062194	ENSG00000077943	GPBP1	ITGA8
5303	ENSG00000064393	ENSG00000149573	HIPK2	MPZL2
8507	ENSG00000064393	ENSG00000198668	HIPK2	CALM1
8172	ENSG00000064393	ENSG00000188517	HIPK2	COL25A1
4956	ENSG00000064393	ENSG00000144711	HIPK2	IQSEC1
6759	ENSG00000064393	ENSG00000167460	HIPK2	TPM4
5872	ENSG00000064393	ENSG00000159176	HIPK2	CSRP1
113	ENSG00000064393	ENSG00000008118	HIPK2	CAMK1G
9068	ENSG00000064393	ENSG00000256235	HIPK2	SMIM3
115	ENSG00000064393	ENSG00000008196	HIPK2	TFAP2B
3433	ENSG00000064393	ENSG00000126785	HIPK2	RHOJ
3331	ENSG00000064393	ENSG00000124496	HIPK2	TRERF1
4854	ENSG00000064393	ENSG00000143412	HIPK2	ANXA9
5596	ENSG00000064393	ENSG00000154175	HIPK2	ABI3BP
2385	ENSG00000064393	ENSG00000112096	HIPK2	SOD2
1019	ENSG00000064393	ENSG00000080573	HIPK2	COL5A3
5475	ENSG00000064393	ENSG00000152689	HIPK2	RASGRP3
8540	ENSG00000064393	ENSG00000198796	HIPK2	ALPK2
2743	ENSG00000064393	ENSG00000116016	HIPK2	EPAS1
4337	ENSG00000064393	ENSG00000137509	HIPK2	PRCP
6980	ENSG00000064393	ENSG00000169129	HIPK2	AFAP1L2
7534	ENSG00000064393	ENSG00000177410	HIPK2	ZFAS1
1096	ENSG00000064393	ENSG00000082684	HIPK2	SEMA5B
5722	ENSG00000064393	ENSG00000156222	HIPK2	SLC28A1
6702	ENSG00000064393	ENSG00000166825	HIPK2	ANPEP
7476	ENSG00000064393	ENSG00000176641	HIPK2	RNF152
8251	ENSG00000064393	ENSG00000196154	HIPK2	S100A4
44	ENSG00000064393	ENSG00000004939	HIPK2	SLC4A1
6711	ENSG00000064393	ENSG00000166828	HIPK2	SCNN1G
8071	ENSG00000064393	ENSG00000186510	HIPK2	CLCNKA
3970	ENSG00000064393	ENSG00000134294	HIPK2	SLC38A2
9160	ENSG00000064393	ENSG00000265107	HIPK2	GJA5
4405	ENSG00000064393	ENSG00000137959	HIPK2	IFI44L
4703	ENSG00000064393	ENSG00000141429	HIPK2	GALNT1
8302	ENSG00000064393	ENSG00000196739	HIPK2	COL27A1
56	ENSG00000064393	ENSG00000005073	HIPK2	HOXA11
3527	ENSG00000064393	ENSG00000129055	HIPK2	ANAPC13
5025	ENSG00000064393	ENSG00000145555	HIPK2	MYO10
2042	ENSG00000064393	ENSG00000106404	HIPK2	CLDN15
7239	ENSG00000064393	ENSG00000172172	HIPK2	MRPL13
7004	ENSG00000064393	ENSG00000169347	HIPK2	GP2
6752	ENSG00000064393	ENSG00000167283	HIPK2	ATP5MG
4729	ENSG00000064393	ENSG00000141750	HIPK2	STAC2
2003	ENSG00000064393	ENSG00000106052	HIPK2	TAX1BP1
1756	ENSG00000064393	ENSG00000103363	HIPK2	ELOB
8091	ENSG00000064393	ENSG00000186951	HIPK2	PPARA
691	ENSG00000064393	ENSG00000069431	HIPK2	ABCC9
9120	ENSG00000064393	ENSG00000260057	HIPK2	LINC01571
1655	ENSG00000064393	ENSG00000101665	HIPK2	SMAD7
5133	ENSG00000064393	ENSG00000147257	HIPK2	GPC3
410	ENSG00000064393	ENSG00000048740	HIPK2	CELF2
3718	ENSG00000064393	ENSG00000130844	HIPK2	ZNF331
5352	ENSG00000064393	ENSG00000151366	HIPK2	NDUFC2
2516	ENSG00000064393	ENSG00000113441	HIPK2	LNPEP
7733	ENSG00000064393	ENSG00000181381	HIPK2	DDX60L
6495	ENSG00000064393	ENSG00000164761	HIPK2	TNFRSF11B
2170	ENSG00000064393	ENSG00000108219	HIPK2	TSPAN14
7244	ENSG00000064393	ENSG00000172201	HIPK2	ID4
2425	ENSG00000064393	ENSG00000112494	HIPK2	UNC93A
4285	ENSG00000064393	ENSG00000136960	HIPK2	ENPP2
2227	ENSG00000064393	ENSG00000109472	HIPK2	CPE
710	ENSG00000064393	ENSG00000070081	HIPK2	NUCB2
757	ENSG00000064393	ENSG00000072163	HIPK2	LIMS2
6103	ENSG00000064393	ENSG00000162618	HIPK2	ADGRL4
7115	ENSG00000064393	ENSG00000170561	HIPK2	IRX2
2397	ENSG00000064393	ENSG00000112208	HIPK2	BAG2
263	ENSG00000064393	ENSG00000023445	HIPK2	BIRC3
1477	ENSG00000064393	ENSG00000099998	HIPK2	GGT5
8139	ENSG00000064393	ENSG00000187867	HIPK2	PALM3
5988	ENSG00000064393	ENSG00000160801	HIPK2	PTH1R
2138	ENSG00000064393	ENSG00000107742	HIPK2	SPOCK2
4457	ENSG00000064393	ENSG00000138336	HIPK2	TET1
7280	ENSG00000064393	ENSG00000173193	HIPK2	PARP14
4622	ENSG00000064393	ENSG00000140519	HIPK2	RHCG
6146	ENSG00000064393	ENSG00000162825	HIPK2	NBPF20
8854	ENSG00000064393	ENSG00000231290	HIPK2	APCDD1L-DT
5493	ENSG00000064393	ENSG00000152779	HIPK2	SLC16A12
2065	ENSG00000065029	ENSG00000106829	ZNF76	TLE4
1079	ENSG00000065526	ENSG00000082074	SPEN	FYB1
2527	ENSG00000065526	ENSG00000113504	SPEN	SLC12A7
3684	ENSG00000065526	ENSG00000130766	SPEN	SESN2
8919	ENSG00000065526	ENSG00000236283	SPEN
6954	ENSG00000065526	ENSG00000169031	SPEN	COL4A3
438	ENSG00000065526	ENSG00000049759	SPEN	NEDD4L
4476	ENSG00000065526	ENSG00000138434	SPEN	ITPRID2
838	ENSG00000065526	ENSG00000075391	SPEN	RASAL2
3362	ENSG00000065526	ENSG00000125257	SPEN	ABCC4
3850	ENSG00000065526	ENSG00000132437	SPEN	DDC
1573	ENSG00000065526	ENSG00000101076	SPEN	HNF4A
444	ENSG00000065526	ENSG00000050405	SPEN	LIMA1
3676	ENSG00000065526	ENSG00000130707	SPEN	ASS1
1682	ENSG00000065526	ENSG00000101940	SPEN	WDR13
858	ENSG00000065526	ENSG00000076555	SPEN	ACACB
5567	ENSG00000065526	ENSG00000153898	SPEN	MCOLN2
1425	ENSG00000065526	ENSG00000095370	SPEN	SH2D3C
9115	ENSG00000065978	ENSG00000260027	YBX1	HOXB7
2615	ENSG00000065978	ENSG00000114638	YBX1	UPK1B
5016	ENSG00000065978	ENSG00000145416	YBX1	MARCHF1
139	ENSG00000065978	ENSG00000010295	YBX1	IFFO1
8398	ENSG00000065978	ENSG00000197712	YBX1	FAM114A1
7701	ENSG00000065978	ENSG00000180448	YBX1	ARHGAP45
8267	ENSG00000065978	ENSG00000196542	YBX1	SPTSSB
4150	ENSG00000065978	ENSG00000135480	YBX1	KRT7
7632	ENSG00000066336	ENSG00000178573	SPI1	MAF
5087	ENSG00000066336	ENSG00000146285	SPI1	SCML4
2263	ENSG00000066336	ENSG00000110079	SPI1	MS4A4A
5940	ENSG00000066336	ENSG00000160219	SPI1	GAB3
2725	ENSG00000066336	ENSG00000115956	SPI1	PLEK
5693	ENSG00000066336	ENSG00000155629	SPI1	PIK3AP1
2242	ENSG00000066336	ENSG00000109814	SPI1	UGDH
1286	ENSG00000066336	ENSG00000090674	SPI1	MCOLN1
156	ENSG00000066336	ENSG00000010610	SPI1	CD4
2238	ENSG00000066336	ENSG00000109689	SPI1	STIM2
9190	ENSG00000066336	ENSG00000271605	SPI1	MILR1
8990	ENSG00000066336	ENSG00000244682	SPI1	FCGR2C
5905	ENSG00000066336	ENSG00000159648	SPI1	TEPP
6901	ENSG00000066336	ENSG00000168685	SPI1	IL7R
5752	ENSG00000066336	ENSG00000157107	SPI1	FCHO2
5036	ENSG00000066422	ENSG00000145675	ZBTB11	PIK3R1
5744	ENSG00000067082	ENSG00000156482	KLF6	RPL30
5999	ENSG00000067082	ENSG00000160867	KLF6	FGFR4
8242	ENSG00000067082	ENSG00000196141	KLF6	SPATS2L
6021	ENSG00000067082	ENSG00000162069	KLF6	BICDL2
3917	ENSG00000067082	ENSG00000133519	KLF6	ZDHHC8P1
1685	ENSG00000067082	ENSG00000101974	KLF6	ATP11C
7222	ENSG00000067082	ENSG00000171860	KLF6	C3AR1
7607	ENSG00000067082	ENSG00000178175	KLF6	ZNF366
7635	ENSG00000067082	ENSG00000178685	KLF6	PARP10
7963	ENSG00000067082	ENSG00000185101	KLF6	ANO9
2926	ENSG00000067082	ENSG00000118194	KLF6	TNNT2
3497	ENSG00000067082	ENSG00000128422	KLF6	KRT17
9147	ENSG00000067082	ENSG00000262619	KLF6	LINC00621
633	ENSG00000067082	ENSG00000067082	KLF6	KLF6
846	ENSG00000067082	ENSG00000075426	KLF6	FOSL2
2021	ENSG00000067082	ENSG00000106258	KLF6	CYP3A5
3197	ENSG00000067082	ENSG00000122490	KLF6	SLC66A2
7985	ENSG00000067082	ENSG00000185324	KLF6	CDK10
5957	ENSG00000067082	ENSG00000160282	KLF6	FTCD
5642	ENSG00000067082	ENSG00000154529	KLF6	CNTNAP3B
8378	ENSG00000067082	ENSG00000197444	KLF6	OGDHL
7952	ENSG00000067082	ENSG00000185022	KLF6	MAFF
8417	ENSG00000067082	ENSG00000197879	KLF6	MYO1C
2678	ENSG00000067082	ENSG00000115306	KLF6	SPTBN1
489	ENSG00000067082	ENSG00000058085	KLF6	LAMC2
9063	ENSG00000067082	ENSG00000254838	KLF6	GVINP1
5588	ENSG00000067082	ENSG00000154133	KLF6	ROBO4
3924	ENSG00000067082	ENSG00000133687	KLF6	TMTC1
7868	ENSG00000067082	ENSG00000183747	KLF6	ACSM2A
5485	ENSG00000067082	ENSG00000152778	KLF6	IFIT5
6299	ENSG00000067082	ENSG00000163545	KLF6	NUAK2
2231	ENSG00000067082	ENSG00000109610	KLF6	SOD3
6194	ENSG00000067082	ENSG00000163121	KLF6	NEURL3
3476	ENSG00000067082	ENSG00000128016	KLF6	ZFP36
2954	ENSG00000067082	ENSG00000118473	KLF6	SGIP1
297	ENSG00000067082	ENSG00000028137	KLF6	TNFRSF1B
3851	ENSG00000067082	ENSG00000132437	KLF6	DDC
264	ENSG00000067082	ENSG00000023445	KLF6	BIRC3
1033	ENSG00000067082	ENSG00000081041	KLF6	CXCL2
1439	ENSG00000067082	ENSG00000096384	KLF6	HSP90AB1
1574	ENSG00000067082	ENSG00000101076	KLF6	HNF4A
6223	ENSG00000067082	ENSG00000163359	KLF6	COL6A3
1662	ENSG00000068305	ENSG00000101773	MEF2A	RBBP8
2066	ENSG00000068305	ENSG00000106829	MEF2A	TLE4
1718	ENSG00000069275	ENSG00000102781	NUCKS1	KATNAL1
4756	ENSG00000069275	ENSG00000142173	NUCKS1	COL6A2
3311	ENSG00000069275	ENSG00000124257	NUCKS1	NEURL2
9122	ENSG00000069275	ENSG00000260314	NUCKS1	MRC1
2362	ENSG00000069275	ENSG00000111678	NUCKS1	C12orf57
8008	ENSG00000069275	ENSG00000185551	NUCKS1	NR2F2
931	ENSG00000069275	ENSG00000078399	NUCKS1	HOXA9
4272	ENSG00000069275	ENSG00000136802	NUCKS1	LRRC8A
4144	ENSG00000069275	ENSG00000135447	NUCKS1	PPP1R1A
5123	ENSG00000069275	ENSG00000147113	NUCKS1	DIPK2B
6857	ENSG00000069275	ENSG00000168461	NUCKS1	RAB31
4533	ENSG00000069275	ENSG00000139163	NUCKS1	ETNK1
1206	ENSG00000069275	ENSG00000088827	NUCKS1	SIGLEC1
7915	ENSG00000069275	ENSG00000184347	NUCKS1	SLIT3
6505	ENSG00000069275	ENSG00000164898	NUCKS1	FMC1
4317	ENSG00000069275	ENSG00000137474	NUCKS1	MYO7A
3104	ENSG00000069275	ENSG00000120318	NUCKS1	ARAP3
3293	ENSG00000069275	ENSG00000124172	NUCKS1	ATP5F1E
8588	ENSG00000069275	ENSG00000204220	NUCKS1	PFDN6
2031	ENSG00000069399	ENSG00000106366	BCL3	SERPINE1
4409	ENSG00000069399	ENSG00000137960	BCL3	GIPC2
6313	ENSG00000069399	ENSG00000163625	BCL3	WDFY3
4013	ENSG00000069399	ENSG00000134830	BCL3	C5AR2
6127	ENSG00000069399	ENSG00000162694	BCL3	EXTL2
439	ENSG00000069399	ENSG00000049759	BCL3	NEDD4L
225	ENSG00000069399	ENSG00000016391	BCL3	CHDH
6934	ENSG00000069399	ENSG00000168906	BCL3	MAT2A
2551	ENSG00000072310	ENSG00000113721	SREBF1	PDGFRB
9171	ENSG00000072310	ENSG00000266028	SREBF1	SRGAP2
697	ENSG00000072310	ENSG00000069849	SREBF1	ATP1B3
7886	ENSG00000072310	ENSG00000183963	SREBF1	SMTN
1346	ENSG00000072310	ENSG00000091972	SREBF1	CD200
4506	ENSG00000072310	ENSG00000138867	SREBF1	GUCD1
6455	ENSG00000072310	ENSG00000164405	SREBF1	UQCRQ
5301	ENSG00000072310	ENSG00000149483	SREBF1	TMEM138
2291	ENSG00000072364	ENSG00000110841	AFF4	PPFIBP1
4639	ENSG00000072364	ENSG00000140575	AFF4	IQGAP1
2304	ENSG00000072364	ENSG00000110851	AFF4	PRDM4
925	ENSG00000072364	ENSG00000078269	AFF4	SYNJ2
4164	ENSG00000073282	ENSG00000135821	TP63	GLUL
3002	ENSG00000074800	ENSG00000118849	ENO1	RARRES1
8589	ENSG00000074800	ENSG00000204220	ENO1	PFDN6
2210	ENSG00000074800	ENSG00000109099	ENO1	PMP22
7486	ENSG00000074800	ENSG00000176788	ENO1	BASP1
8412	ENSG00000074800	ENSG00000197859	ENO1	ADAMTSL2
5501	ENSG00000074800	ENSG00000152818	ENO1	UTRN
7360	ENSG00000074800	ENSG00000174059	ENO1	CD34
5194	ENSG00000074800	ENSG00000148175	ENO1	STOM
7743	ENSG00000074800	ENSG00000181634	ENO1	TNFSF15
8255	ENSG00000074800	ENSG00000196159	ENO1	FAT4
5313	ENSG00000074800	ENSG00000149806	ENO1	FAU
752	ENSG00000074800	ENSG00000072110	ENO1	ACTN1
5748	ENSG00000074800	ENSG00000156535	ENO1	CD109
7429	ENSG00000074800	ENSG00000175701	ENO1	MTLN
3058	ENSG00000074800	ENSG00000119632	ENO1	IFI27L2
5432	ENSG00000074800	ENSG00000152377	ENO1	SPOCK1
1921	ENSG00000074800	ENSG00000105668	ENO1	UPK1A
2544	ENSG00000074800	ENSG00000113657	ENO1	DPYSL3
3115	ENSG00000074800	ENSG00000120594	ENO1	PLXDC2
616	ENSG00000074800	ENSG00000066629	ENO1	EML1
4296	ENSG00000074800	ENSG00000137038	ENO1	DMAC1
4979	ENSG00000074800	ENSG00000145012	ENO1	LPP
6258	ENSG00000074800	ENSG00000163453	ENO1	IGFBP7
1352	ENSG00000074800	ENSG00000091986	ENO1	CCDC80
6596	ENSG00000074800	ENSG00000165895	ENO1	ARHGAP42
5461	ENSG00000074800	ENSG00000152583	ENO1	SPARCL1
4704	ENSG00000074800	ENSG00000141429	ENO1	GALNT1
9026	ENSG00000074800	ENSG00000249601	ENO1	LINC01187
789	ENSG00000074800	ENSG00000074047	ENO1	GLI2
2731	ENSG00000074800	ENSG00000115963	ENO1	RND3
3385	ENSG00000074800	ENSG00000125730	ENO1	C3
7267	ENSG00000074800	ENSG00000172889	ENO1	EGFL7
5077	ENSG00000074800	ENSG00000146232	ENO1	NFKBIE
5261	ENSG00000074800	ENSG00000149090	ENO1	PAMR1
2329	ENSG00000074800	ENSG00000111145	ENO1	ELK3
5845	ENSG00000074800	ENSG00000158859	ENO1	ADAMTS4
6731	ENSG00000074800	ENSG00000166923	ENO1	GREM1
1852	ENSG00000074800	ENSG00000104447	ENO1	TRPS1
7465	ENSG00000074800	ENSG00000176438	ENO1	SYNE3
2632	ENSG00000075292	ENSG00000114790	ZNF638	ARHGEF26
3740	ENSG00000075292	ENSG00000131069	ZNF638	ACSS2
5026	ENSG00000075292	ENSG00000145555	ZNF638	MYO10
1973	ENSG00000075292	ENSG00000105939	ZNF638	ZC3HAV1
106	ENSG00000075292	ENSG00000007541	ZNF638	PIGQ
5381	ENSG00000075426	ENSG00000151729	FOSL2	SLC25A4
5362	ENSG00000075426	ENSG00000151491	FOSL2	EPS8
499	ENSG00000075426	ENSG00000058272	FOSL2	PPP1R12A
1154	ENSG00000075426	ENSG00000086544	FOSL2	ITPKC
6876	ENSG00000075426	ENSG00000168497	FOSL2	CAVIN2
2013	ENSG00000075426	ENSG00000106211	FOSL2	HSPB1
6760	ENSG00000075426	ENSG00000167460	FOSL2	TPM4
6793	ENSG00000075426	ENSG00000167658	FOSL2	EEF2
3458	ENSG00000075426	ENSG00000127507	FOSL2	ADGRE2
5078	ENSG00000075426	ENSG00000146232	FOSL2	NFKBIE
4721	ENSG00000075426	ENSG00000141524	FOSL2	TMC6
6850	ENSG00000075426	ENSG00000168447	FOSL2	SCNN1B
4305	ENSG00000075426	ENSG00000137393	FOSL2	RNF144B
5047	ENSG00000075426	ENSG00000145819	FOSL2	ARHGAP26
2446	ENSG00000075426	ENSG00000112541	FOSL2	PDE10A
7012	ENSG00000075426	ENSG00000169418	FOSL2	NPR1
1897	ENSG00000075426	ENSG00000105221	FOSL2	AKT2
3584	ENSG00000075426	ENSG00000130005	FOSL2	GAMT
7576	ENSG00000075426	ENSG00000177675	FOSL2	CD163L1
916	ENSG00000075426	ENSG00000077943	FOSL2	ITGA8
2698	ENSG00000075426	ENSG00000115414	FOSL2	FN1
5741	ENSG00000075426	ENSG00000156467	FOSL2	UQCRB
7331	ENSG00000075426	ENSG00000173706	FOSL2	HEG1
3165	ENSG00000075426	ENSG00000121310	FOSL2	ECHDC2
7166	ENSG00000075426	ENSG00000171345	FOSL2	KRT19
5906	ENSG00000075426	ENSG00000159648	FOSL2	TEPP
6219	ENSG00000075426	ENSG00000163347	FOSL2	CLDN1
3641	ENSG00000075426	ENSG00000130513	FOSL2	GDF15
3381	ENSG00000075426	ENSG00000125691	FOSL2	RPL23
2646	ENSG00000075426	ENSG00000115112	FOSL2	TFCP2L1
1246	ENSG00000075426	ENSG00000090263	FOSL2	MRPS33
7327	ENSG00000075426	ENSG00000173598	FOSL2	NUDT4
8850	ENSG00000075426	ENSG00000230989	FOSL2	HSBP1
8296	ENSG00000075426	ENSG00000196628	FOSL2	TCF4
7608	ENSG00000075426	ENSG00000178175	FOSL2	ZNF366
4018	ENSG00000075426	ENSG00000134871	FOSL2	COL4A2
2277	ENSG00000075426	ENSG00000110492	FOSL2	MDK
1230	ENSG00000075426	ENSG00000089280	FOSL2	FUS
2171	ENSG00000075426	ENSG00000108219	FOSL2	TSPAN14
5334	ENSG00000075426	ENSG00000150636	FOSL2	CCDC102B
481	ENSG00000075426	ENSG00000054654	FOSL2	SYNE2
7865	ENSG00000075426	ENSG00000183742	FOSL2	MACC1
6422	ENSG00000075426	ENSG00000164292	FOSL2	RHOBTB3
7143	ENSG00000075891	ENSG00000171105	PAX2	INSR
726	ENSG00000075891	ENSG00000070915	PAX2	SLC12A3
7082	ENSG00000075891	ENSG00000170390	PAX2	DCLK2
944	ENSG00000075891	ENSG00000079102	PAX2	RUNX1T1
3715	ENSG00000075891	ENSG00000130811	PAX2	EIF3G
7609	ENSG00000075891	ENSG00000178175	PAX2	ZNF366
7603	ENSG00000075891	ENSG00000178038	PAX2	ALS2CL
7584	ENSG00000075891	ENSG00000177706	PAX2	FAM20C
4678	ENSG00000075891	ENSG00000141232	PAX2	TOB1
7855	ENSG00000075891	ENSG00000183484	PAX2	GPR132
7556	ENSG00000075891	ENSG00000177556	PAX2	ATOX1
3506	ENSG00000075891	ENSG00000128567	PAX2	PODXL
5229	ENSG00000075891	ENSG00000148541	PAX2	FAM13C
3516	ENSG00000075891	ENSG00000128815	PAX2	WDFY4
8076	ENSG00000075891	ENSG00000186642	PAX2	PDE2A
1879	ENSG00000075891	ENSG00000104967	PAX2	NOVA2
6902	ENSG00000075891	ENSG00000168685	PAX2	IL7R
3741	ENSG00000075891	ENSG00000131069	PAX2	ACSS2
7405	ENSG00000075891	ENSG00000174827	PAX2	PDZK1
7975	ENSG00000075891	ENSG00000185215	PAX2	TNFAIP2
7078	ENSG00000075891	ENSG00000170365	PAX2	SMAD1
3544	ENSG00000075891	ENSG00000129467	PAX2	ADCY4
859	ENSG00000075891	ENSG00000076555	PAX2	ACACB
7937	ENSG00000075891	ENSG00000184937	PAX2	WT1
2239	ENSG00000075891	ENSG00000109689	PAX2	STIM2
3564	ENSG00000075891	ENSG00000129675	PAX2	ARHGEF6
6851	ENSG00000075891	ENSG00000168447	PAX2	SCNN1B
7013	ENSG00000075891	ENSG00000169418	PAX2	NPR1
8099	ENSG00000075891	ENSG00000187048	PAX2	CYP4A11
2744	ENSG00000075891	ENSG00000116016	PAX2	EPAS1
7832	ENSG00000075891	ENSG00000183020	PAX2	AP2A2
4586	ENSG00000075891	ENSG00000140092	PAX2	FBLN5
3616	ENSG00000075891	ENSG00000130300	PAX2	PLVAP
8379	ENSG00000075891	ENSG00000197444	PAX2	OGDHL
8299	ENSG00000075891	ENSG00000196735	PAX2	HLA-DQA1
1842	ENSG00000075891	ENSG00000104419	PAX2	NDRG1
2068	ENSG00000075891	ENSG00000106853	PAX2	PTGR1
2520	ENSG00000075891	ENSG00000113492	PAX2	AGXT2
5604	ENSG00000075891	ENSG00000154258	PAX2	ABCA9
310	ENSG00000075891	ENSG00000035115	PAX2	SH3YL1
5829	ENSG00000075891	ENSG00000158296	PAX2	SLC13A3
8346	ENSG00000075891	ENSG00000197256	PAX2	KANK2
93	ENSG00000075891	ENSG00000006747	PAX2	SCIN
6307	ENSG00000075891	ENSG00000163565	PAX2	IFI16
1393	ENSG00000075891	ENSG00000092820	PAX2	EZR
9106	ENSG00000075891	ENSG00000258616	PAX2	LINC02303
1524	ENSG00000075891	ENSG00000100503	PAX2	NIN
8434	ENSG00000075891	ENSG00000197956	PAX2	S100A6
70	ENSG00000075891	ENSG00000005238	PAX2	FAM214B
6627	ENSG00000075891	ENSG00000166147	PAX2	FBN1
1136	ENSG00000075891	ENSG00000084764	PAX2	MAPRE3
6004	ENSG00000075891	ENSG00000161016	PAX2	RPL8
6038	ENSG00000075891	ENSG00000162390	PAX2	ACOT11
5013	ENSG00000075891	ENSG00000145390	PAX2	USP53
4845	ENSG00000075891	ENSG00000143344	PAX2	RGL1
380	ENSG00000075891	ENSG00000042062	PAX2	RIPOR3
1310	ENSG00000075891	ENSG00000091262	PAX2	ABCC6
3116	ENSG00000075891	ENSG00000120594	PAX2	PLXDC2
1300	ENSG00000075891	ENSG00000091136	PAX2	LAMB1
144	ENSG00000075891	ENSG00000010327	PAX2	STAB1
8947	ENSG00000075891	ENSG00000240583	PAX2	AQP1
9017	ENSG00000075891	ENSG00000249242	PAX2	TMEM150C
8515	ENSG00000075891	ENSG00000198691	PAX2	ABCA4
4534	ENSG00000075891	ENSG00000139163	PAX2	ETNK1
389	ENSG00000075891	ENSG00000046889	PAX2	PREX2
2114	ENSG00000075891	ENSG00000107562	PAX2	CXCL12
2120	ENSG00000075891	ENSG00000107611	PAX2	CUBN
8485	ENSG00000075891	ENSG00000198399	PAX2	ITSN2
6431	ENSG00000075891	ENSG00000164303	PAX2	ENPP6
9065	ENSG00000075891	ENSG00000255545	PAX2	B3GAT1-DT
1279	ENSG00000075891	ENSG00000090661	PAX2	CERS4
3180	ENSG00000075891	ENSG00000122121	PAX2	XPNPEP2
8243	ENSG00000075891	ENSG00000196141	PAX2	SPATS2L
8440	ENSG00000075891	ENSG00000197969	PAX2	VPS13A
3951	ENSG00000075891	ENSG00000134138	PAX2	MEIS2
8178	ENSG00000075891	ENSG00000188558	PAX2	OR2G6
4915	ENSG00000075891	ENSG00000144366	PAX2	GULP1
9161	ENSG00000075891	ENSG00000265107	PAX2	GJA5
4239	ENSG00000075891	ENSG00000136436	PAX2	CALCOCO2
6290	ENSG00000075891	ENSG00000163531	PAX2	NFASC
8718	ENSG00000075891	ENSG00000213700	PAX2	RPL17P50
6206	ENSG00000075891	ENSG00000163239	PAX2	TDRD10
8810	ENSG00000075891	ENSG00000225746	PAX2	MEG8
5723	ENSG00000075891	ENSG00000156222	PAX2	SLC28A1
5507	ENSG00000075891	ENSG00000153012	PAX2	LGI2
5771	ENSG00000075891	ENSG00000157551	PAX2	KCNJ15
2338	ENSG00000075891	ENSG00000111181	PAX2	SLC6A12
1179	ENSG00000075891	ENSG00000087245	PAX2	MMP2
4410	ENSG00000075891	ENSG00000137960	PAX2	GIPC2
1422	ENSG00000075891	ENSG00000095303	PAX2	PTGS1
2421	ENSG00000075891	ENSG00000112379	PAX2	ARFGEF3
3454	ENSG00000075891	ENSG00000127329	PAX2	PTPRB
4253	ENSG00000075891	ENSG00000136603	PAX2	SKIL
1482	ENSG00000075891	ENSG00000100024	PAX2	UPB1
9220	ENSG00000075891	ENSG00000275395	PAX2	FCGBP
6120	ENSG00000075891	ENSG00000162692	PAX2	VCAM1
4940	ENSG00000075891	ENSG00000144642	PAX2	RBMS3
4172	ENSG00000075891	ENSG00000135905	PAX2	DOCK10
276	ENSG00000075891	ENSG00000025708	PAX2	TYMP
6244	ENSG00000075891	ENSG00000163406	PAX2	SLC15A2
8185	ENSG00000077684	ENSG00000188677	JADE1	PARVB
6686	ENSG00000078043	ENSG00000166598	PIAS2	HSP90B1
6892	ENSG00000079102	ENSG00000168610	RUNX1T1	STAT3
3886	ENSG00000079102	ENSG00000133083	RUNX1T1	DCLK1
8483	ENSG00000079337	ENSG00000198398	RAPGEF3	TMEM207
8795	ENSG00000079337	ENSG00000223865	RAPGEF3	HLA-DPB1
8932	ENSG00000079337	ENSG00000236816	RAPGEF3	ANKRD20A7P
945	ENSG00000079337	ENSG00000079102	RAPGEF3	RUNX1T1
8943	ENSG00000079337	ENSG00000238105	RAPGEF3	GOLGA2P5
7585	ENSG00000079337	ENSG00000177706	RAPGEF3	FAM20C
7160	ENSG00000079337	ENSG00000171234	RAPGEF3	UGT2B7
727	ENSG00000079337	ENSG00000070915	RAPGEF3	SLC12A3
1440	ENSG00000079337	ENSG00000096384	RAPGEF3	HSP90AB1
8925	ENSG00000079337	ENSG00000236383	RAPGEF3	CCDC200
7729	ENSG00000079337	ENSG00000181035	RAPGEF3	SLC25A42
3272	ENSG00000079337	ENSG00000123572	RAPGEF3	NRK
6291	ENSG00000079337	ENSG00000163531	RAPGEF3	NFASC
2454	ENSG00000079337	ENSG00000112561	RAPGEF3	TFEB
1394	ENSG00000079337	ENSG00000092820	RAPGEF3	EZR
2172	ENSG00000079337	ENSG00000108219	RAPGEF3	TSPAN14
8877	ENSG00000079337	ENSG00000232810	RAPGEF3	TNF
8694	ENSG00000079337	ENSG00000213373	RAPGEF3	LINC00671
7039	ENSG00000079337	ENSG00000169715	RAPGEF3	MT1E
1902	ENSG00000079337	ENSG00000105339	RAPGEF3	DENND3
4896	ENSG00000079337	ENSG00000143882	RAPGEF3	ATP6V1C2
2074	ENSG00000079337	ENSG00000106976	RAPGEF3	DNM1
1374	ENSG00000079337	ENSG00000092421	RAPGEF3	SEMA6A
4220	ENSG00000079337	ENSG00000136237	RAPGEF3	RAPGEF5
5978	ENSG00000079337	ENSG00000160789	RAPGEF3	LMNA
7200	ENSG00000079337	ENSG00000171759	RAPGEF3	PAH
218	ENSG00000079337	ENSG00000015413	RAPGEF3	DPEP1
4524	ENSG00000079337	ENSG00000139144	RAPGEF3	PIK3C2G
3728	ENSG00000079337	ENSG00000131016	RAPGEF3	AKAP12
1045	ENSG00000079337	ENSG00000081237	RAPGEF3	PTPRC
518	ENSG00000079337	ENSG00000060237	RAPGEF3	WNK1
5733	ENSG00000079337	ENSG00000156413	RAPGEF3	FUT6
5402	ENSG00000079337	ENSG00000151914	RAPGEF3	DST
2839	ENSG00000079337	ENSG00000116991	RAPGEF3	SIPA1L2
854	ENSG00000079337	ENSG00000076356	RAPGEF3	PLXNA2
4726	ENSG00000079337	ENSG00000141556	RAPGEF3	TBCD
4796	ENSG00000079337	ENSG00000142798	RAPGEF3	HSPG2
5230	ENSG00000079337	ENSG00000148541	RAPGEF3	FAM13C
1271	ENSG00000079337	ENSG00000090565	RAPGEF3	RAB11FIP3
65	ENSG00000079337	ENSG00000005206	RAPGEF3	SPPL2B
445	ENSG00000079337	ENSG00000050405	RAPGEF3	LIMA1
5618	ENSG00000079337	ENSG00000154263	RAPGEF3	ABCA10
607	ENSG00000079337	ENSG00000066382	RAPGEF3	MPPED2
4030	ENSG00000079337	ENSG00000134874	RAPGEF3	DZIP1
9152	ENSG00000079337	ENSG00000263961	RAPGEF3	RHEX
6746	ENSG00000079337	ENSG00000167191	RAPGEF3	GPRC5B
7309	ENSG00000079337	ENSG00000173442	RAPGEF3	EHBP1L1
1255	ENSG00000079337	ENSG00000090339	RAPGEF3	ICAM1
6653	ENSG00000079337	ENSG00000166387	RAPGEF3	PPFIBP2
1164	ENSG00000079337	ENSG00000087076	RAPGEF3	HSD17B14
5866	ENSG00000079337	ENSG00000159167	RAPGEF3	STC1
7904	ENSG00000079337	ENSG00000184226	RAPGEF3	PCDH9
3352	ENSG00000079337	ENSG00000124602	RAPGEF3	UNC5CL
2139	ENSG00000079337	ENSG00000107742	RAPGEF3	SPOCK2
542	ENSG00000079337	ENSG00000064042	RAPGEF3	LIMCH1
3896	ENSG00000079337	ENSG00000133116	RAPGEF3	KL
1102	ENSG00000079337	ENSG00000082805	RAPGEF3	ERC1
8233	ENSG00000079337	ENSG00000196126	RAPGEF3	HLA-DRB1
2509	ENSG00000079337	ENSG00000113369	RAPGEF3	ARRDC3
6800	ENSG00000079337	ENSG00000167701	RAPGEF3	GPT
1619	ENSG00000079337	ENSG00000101439	RAPGEF3	CST3
8146	ENSG00000079337	ENSG00000187889	RAPGEF3	FYB2
6965	ENSG00000079337	ENSG00000169083	RAPGEF3	AR
4990	ENSG00000079337	ENSG00000145113	RAPGEF3	MUC4
819	ENSG00000079337	ENSG00000074803	RAPGEF3	SLC12A1
5388	ENSG00000079337	ENSG00000151746	RAPGEF3	BICD1
60	ENSG00000079337	ENSG00000005108	RAPGEF3	THSD7A
7511	ENSG00000079337	ENSG00000177133	RAPGEF3	PRDM16-DT
2376	ENSG00000080608	ENSG00000111912	PUM3	NCOA7
513	ENSG00000081189	ENSG00000059804	MEF2C	SLC2A3
6719	ENSG00000082641	ENSG00000166833	NFE2L1	NAV2
8380	ENSG00000082641	ENSG00000197444	NFE2L1	OGDHL
7869	ENSG00000082641	ENSG00000183747	NFE2L1	ACSM2A
1483	ENSG00000082641	ENSG00000100024	NFE2L1	UPB1
7625	ENSG00000082641	ENSG00000178538	NFE2L1	CA8
1546	ENSG00000082805	ENSG00000100767	ERC1	PAPLN
2971	ENSG00000082805	ENSG00000118515	ERC1	SGK1
8362	ENSG00000082805	ENSG00000197375	ERC1	SLC22A5
2943	ENSG00000082805	ENSG00000118407	ERC1	FILIP1
3576	ENSG00000083642	ENSG00000129824	PDS5B	RPS4Y1
3585	ENSG00000084093	ENSG00000130005	REST	GAMT
6628	ENSG00000084093	ENSG00000166147	REST	FBN1
8783	ENSG00000084093	ENSG00000221866	REST	PLXNA4
4031	ENSG00000084093	ENSG00000134874	REST	DZIP1
2286	ENSG00000084093	ENSG00000110723	REST	EXPH5
5901	ENSG00000084093	ENSG00000159479	REST	MED8
423	ENSG00000084093	ENSG00000049192	REST	ADAMTS6
7844	ENSG00000084093	ENSG00000183077	REST	AFMID
4783	ENSG00000085224	ENSG00000142347	ATRX	MYO1F
770	ENSG00000085224	ENSG00000072786	ATRX	STK10
5932	ENSG00000085224	ENSG00000160111	ATRX	CPAMD8
2699	ENSG00000085224	ENSG00000115414	ATRX	FN1
9210	ENSG00000085224	ENSG00000273706	ATRX	LHX1
7477	ENSG00000085224	ENSG00000176641	ATRX	RNF152
1620	ENSG00000085224	ENSG00000101439	ATRX	CST3
3642	ENSG00000085224	ENSG00000130513	ATRX	GDF15
8811	ENSG00000085224	ENSG00000225746	ATRX	MEG8
3742	ENSG00000085224	ENSG00000131069	ATRX	ACSS2
4357	ENSG00000085224	ENSG00000137673	ATRX	MMP7
7596	ENSG00000085224	ENSG00000177989	ATRX	ODF3B
2972	ENSG00000085224	ENSG00000118515	ATRX	SGK1
9107	ENSG00000085224	ENSG00000258616	ATRX	LINC02303
1648	ENSG00000085224	ENSG00000101596	ATRX	SMCHD1
6082	ENSG00000085224	ENSG00000162545	ATRX	CAMK2N1
3093	ENSG00000085224	ENSG00000120262	ATRX	CCDC170
6115	ENSG00000085224	ENSG00000162687	ATRX	KCNT2
1137	ENSG00000085224	ENSG00000084764	ATRX	MAPRE3
8646	ENSG00000085224	ENSG00000205358	ATRX	MT1H
8084	ENSG00000085224	ENSG00000186868	ATRX	MAPT
6747	ENSG00000085224	ENSG00000167191	ATRX	GPRC5B
4991	ENSG00000085224	ENSG00000145113	ATRX	MUC4
7014	ENSG00000085224	ENSG00000169418	ATRX	NPR1
4082	ENSG00000085224	ENSG00000135127	ATRX	BICDL1
8461	ENSG00000085224	ENSG00000198203	ATRX	SULT1C2
3339	ENSG00000085224	ENSG00000124564	ATRX	SLC17A3
1386	ENSG00000085224	ENSG00000092445	ATRX	TYRO3
8443	ENSG00000085224	ENSG00000198034	ATRX	RPS4X
8023	ENSG00000085224	ENSG00000185920	ATRX	PTCH1
4591	ENSG00000085224	ENSG00000140199	ATRX	SLC12A6
6606	ENSG00000085224	ENSG00000165959	ATRX	CLMN
2056	ENSG00000085224	ENSG00000106617	ATRX	PRKAG2
4687	ENSG00000085224	ENSG00000141338	ATRX	ABCA8
6583	ENSG00000085224	ENSG00000165732	ATRX	DDX21
6572	ENSG00000085224	ENSG00000165685	ATRX	TMEM52B
6660	ENSG00000085224	ENSG00000166415	ATRX	WDR72
8595	ENSG00000085224	ENSG00000204262	ATRX	COL5A2
8381	ENSG00000085224	ENSG00000197444	ATRX	OGDHL
7655	ENSG00000085224	ENSG00000178951	ATRX	ZBTB7A
8616	ENSG00000085224	ENSG00000204301	ATRX	NOTCH4
8748	ENSG00000085224	ENSG00000214456	ATRX	PLIN5
7092	ENSG00000085224	ENSG00000170500	ATRX	LONRF2
6832	ENSG00000085224	ENSG00000168056	ATRX	LTBP3
6794	ENSG00000085224	ENSG00000167658	ATRX	EEF2
7053	ENSG00000085276	ENSG00000169994	MECOM	MYO7B
2282	ENSG00000085276	ENSG00000110717	MECOM	NDUFS8
3074	ENSG00000085276	ENSG00000119888	MECOM	EPCAM
1311	ENSG00000085276	ENSG00000091262	MECOM	ABCC6
7525	ENSG00000085276	ENSG00000177311	MECOM	ZBTB38
3477	ENSG00000085276	ENSG00000128016	MECOM	ZFP36
6168	ENSG00000085276	ENSG00000162944	MECOM	RFTN2
5916	ENSG00000085276	ENSG00000159712	MECOM	ANKRD18CP
5896	ENSG00000087510	ENSG00000159433	TFAP2C	STARD9
6198	ENSG00000088854	ENSG00000163131	DNAAF9	CTSS
988	ENSG00000088888	ENSG00000080200	MAVS	CRYBG3
5962	ENSG00000088888	ENSG00000160447	MAVS	PKN3
1864	ENSG00000089280	ENSG00000104529	FUS	EEF1D
6925	ENSG00000089280	ENSG00000168876	FUS	ANKRD49
4567	ENSG00000089280	ENSG00000139734	FUS	DIAPH3
6895	ENSG00000089280	ENSG00000168672	FUS	LRATD2
6580	ENSG00000089280	ENSG00000165698	FUS	SPACA9
4452	ENSG00000089280	ENSG00000138193	FUS	PLCE1
1116	ENSG00000089280	ENSG00000083642	FUS	PDS5B
2592	ENSG00000089280	ENSG00000114353	FUS	GNAI2
6615	ENSG00000089280	ENSG00000166033	FUS	HTRA1
5689	ENSG00000089280	ENSG00000155465	FUS	SLC7A7
4003	ENSG00000089280	ENSG00000134755	FUS	DSC2
2278	ENSG00000089280	ENSG00000110492	FUS	MDK
6693	ENSG00000089280	ENSG00000166710	FUS	B2M
1189	ENSG00000089280	ENSG00000087274	FUS	ADD1
5619	ENSG00000089280	ENSG00000154263	FUS	ABCA10
2572	ENSG00000089280	ENSG00000113946	FUS	CLDN16
6743	ENSG00000089280	ENSG00000167157	FUS	PRRX2
2586	ENSG00000089280	ENSG00000114315	FUS	HES1
2581	ENSG00000089280	ENSG00000114270	FUS	COL7A1
6781	ENSG00000089280	ENSG00000167580	FUS	AQP2
6852	ENSG00000089280	ENSG00000168447	FUS	SCNN1B
4446	ENSG00000089280	ENSG00000138190	FUS	EXOC6
3897	ENSG00000089280	ENSG00000133116	FUS	KL
4611	ENSG00000089280	ENSG00000140332	FUS	TLE3
6955	ENSG00000089280	ENSG00000169031	FUS	COL4A3
3856	ENSG00000089280	ENSG00000132530	FUS	XAF1
3854	ENSG00000089280	ENSG00000132471	FUS	WBP2
6027	ENSG00000089280	ENSG00000162241	FUS	SLC25A45
2407	ENSG00000089280	ENSG00000112246	FUS	SIM1
1401	ENSG00000089280	ENSG00000092841	FUS	MYL6
1519	ENSG00000089280	ENSG00000100345	FUS	MYH9
5486	ENSG00000089280	ENSG00000152778	FUS	IFIT5
6259	ENSG00000089280	ENSG00000163453	FUS	IGFBP7
6224	ENSG00000089280	ENSG00000163359	FUS	COL6A3
7083	ENSG00000089280	ENSG00000170390	FUS	DCLK2
3802	ENSG00000089280	ENSG00000131724	FUS	IL13RA1
4604	ENSG00000089280	ENSG00000140319	FUS	SRP14
3827	ENSG00000089280	ENSG00000132321	FUS	IQCA1
1456	ENSG00000089280	ENSG00000099260	FUS	PALMD
989	ENSG00000089280	ENSG00000080200	FUS	CRYBG3
6396	ENSG00000089280	ENSG00000164171	FUS	ITGA2
4106	ENSG00000089280	ENSG00000135333	FUS	EPHA7
4095	ENSG00000089280	ENSG00000135220	FUS	UGT2A3
5324	ENSG00000089280	ENSG00000150527	FUS	MIA2
6966	ENSG00000089280	ENSG00000169083	FUS	AR
6560	ENSG00000089280	ENSG00000165272	FUS	AQP3
5251	ENSG00000089280	ENSG00000148942	FUS	SLC5A12
4617	ENSG00000089280	ENSG00000140416	FUS	TPM1
1765	ENSG00000089280	ENSG00000103485	FUS	QPRT
6977	ENSG00000089280	ENSG00000169116	FUS	PARM1
6988	ENSG00000089280	ENSG00000169291	FUS	SHE
4623	ENSG00000089280	ENSG00000140519	FUS	RHCG
1588	ENSG00000089280	ENSG00000101160	FUS	CTSZ
2250	ENSG00000089280	ENSG00000109906	FUS	ZBTB16
6506	ENSG00000089280	ENSG00000164898	FUS	FMC1
5917	ENSG00000089280	ENSG00000159712	FUS	ANKRD18CP
4075	ENSG00000089280	ENSG00000135108	FUS	FBXO21
919	ENSG00000089280	ENSG00000078018	FUS	MAP2
6569	ENSG00000089280	ENSG00000165449	FUS	SLC16A9
4061	ENSG00000089280	ENSG00000135049	FUS	AGTPBP1
5654	ENSG00000089280	ENSG00000154734	FUS	ADAMTS1
582	ENSG00000089280	ENSG00000065534	FUS	MYLK
8792	ENSG00000089280	ENSG00000223561	FUS	LOC646588
490	ENSG00000089280	ENSG00000058085	FUS	LAMC2
8770	ENSG00000089280	ENSG00000215644	FUS	GCGR
8756	ENSG00000089280	ENSG00000214548	FUS	MEG3
3626	ENSG00000089280	ENSG00000130340	FUS	SNX9
2822	ENSG00000089280	ENSG00000116882	FUS	HAO2
3393	ENSG00000089280	ENSG00000125835	FUS	SNRPB
258	ENSG00000089280	ENSG00000023330	FUS	ALAS1
2834	ENSG00000089280	ENSG00000116984	FUS	MTR
8339	ENSG00000089280	ENSG00000197253	FUS	TPSB2
417	ENSG00000089280	ENSG00000049130	FUS	KITLG
5007	ENSG00000089280	ENSG00000145362	FUS	ANK2
8406	ENSG00000089280	ENSG00000197747	FUS	S100A10
8695	ENSG00000089280	ENSG00000213373	FUS	LINC00671
277	ENSG00000089280	ENSG00000025708	FUS	TYMP
8423	ENSG00000089280	ENSG00000197901	FUS	SLC22A6
2232	ENSG00000089280	ENSG00000109610	FUS	SOD3
7546	ENSG00000089280	ENSG00000177508	FUS	IRX3
3685	ENSG00000089280	ENSG00000130766	FUS	SESN2
501	ENSG00000089280	ENSG00000058668	FUS	ATP2B4
3051	ENSG00000089280	ENSG00000119397	FUS	CNTRL
8819	ENSG00000089280	ENSG00000225921	FUS	NOL7
8186	ENSG00000089280	ENSG00000188677	FUS	PARVB
8933	ENSG00000089280	ENSG00000236816	FUS	ANKRD20A7P
2103	ENSG00000089280	ENSG00000107485	FUS	GATA3
3534	ENSG00000089280	ENSG00000129354	FUS	AP1M2
8944	ENSG00000089280	ENSG00000238105	FUS	GOLGA2P5
3545	ENSG00000089280	ENSG00000129467	FUS	ADCY4
4688	ENSG00000089280	ENSG00000141338	FUS	ABCA8
8876	ENSG00000089280	ENSG00000232533	FUS
8980	ENSG00000089280	ENSG00000244301	FUS	AOX3P
8109	ENSG00000089280	ENSG00000187134	FUS	AKR1C1
8140	ENSG00000089280	ENSG00000187867	FUS	PALM3
2200	ENSG00000089280	ENSG00000108846	FUS	ABCC3
5148	ENSG00000089280	ENSG00000147526	FUS	TACC1
4790	ENSG00000089280	ENSG00000142733	FUS	MAP3K6
9013	ENSG00000089280	ENSG00000248905	FUS	FMN1
3447	ENSG00000089280	ENSG00000127184	FUS	COX7C
4889	ENSG00000089280	ENSG00000143851	FUS	PTPN7
9027	ENSG00000089280	ENSG00000249601	FUS	LINC01187
5156	ENSG00000089280	ENSG00000147606	FUS	SLC26A7
8179	ENSG00000089280	ENSG00000188558	FUS	OR2G6
7769	ENSG00000089280	ENSG00000182054	FUS	IDH2
4807	ENSG00000089280	ENSG00000142910	FUS	TINAGL1
7992	ENSG00000089280	ENSG00000185432	FUS	METTL7A
7459	ENSG00000089280	ENSG00000176387	FUS	HSD11B2
7512	ENSG00000089280	ENSG00000177133	FUS	PRDM16-DT
3698	ENSG00000089280	ENSG00000130770	FUS	ATP5IF1
4949	ENSG00000089280	ENSG00000144655	FUS	CSRNP1
3026	ENSG00000089280	ENSG00000119121	FUS	TRPM6
339	ENSG00000089280	ENSG00000038295	FUS	TLL1
3709	ENSG00000089280	ENSG00000130779	FUS	CLIP1
8569	ENSG00000089280	ENSG00000203697	FUS	CAPN8
5227	ENSG00000089280	ENSG00000148516	FUS	ZEB1
8590	ENSG00000089280	ENSG00000204220	FUS	PFDN6
362	ENSG00000089280	ENSG00000039139	FUS	DNAH5
6510	ENSG00000089902	ENSG00000164919	RCOR1	COX6C
7310	ENSG00000090470	ENSG00000173442	PDCD7	EHBP1L1
3166	ENSG00000090470	ENSG00000121310	PDCD7	ECHDC2
5933	ENSG00000090470	ENSG00000160111	PDCD7	CPAMD8
1190	ENSG00000091656	ENSG00000087274	ZFHX4	ADD1
4733	ENSG00000091831	ENSG00000141753	ESR1	IGFBP4
6597	ENSG00000091831	ENSG00000165895	ESR1	ARHGAP42
1704	ENSG00000092201	ENSG00000102445	SUPT16H	RUBCNL
5267	ENSG00000092529	ENSG00000149091	CAPN3	DGKZ
5958	ENSG00000092529	ENSG00000160282	CAPN3	FTCD
7206	ENSG00000092529	ENSG00000171766	CAPN3	GATM
8229	ENSG00000094631	ENSG00000189233	HDAC6	NUGGC
61	ENSG00000094631	ENSG00000005108	HDAC6	THSD7A
3852	ENSG00000094631	ENSG00000132437	HDAC6	DDC
2521	ENSG00000094631	ENSG00000113492	HDAC6	AGXT2
94	ENSG00000094631	ENSG00000006747	HDAC6	SCIN
1280	ENSG00000094631	ENSG00000090661	HDAC6	CERS4
5297	ENSG00000094631	ENSG00000149452	HDAC6	SLC22A8
1138	ENSG00000094631	ENSG00000084764	HDAC6	MAPRE3
7665	ENSG00000094631	ENSG00000179094	HDAC6	PER1
8180	ENSG00000094631	ENSG00000188558	HDAC6	OR2G6
7054	ENSG00000094631	ENSG00000169994	HDAC6	MYO7B
4254	ENSG00000094631	ENSG00000136603	HDAC6	SKIL
8424	ENSG00000094631	ENSG00000197901	HDAC6	SLC22A6
5444	ENSG00000096696	ENSG00000152495	DSP	CAMK4
4669	ENSG00000096696	ENSG00000140988	DSP	RPS2
6147	ENSG00000096696	ENSG00000162825	DSP	NBPF20
1234	ENSG00000096696	ENSG00000089693	DSP	MLF2
1967	ENSG00000096696	ENSG00000105929	DSP	ATP6V0A4
4070	ENSG00000096696	ENSG00000135052	DSP	GOLM1
3451	ENSG00000096696	ENSG00000127324	DSP	TSPAN8
758	ENSG00000096696	ENSG00000072163	DSP	LIMS2
401	ENSG00000096696	ENSG00000047457	DSP	CP
5802	ENSG00000096696	ENSG00000157782	DSP	CABP1
7292	ENSG00000096696	ENSG00000173253	DSP	DMRT2
7674	ENSG00000100219	ENSG00000179776	XBP1	CDH5
6066	ENSG00000100219	ENSG00000162496	XBP1	DHRS3
5124	ENSG00000100219	ENSG00000147113	XBP1	DIPK2B
6017	ENSG00000100219	ENSG00000161677	XBP1	JOSD2
1527	ENSG00000100219	ENSG00000100592	XBP1	DAAM1
7572	ENSG00000100219	ENSG00000177663	XBP1	IL17RA
3857	ENSG00000100393	ENSG00000132530	EP300	XAF1
4367	ENSG00000100393	ENSG00000137812	EP300	KNL1
3586	ENSG00000100393	ENSG00000130005	EP300	GAMT
2533	ENSG00000100393	ENSG00000113532	EP300	ST8SIA4
736	ENSG00000100393	ENSG00000071054	EP300	MAP4K4
5382	ENSG00000100393	ENSG00000151729	EP300	SLC25A4
6618	ENSG00000100393	ENSG00000166068	EP300	SPRED1
2444	ENSG00000100393	ENSG00000112531	EP300	QKI
5244	ENSG00000100393	ENSG00000148841	EP300	ITPRIP
6877	ENSG00000100393	ENSG00000168497	EP300	CAVIN2
4062	ENSG00000100393	ENSG00000135049	EP300	AGTPBP1
5060	ENSG00000100393	ENSG00000146038	EP300	DCDC2
3053	ENSG00000100393	ENSG00000119431	EP300	HDHD3
8462	ENSG00000100393	ENSG00000198203	EP300	SULT1C2
3703	ENSG00000100393	ENSG00000130775	EP300	THEMIS2
5734	ENSG00000100393	ENSG00000156413	EP300	FUT6
4484	ENSG00000100393	ENSG00000138670	EP300	RASGEF1B
5443	ENSG00000100393	ENSG00000152402	EP300	GUCY1A2
7098	ENSG00000100393	ENSG00000170525	EP300	PFKFB3
1187	ENSG00000100393	ENSG00000087266	EP300	SH3BP2
482	ENSG00000100393	ENSG00000054654	EP300	SYNE2
6453	ENSG00000100393	ENSG00000164403	EP300	SHROOM1
6541	ENSG00000100393	ENSG00000165140	EP300	FBP1
3554	ENSG00000100393	ENSG00000129657	EP300	SEC14L1
2939	ENSG00000100393	ENSG00000118263	EP300	KLF7
5053	ENSG00000100393	ENSG00000145990	EP300	GFOD1
4221	ENSG00000100393	ENSG00000136237	EP300	RAPGEF5
4306	ENSG00000100393	ENSG00000137393	EP300	RNF144B
6128	ENSG00000100644	ENSG00000162694	HIF1A	EXTL2
346	ENSG00000100644	ENSG00000038427	HIF1A	VCAN
2363	ENSG00000100644	ENSG00000111678	HIF1A	C12orf57
2386	ENSG00000100644	ENSG00000112096	HIF1A	SOD2
4350	ENSG00000100644	ENSG00000137648	HIF1A	TMPRSS4
2740	ENSG00000100644	ENSG00000116005	HIF1A	PCYOX1
2616	ENSG00000100644	ENSG00000114638	HIF1A	UPK1B
8591	ENSG00000100644	ENSG00000204220	HIF1A	PFDN6
5433	ENSG00000100644	ENSG00000152377	HIF1A	SPOCK1
3260	ENSG00000100644	ENSG00000123384	HIF1A	LRP1
1316	ENSG00000100644	ENSG00000091409	HIF1A	ITGA6
4180	ENSG00000100644	ENSG00000135919	HIF1A	SERPINE2
6949	ENSG00000100644	ENSG00000169018	HIF1A	FEM1B
2506	ENSG00000100644	ENSG00000113361	HIF1A	CDH6
6233	ENSG00000100644	ENSG00000163382	HIF1A	NAXE
5275	ENSG00000100644	ENSG00000149273	HIF1A	RPS3
836	ENSG00000100644	ENSG00000075275	HIF1A	CELSR1
1944	ENSG00000100644	ENSG00000105835	HIF1A	NAMPT
5033	ENSG00000100644	ENSG00000145632	HIF1A	PLK2
1582	ENSG00000100644	ENSG00000101132	HIF1A	PFDN4
9187	ENSG00000100644	ENSG00000269893	HIF1A	SNHG8
3391	ENSG00000100644	ENSG00000125743	HIF1A	SNRPD2
1251	ENSG00000100644	ENSG00000090266	HIF1A	NDUFB2
6083	ENSG00000100811	ENSG00000162545	YY1	CAMK2N1
6912	ENSG00000100811	ENSG00000168769	YY1	TET2
8666	ENSG00000100811	ENSG00000211445	YY1	GPX3
6650	ENSG00000100811	ENSG00000166263	YY1	STXBP4
5471	ENSG00000100811	ENSG00000152661	YY1	GJA1
2933	ENSG00000100811	ENSG00000118257	YY1	NRP2
5235	ENSG00000100811	ENSG00000148660	YY1	CAMK2G
990	ENSG00000100811	ENSG00000080200	YY1	CRYBG3
1812	ENSG00000100811	ENSG00000104267	YY1	CA2
6526	ENSG00000100811	ENSG00000165030	YY1	NFIL3
8855	ENSG00000100811	ENSG00000231290	YY1	APCDD1L-DT
5573	ENSG00000100811	ENSG00000154025	YY1	SLC5A10
1551	ENSG00000100811	ENSG00000100906	YY1	NFKBIA
7391	ENSG00000100811	ENSG00000174640	YY1	SLCO2A1
6661	ENSG00000100811	ENSG00000166415	YY1	WDR72
6823	ENSG00000100811	ENSG00000167996	YY1	FTH1
8498	ENSG00000100811	ENSG00000198585	YY1	NUDT16
6005	ENSG00000100811	ENSG00000161016	YY1	RPL8
1263	ENSG00000100811	ENSG00000090376	YY1	IRAK3
2057	ENSG00000100811	ENSG00000106617	YY1	PRKAG2
440	ENSG00000100811	ENSG00000049759	YY1	NEDD4L
4330	ENSG00000100815	ENSG00000137501	TRIP11	SYTL2
3814	ENSG00000100815	ENSG00000132002	TRIP11	DNAJB1
1264	ENSG00000100815	ENSG00000090376	TRIP11	IRAK3
8812	ENSG00000100836	ENSG00000225746	PABPN1	MEG8
1037	ENSG00000100836	ENSG00000081189	PABPN1	MEF2C
4950	ENSG00000100836	ENSG00000144655	PABPN1	CSRNP1
9211	ENSG00000100836	ENSG00000273706	PABPN1	LHX1
1120	ENSG00000100836	ENSG00000083857	PABPN1	FAT1
7926	ENSG00000100836	ENSG00000184497	PABPN1	TMEM255B
2782	ENSG00000100836	ENSG00000116213	PABPN1	WRAP73
5550	ENSG00000100836	ENSG00000153707	PABPN1	PTPRD
2104	ENSG00000100836	ENSG00000107485	PABPN1	GATA3
1937	ENSG00000100836	ENSG00000105810	PABPN1	CDK6
5357	ENSG00000100836	ENSG00000151418	PABPN1	ATP6V1G3
8895	ENSG00000100836	ENSG00000234456	PABPN1	MAGI2-AS3
4939	ENSG00000100836	ENSG00000144596	PABPN1	GRIP2
8868	ENSG00000100836	ENSG00000232310	PABPN1
1402	ENSG00000100836	ENSG00000092841	PABPN1	MYL6
3234	ENSG00000100836	ENSG00000123240	PABPN1	OPTN
1330	ENSG00000100836	ENSG00000091592	PABPN1	NLRP1
5763	ENSG00000100836	ENSG00000157514	PABPN1	TSC22D3
8425	ENSG00000100836	ENSG00000197901	PABPN1	SLC22A6
3797	ENSG00000100836	ENSG00000131711	PABPN1	MAP1B
3249	ENSG00000100836	ENSG00000123358	PABPN1	NR4A1
8014	ENSG00000100836	ENSG00000185585	PABPN1	OLFML2A
2058	ENSG00000100836	ENSG00000106617	PABPN1	PRKAG2
1686	ENSG00000100836	ENSG00000101974	PABPN1	ATP11C
5963	ENSG00000100836	ENSG00000160447	PABPN1	PKN3
4835	ENSG00000100836	ENSG00000143333	PABPN1	RGS16
5745	ENSG00000100836	ENSG00000156482	PABPN1	RPL30
1880	ENSG00000100836	ENSG00000104967	PABPN1	NOVA2
1669	ENSG00000100836	ENSG00000101871	PABPN1	MID1
4151	ENSG00000100836	ENSG00000135480	PABPN1	KRT7
4510	ENSG00000100836	ENSG00000139055	PABPN1	ERP27
7691	ENSG00000100836	ENSG00000180353	PABPN1	HCLS1
3289	ENSG00000100836	ENSG00000124126	PABPN1	PREX1
6761	ENSG00000100836	ENSG00000167460	PABPN1	TPM4
7093	ENSG00000100836	ENSG00000170500	PABPN1	LONRF2
4085	ENSG00000100836	ENSG00000135218	PABPN1	CD36
6654	ENSG00000100836	ENSG00000166387	PABPN1	PPFIBP2
8839	ENSG00000100836	ENSG00000229557	PABPN1	LINC00379
1457	ENSG00000100836	ENSG00000099260	PABPN1	PALMD
2607	ENSG00000100836	ENSG00000114541	PABPN1	FRMD4B
6703	ENSG00000100836	ENSG00000166825	PABPN1	ANPEP
3686	ENSG00000100836	ENSG00000130766	PABPN1	SESN2
7513	ENSG00000100836	ENSG00000177133	PABPN1	PRDM16-DT
8234	ENSG00000100836	ENSG00000196126	PABPN1	HLA-DRB1
7144	ENSG00000100836	ENSG00000171105	PABPN1	INSR
5812	ENSG00000100836	ENSG00000158258	PABPN1	CLSTN2
5042	ENSG00000100836	ENSG00000145721	PABPN1	LIX1
3810	ENSG00000100836	ENSG00000131981	PABPN1	LGALS3
2468	ENSG00000100836	ENSG00000112902	PABPN1	SEMA5A
4901	ENSG00000100836	ENSG00000143995	PABPN1	MEIS1
2795	ENSG00000100836	ENSG00000116574	PABPN1	RHOU
5867	ENSG00000100836	ENSG00000159167	PABPN1	STC1
7636	ENSG00000100836	ENSG00000178685	PABPN1	PARP10
7201	ENSG00000100836	ENSG00000171759	PABPN1	PAH
3219	ENSG00000100836	ENSG00000122870	PABPN1	BICC1
3532	ENSG00000100906	ENSG00000129128	NFKBIA	SPCS3
7440	ENSG00000100906	ENSG00000175745	NFKBIA	NR2F1
1990	ENSG00000100906	ENSG00000105997	NFKBIA	HOXA3
7361	ENSG00000100906	ENSG00000174059	NFKBIA	CD34
7340	ENSG00000100906	ENSG00000173786	NFKBIA	CNP
1468	ENSG00000100906	ENSG00000099725	NFKBIA	PRKY
7035	ENSG00000100906	ENSG00000169710	NFKBIA	FASN
963	ENSG00000100906	ENSG00000079385	NFKBIA	CEACAM1
8399	ENSG00000100906	ENSG00000197712	NFKBIA	FAM114A1
2079	ENSG00000100906	ENSG00000106991	NFKBIA	ENG
6181	ENSG00000100906	ENSG00000163017	NFKBIA	ACTG2
2035	ENSG00000100906	ENSG00000106400	NFKBIA	ZNHIT1
3284	ENSG00000100906	ENSG00000123989	NFKBIA	CHPF
5551	ENSG00000101076	ENSG00000153707	HNF4A	PTPRD
570	ENSG00000101076	ENSG00000065357	HNF4A	DGKA
8657	ENSG00000101076	ENSG00000205726	HNF4A	ITSN1
2835	ENSG00000101076	ENSG00000116984	HNF4A	MTR
3308	ENSG00000101076	ENSG00000124253	HNF4A	PCK1
5778	ENSG00000101076	ENSG00000157601	HNF4A	MX1
834	ENSG00000101076	ENSG00000075234	HNF4A	TTC38
9093	ENSG00000101076	ENSG00000257335	HNF4A	MGAM
2628	ENSG00000101076	ENSG00000114770	HNF4A	ABCC5
8009	ENSG00000101665	ENSG00000185551	SMAD7	NR2F2
2893	ENSG00000102554	ENSG00000117525	KLF5	F3
9123	ENSG00000102554	ENSG00000260314	KLF5	MRC1
2504	ENSG00000102554	ENSG00000113269	KLF5	RNF130
8731	ENSG00000102554	ENSG00000213903	KLF5	LTB4R
4495	ENSG00000102760	ENSG00000138772	RGCC	ANXA3
1659	ENSG00000102760	ENSG00000101670	RGCC	LIPG
8125	ENSG00000102760	ENSG00000187498	RGCC	COL4A1
2517	ENSG00000102760	ENSG00000113441	RGCC	LNPEP
3925	ENSG00000102760	ENSG00000133687	RGCC	TMTC1
6880	ENSG00000102760	ENSG00000168542	RGCC	COL3A1
2599	ENSG00000102760	ENSG00000114378	RGCC	HYAL1
4823	ENSG00000102760	ENSG00000143119	RGCC	CD53
964	ENSG00000102760	ENSG00000079385	RGCC	CEACAM1
8545	ENSG00000102760	ENSG00000198833	RGCC	UBE2J1
4710	ENSG00000102760	ENSG00000141469	RGCC	SLC14A1
7049	ENSG00000102760	ENSG00000169908	RGCC	TM4SF1
2866	ENSG00000102760	ENSG00000117298	RGCC	ECE1
5118	ENSG00000102760	ENSG00000147027	RGCC	TMEM47
331	ENSG00000102760	ENSG00000036828	RGCC	CASR
1828	ENSG00000102760	ENSG00000104368	RGCC	PLAT
3617	ENSG00000102760	ENSG00000130300	RGCC	PLVAP
8256	ENSG00000102804	ENSG00000196159	TSC22D1	FAT4
8708	ENSG00000102804	ENSG00000213694	TSC22D1	S1PR3
4705	ENSG00000102804	ENSG00000141429	TSC22D1	GALNT1
8347	ENSG00000102804	ENSG00000197256	TSC22D1	KANK2
5283	ENSG00000102804	ENSG00000149294	TSC22D1	NCAM1
7626	ENSG00000102804	ENSG00000178538	TSC22D1	CA8
3086	ENSG00000102804	ENSG00000120156	TSC22D1	TEK
4363	ENSG00000102804	ENSG00000137731	TSC22D1	FXYD2
8841	ENSG00000102804	ENSG00000229833	TSC22D1	PET100
4757	ENSG00000102804	ENSG00000142173	TSC22D1	COL6A2
3083	ENSG00000102804	ENSG00000119938	TSC22D1	PPP1R3C
8153	ENSG00000102804	ENSG00000187955	TSC22D1	COL14A1
5502	ENSG00000102804	ENSG00000152818	TSC22D1	UTRN
4015	ENSG00000102804	ENSG00000134853	TSC22D1	PDGFRA
3926	ENSG00000102804	ENSG00000133687	TSC22D1	TMTC1
4297	ENSG00000102804	ENSG00000137038	TSC22D1	DMAC1
3059	ENSG00000102804	ENSG00000119632	TSC22D1	IFI27L2
1853	ENSG00000102804	ENSG00000104447	TSC22D1	TRPS1
5209	ENSG00000102804	ENSG00000148346	TSC22D1	LCN2
35	ENSG00000102804	ENSG00000004399	TSC22D1	PLXND1
5106	ENSG00000102804	ENSG00000146674	TSC22D1	IGFBP3
8522	ENSG00000102804	ENSG00000198729	TSC22D1	PPP1R14C
7341	ENSG00000102804	ENSG00000173786	TSC22D1	CNP
7547	ENSG00000102804	ENSG00000177508	TSC22D1	IRX3
4960	ENSG00000102804	ENSG00000144746	TSC22D1	ARL6IP5
3503	ENSG00000102804	ENSG00000128512	TSC22D1	DOCK4
7408	ENSG00000102804	ENSG00000174886	TSC22D1	NDUFA11
2862	ENSG00000102804	ENSG00000117228	TSC22D1	GBP1
3032	ENSG00000102804	ENSG00000119138	TSC22D1	KLF9
6498	ENSG00000102804	ENSG00000164764	TSC22D1	SBSPON
7130	ENSG00000102908	ENSG00000170889	NFAT5	RPS9
8647	ENSG00000102908	ENSG00000205364	NFAT5	MT1M
3212	ENSG00000102908	ENSG00000122862	NFAT5	SRGN
9180	ENSG00000102908	ENSG00000266947	NFAT5
2134	ENSG00000102908	ENSG00000107719	NFAT5	PALD1
5043	ENSG00000102908	ENSG00000145721	NFAT5	LIX1
3427	ENSG00000102908	ENSG00000126777	NFAT5	KTN1
961	ENSG00000102908	ENSG00000079332	NFAT5	SAR1A
1469	ENSG00000102908	ENSG00000099725	NFAT5	PRKY
4112	ENSG00000102908	ENSG00000135363	NFAT5	LMO2
8235	ENSG00000102908	ENSG00000196126	NFAT5	HLA-DRB1
4828	ENSG00000102908	ENSG00000143127	NFAT5	ITGA10
6129	ENSG00000102908	ENSG00000162694	NFAT5	EXTL2
3199	ENSG00000102908	ENSG00000122591	NFAT5	FAM126A
3973	ENSG00000102908	ENSG00000134318	NFAT5	ROCK2
1478	ENSG00000102908	ENSG00000099998	NFAT5	GGT5
6308	ENSG00000102908	ENSG00000163565	NFAT5	IFI16
3832	ENSG00000102908	ENSG00000132329	NFAT5	RAMP1
6416	ENSG00000102908	ENSG00000164236	NFAT5	ANKRD33B
3633	ENSG00000102908	ENSG00000130508	NFAT5	PXDN
7154	ENSG00000102908	ENSG00000171227	NFAT5	TMEM37
7257	ENSG00000102908	ENSG00000172551	NFAT5	MUCL1
9151	ENSG00000102908	ENSG00000263146	NFAT5	LINC01896
1750	ENSG00000102908	ENSG00000103197	NFAT5	TSC2
4217	ENSG00000102908	ENSG00000136205	NFAT5	TNS3
9133	ENSG00000102908	ENSG00000261040	NFAT5	WFDC21P
3793	ENSG00000102908	ENSG00000131620	NFAT5	ANO1
7240	ENSG00000102908	ENSG00000172172	NFAT5	MRPL13
1839	ENSG00000102908	ENSG00000104415	NFAT5	CCN4
50	ENSG00000102908	ENSG00000005001	NFAT5	PRSS22
4636	ENSG00000102908	ENSG00000140545	NFAT5	MFGE8
7231	ENSG00000102908	ENSG00000172005	NFAT5	MAL
8356	ENSG00000102908	ENSG00000197261	NFAT5	C6orf141
7145	ENSG00000102908	ENSG00000171105	NFAT5	INSR
7557	ENSG00000102908	ENSG00000177556	NFAT5	ATOX1
2233	ENSG00000102908	ENSG00000109610	NFAT5	SOD3
73	ENSG00000102908	ENSG00000005249	NFAT5	PRKAR2B
3250	ENSG00000102908	ENSG00000123358	NFAT5	NR4A1
5749	ENSG00000102908	ENSG00000156535	NFAT5	CD109
5284	ENSG00000102908	ENSG00000149294	NFAT5	NCAM1
4071	ENSG00000102908	ENSG00000135052	NFAT5	GOLM1
6251	ENSG00000102908	ENSG00000163435	NFAT5	ELF3
3394	ENSG00000102908	ENSG00000125835	NFAT5	SNRPB
7627	ENSG00000102908	ENSG00000178538	NFAT5	CA8
9116	ENSG00000102908	ENSG00000260027	NFAT5	HOXB7
4941	ENSG00000102908	ENSG00000144642	NFAT5	RBMS3
6211	ENSG00000102908	ENSG00000163297	NFAT5	ANTXR2
2168	ENSG00000102908	ENSG00000108107	NFAT5	RPL28
8257	ENSG00000102908	ENSG00000196159	NFAT5	FAT4
7441	ENSG00000102908	ENSG00000175745	NFAT5	NR2F1
3937	ENSG00000102908	ENSG00000133874	NFAT5	RNF122
6753	ENSG00000102908	ENSG00000167283	NFAT5	ATP5MG
3452	ENSG00000102908	ENSG00000127324	NFAT5	TSPAN8
5353	ENSG00000102908	ENSG00000151366	NFAT5	NDUFC2
8885	ENSG00000102908	ENSG00000233608	NFAT5	TWIST2
4271	ENSG00000102908	ENSG00000136732	NFAT5	GYPC
4345	ENSG00000102908	ENSG00000137575	NFAT5	SDCBP
1051	ENSG00000102908	ENSG00000081320	NFAT5	STK17B
5877	ENSG00000102908	ENSG00000159263	NFAT5	SIM2
4862	ENSG00000102908	ENSG00000143537	NFAT5	ADAM15
6967	ENSG00000102908	ENSG00000169083	NFAT5	AR
2582	ENSG00000102908	ENSG00000114270	NFAT5	COL7A1
6848	ENSG00000102908	ENSG00000168404	NFAT5	MLKL
8054	ENSG00000102908	ENSG00000186350	NFAT5	RXRA
3146	ENSG00000102908	ENSG00000120885	NFAT5	CLU
2747	ENSG00000102908	ENSG00000116017	NFAT5	ARID3A
8213	ENSG00000102908	ENSG00000189129	NFAT5	PLAC9
7879	ENSG00000102908	ENSG00000183943	NFAT5	PRKX
6896	ENSG00000102908	ENSG00000168672	NFAT5	LRATD2
3139	ENSG00000102908	ENSG00000120708	NFAT5	TGFBI
4490	ENSG00000102908	ENSG00000138722	NFAT5	MMRN1
1059	ENSG00000102908	ENSG00000081479	NFAT5	LRP2
5102	ENSG00000102908	ENSG00000146592	NFAT5	CREB5
6527	ENSG00000102974	ENSG00000165030	CTCF	NFIL3
753	ENSG00000102974	ENSG00000072110	CTCF	ACTN1
8252	ENSG00000102974	ENSG00000196154	CTCF	S100A4
2603	ENSG00000102974	ENSG00000114423	CTCF	CBLB
280	ENSG00000102974	ENSG00000026025	CTCF	VIM
4372	ENSG00000102974	ENSG00000137818	CTCF	RPLP1
874	ENSG00000102974	ENSG00000076706	CTCF	MCAM
6292	ENSG00000102974	ENSG00000163531	CTCF	NFASC
2321	ENSG00000102974	ENSG00000111077	CTCF	TNS2
703	ENSG00000102974	ENSG00000069869	CTCF	NEDD4
1906	ENSG00000102974	ENSG00000105404	CTCF	RABAC1
7734	ENSG00000102974	ENSG00000181381	CTCF	DDX60L
1004	ENSG00000103449	ENSG00000080503	SALL1	SMARCA2
1760	ENSG00000103449	ENSG00000103449	SALL1	SALL1
5428	ENSG00000103449	ENSG00000152256	SALL1	PDK1
7029	ENSG00000103495	ENSG00000169504	MAZ	CLIC4
8917	ENSG00000104447	ENSG00000235552	TRPS1	RPL6P27
6814	ENSG00000104447	ENSG00000167779	TRPS1	IGFBP6
6182	ENSG00000104964	ENSG00000163017	TLE5	ACTG2
6865	ENSG00000104964	ENSG00000168477	TLE5	TNXB
5434	ENSG00000104964	ENSG00000152377	TLE5	SPOCK1
1820	ENSG00000104964	ENSG00000104332	TLE5	SFRP1
8865	ENSG00000104964	ENSG00000231711	TLE5	LINC00899
7896	ENSG00000104964	ENSG00000184060	TLE5	ADAP2
4536	ENSG00000104964	ENSG00000139263	TLE5	LRIG3
3657	ENSG00000105699	ENSG00000130558	LSR	OLFM1
4281	ENSG00000105967	ENSG00000136872	TFEC	ALDOB
3880	ENSG00000105967	ENSG00000133019	TFEC	CHRM3
2982	ENSG00000105976	ENSG00000118526	MET	TCF21
3627	ENSG00000106052	ENSG00000130340	TAX1BP1	SNX9
8397	ENSG00000106052	ENSG00000197635	TAX1BP1	DPP4
8774	ENSG00000106261	ENSG00000215717	ZKSCAN1	TMEM167B
6032	ENSG00000106261	ENSG00000162366	ZKSCAN1	PDZK1IP1
7941	ENSG00000106261	ENSG00000184956	ZKSCAN1	MUC6
593	ENSG00000106261	ENSG00000066248	ZKSCAN1	NGEF
1635	ENSG00000106261	ENSG00000101445	ZKSCAN1	PPP1R16B
9094	ENSG00000106261	ENSG00000257335	ZKSCAN1	MGAM
1281	ENSG00000106261	ENSG00000090661	ZKSCAN1	CERS4
8908	ENSG00000106261	ENSG00000234741	ZKSCAN1	GAS5
6394	ENSG00000106261	ENSG00000164169	ZKSCAN1	PRMT9
2635	ENSG00000106261	ENSG00000114861	ZKSCAN1	FOXP1
3677	ENSG00000106261	ENSG00000130707	ZKSCAN1	ASS1
8100	ENSG00000106261	ENSG00000187048	ZKSCAN1	CYP4A11
8971	ENSG00000106261	ENSG00000243955	ZKSCAN1	GSTA1
4282	ENSG00000106261	ENSG00000136872	ZKSCAN1	ALDOB
5897	ENSG00000106261	ENSG00000159433	ZKSCAN1	STARD9
6412	ENSG00000106459	ENSG00000164211	NRF1	STARD4
2881	ENSG00000106462	ENSG00000117461	EZH2	PIK3R3
539	ENSG00000106462	ENSG00000061455	EZH2	PRDM6
1171	ENSG00000106624	ENSG00000087116	AEBP1	ADAMTS2
3471	ENSG00000106624	ENSG00000127954	AEBP1	STEAP4
765	ENSG00000106624	ENSG00000072657	AEBP1	TRHDE
1785	ENSG00000106624	ENSG00000104043	AEBP1	ATP8B4
5774	ENSG00000106624	ENSG00000157554	AEBP1	ERG
9172	ENSG00000106624	ENSG00000266028	AEBP1	SRGAP2
7922	ENSG00000106624	ENSG00000184371	AEBP1	CSF1
7338	ENSG00000106624	ENSG00000173744	AEBP1	AGFG1
5220	ENSG00000106624	ENSG00000148357	AEBP1	HMCN2
3961	ENSG00000106624	ENSG00000134243	AEBP1	SORT1
9058	ENSG00000106624	ENSG00000254087	AEBP1	LYN
4770	ENSG00000106624	ENSG00000142227	AEBP1	EMP3
5660	ENSG00000106624	ENSG00000154736	AEBP1	ADAMTS5
6942	ENSG00000106624	ENSG00000168961	AEBP1	LGALS9
4037	ENSG00000106624	ENSG00000134954	AEBP1	ETS1
3327	ENSG00000106624	ENSG00000124491	AEBP1	F13A1
6346	ENSG00000106624	ENSG00000163710	AEBP1	PCOLCE2
6061	ENSG00000106624	ENSG00000162493	AEBP1	PDPN
8044	ENSG00000106624	ENSG00000186081	AEBP1	KRT5
9243	ENSG00000106624	ENSG00000281103	AEBP1	TRG-AS1
6619	ENSG00000106624	ENSG00000166068	AEBP1	SPRED1
984	ENSG00000106624	ENSG00000079950	AEBP1	STX7
2297	ENSG00000106948	ENSG00000110848	AKNA	CD69
1562	ENSG00000107223	ENSG00000100979	EDF1	PLTP
5429	ENSG00000107223	ENSG00000152256	EDF1	PDK1
8596	ENSG00000107223	ENSG00000204262	EDF1	COL5A2
2339	ENSG00000107223	ENSG00000111181	EDF1	SLC6A12
5715	ENSG00000107223	ENSG00000156103	EDF1	MMP16
8391	ENSG00000107223	ENSG00000197614	EDF1	MFAP5
5285	ENSG00000107223	ENSG00000149294	EDF1	NCAM1
3587	ENSG00000107223	ENSG00000130005	EDF1	GAMT
6075	ENSG00000107223	ENSG00000162511	EDF1	LAPTM5
8842	ENSG00000107223	ENSG00000229833	EDF1	PET100
4587	ENSG00000107262	ENSG00000140092	BAG1	FBLN5
9181	ENSG00000107262	ENSG00000266947	BAG1
6408	ENSG00000107262	ENSG00000164188	BAG1	RANBP3L
7073	ENSG00000107262	ENSG00000170345	BAG1	FOS
85	ENSG00000107262	ENSG00000005889	BAG1	ZFX
5210	ENSG00000107262	ENSG00000148346	BAG1	LCN2
5177	ENSG00000107262	ENSG00000147813	BAG1	NAPRT
8262	ENSG00000107262	ENSG00000196260	BAG1	SFTA2
4863	ENSG00000107262	ENSG00000143537	BAG1	ADAM15
5788	ENSG00000107262	ENSG00000157617	BAG1	C2CD2
8709	ENSG00000107262	ENSG00000213694	BAG1	S1PR3
6199	ENSG00000107262	ENSG00000163209	BAG1	SPRR3
5023	ENSG00000107262	ENSG00000145431	BAG1	PDGFC
5286	ENSG00000107262	ENSG00000149294	BAG1	NCAM1
4298	ENSG00000107262	ENSG00000137038	BAG1	DMAC1
3807	ENSG00000107262	ENSG00000131873	BAG1	CHSY1
5494	ENSG00000107372	ENSG00000152779	ZFAND5	SLC16A12
7253	ENSG00000107372	ENSG00000172403	ZFAND5	SYNPO2
5539	ENSG00000107372	ENSG00000153303	ZFAND5	FRMD1
6137	ENSG00000107372	ENSG00000162772	ZFAND5	ATF3
6049	ENSG00000107372	ENSG00000162433	ZFAND5	AK4
6160	ENSG00000107372	ENSG00000162909	ZFAND5	CAPN2
8896	ENSG00000107372	ENSG00000234456	ZFAND5	MAGI2-AS3
1660	ENSG00000107372	ENSG00000101670	ZFAND5	LIPG
7392	ENSG00000107372	ENSG00000174640	ZFAND5	SLCO2A1
8775	ENSG00000107372	ENSG00000215717	ZFAND5	TMEM167B
6866	ENSG00000107372	ENSG00000168477	ZFAND5	TNXB
395	ENSG00000107372	ENSG00000047365	ZFAND5	ARAP2
1067	ENSG00000107372	ENSG00000081800	ZFAND5	SLC13A1
6639	ENSG00000107372	ENSG00000166165	ZFAND5	CKB
8719	ENSG00000107372	ENSG00000213700	ZFAND5	RPL17P50
8230	ENSG00000107372	ENSG00000189233	ZFAND5	NUGGC
5487	ENSG00000107372	ENSG00000152778	ZFAND5	IFIT5
7934	ENSG00000107372	ENSG00000184584	ZFAND5	STING1
5310	ENSG00000107372	ENSG00000149633	ZFAND5	KIAA1755
2644	ENSG00000107372	ENSG00000114993	ZFAND5	RTKN
1470	ENSG00000107372	ENSG00000099834	ZFAND5	CDHR5
1670	ENSG00000107372	ENSG00000101871	ZFAND5	MID1
4857	ENSG00000107372	ENSG00000143434	ZFAND5	SEMA6C
839	ENSG00000107372	ENSG00000075391	ZFAND5	RASAL2
8967	ENSG00000107485	ENSG00000243081	GATA3
5703	ENSG00000107485	ENSG00000155657	GATA3	TTN
5610	ENSG00000107485	ENSG00000154262	GATA3	ABCA6
4387	ENSG00000107485	ENSG00000137841	GATA3	PLCB2
5488	ENSG00000107485	ENSG00000152778	GATA3	IFIT5
107	ENSG00000107485	ENSG00000007541	GATA3	PIGQ
2108	ENSG00000107485	ENSG00000107551	GATA3	RASSF4
5806	ENSG00000107485	ENSG00000157827	GATA3	FMNL2
2152	ENSG00000107485	ENSG00000107819	GATA3	SFXN3
9008	ENSG00000107485	ENSG00000248092	GATA3	NNT-AS1
8578	ENSG00000107485	ENSG00000203799	GATA3	CCDC162P
4242	ENSG00000107485	ENSG00000136531	GATA3	SCN2A
2927	ENSG00000107485	ENSG00000118194	GATA3	TNNT2
5947	ENSG00000107485	ENSG00000160255	GATA3	ITGB2
1777	ENSG00000107485	ENSG00000103811	GATA3	CTSH
2322	ENSG00000107485	ENSG00000111077	GATA3	TNS2
9	ENSG00000107485	ENSG00000001617	GATA3	SEMA3F
9269	ENSG00000107485	ENSG00000288015	GATA3	LOC105370224
1766	ENSG00000107485	ENSG00000103485	GATA3	QPRT
3220	ENSG00000107485	ENSG00000122870	GATA3	BICC1
2075	ENSG00000107485	ENSG00000106976	GATA3	DNM1
1552	ENSG00000107485	ENSG00000100906	GATA3	NFKBIA
4841	ENSG00000107485	ENSG00000143341	GATA3	HMCN1
2105	ENSG00000107485	ENSG00000107485	GATA3	GATA3
6149	ENSG00000107485	ENSG00000162878	GATA3	PKDCC
1533	ENSG00000107485	ENSG00000100600	GATA3	LGMN
3200	ENSG00000107485	ENSG00000122591	GATA3	FAM126A
2455	ENSG00000107485	ENSG00000112561	GATA3	TFEB
6212	ENSG00000107485	ENSG00000163297	GATA3	ANTXR2
8987	ENSG00000107485	ENSG00000244541	GATA3	LINC01213
2403	ENSG00000107485	ENSG00000112210	GATA3	RAB23
3135	ENSG00000107485	ENSG00000120694	GATA3	HSPH1
9167	ENSG00000107485	ENSG00000265241	GATA3	RBM8A
4173	ENSG00000107485	ENSG00000135905	GATA3	DOCK10
2094	ENSG00000107485	ENSG00000107263	GATA3	RAPGEF1
6324	ENSG00000107485	ENSG00000163686	GATA3	ABHD6
4255	ENSG00000107485	ENSG00000136603	GATA3	SKIL
1583	ENSG00000107485	ENSG00000101132	GATA3	PFDN4
5636	ENSG00000107485	ENSG00000154358	GATA3	OBSCN
4748	ENSG00000107485	ENSG00000141968	GATA3	VAV1
8996	ENSG00000107485	ENSG00000245750	GATA3	DRAIC
6278	ENSG00000107485	ENSG00000163516	GATA3	ANKZF1
5498	ENSG00000107485	ENSG00000152784	GATA3	PRDM8
8834	ENSG00000107485	ENSG00000229051	GATA3	LINC01788
4331	ENSG00000107485	ENSG00000137501	GATA3	SYTL2
1395	ENSG00000107485	ENSG00000092820	GATA3	EZR
3117	ENSG00000107485	ENSG00000120594	GATA3	PLXDC2
3066	ENSG00000107485	ENSG00000119681	GATA3	LTBP2
9162	ENSG00000107485	ENSG00000265107	GATA3	GJA5
4815	ENSG00000107485	ENSG00000143013	GATA3	LMO4
2208	ENSG00000107485	ENSG00000108924	GATA3	HLF
7354	ENSG00000107485	ENSG00000173898	GATA3	SPTBN2
3798	ENSG00000107485	ENSG00000131711	GATA3	MAP1B
6645	ENSG00000107485	ENSG00000166173	GATA3	LARP6
5276	ENSG00000107485	ENSG00000149273	GATA3	RPS3
1080	ENSG00000107485	ENSG00000082074	GATA3	FYB1
8275	ENSG00000107485	ENSG00000196549	GATA3	MME
2187	ENSG00000107485	ENSG00000108669	GATA3	CYTH1
4555	ENSG00000107485	ENSG00000139618	GATA3	BRCA2
1060	ENSG00000107485	ENSG00000081479	GATA3	LRP2
446	ENSG00000107485	ENSG00000050405	GATA3	LIMA1
629	ENSG00000107485	ENSG00000067066	GATA3	SP100
6598	ENSG00000107485	ENSG00000165895	GATA3	ARHGAP42
6586	ENSG00000107485	ENSG00000165757	GATA3	JCAD
7580	ENSG00000107485	ENSG00000177700	GATA3	POLR2L
7586	ENSG00000107485	ENSG00000177706	GATA3	FAM20C
418	ENSG00000107485	ENSG00000049130	GATA3	KITLG
6573	ENSG00000107485	ENSG00000165685	GATA3	TMEM52B
663	ENSG00000107485	ENSG00000068001	GATA3	HYAL2
8400	ENSG00000107485	ENSG00000197712	GATA3	FAM114A1
8244	ENSG00000107485	ENSG00000196141	GATA3	SPATS2L
4007	ENSG00000107485	ENSG00000134825	GATA3	TMEM258
586	ENSG00000107485	ENSG00000065613	GATA3	SLK
6687	ENSG00000107485	ENSG00000166598	GATA3	HSP90B1
2805	ENSG00000107485	ENSG00000116717	GATA3	GADD45A
7311	ENSG00000107485	ENSG00000173442	GATA3	EHBP1L1
5074	ENSG00000107485	ENSG00000146192	GATA3	FGD2
7541	ENSG00000107485	ENSG00000177469	GATA3	CAVIN1
6801	ENSG00000107485	ENSG00000167701	GATA3	GPT
2243	ENSG00000107485	ENSG00000109814	GATA3	UGDH
1854	ENSG00000107485	ENSG00000104447	GATA3	TRPS1
6807	ENSG00000107485	ENSG00000167711	GATA3	SERPINF2
502	ENSG00000107485	ENSG00000058668	GATA3	ATP2B4
1978	ENSG00000107485	ENSG00000105967	GATA3	TFEC
6720	ENSG00000107485	ENSG00000166833	GATA3	NAV2
8110	ENSG00000107485	ENSG00000187134	GATA3	AKR1C1
6712	ENSG00000107485	ENSG00000166828	GATA3	SCNN1G
3428	ENSG00000107485	ENSG00000126777	GATA3	KTN1
3971	ENSG00000107485	ENSG00000134294	GATA3	SLC38A2
565	ENSG00000107485	ENSG00000065135	GATA3	GNAI3
6853	ENSG00000107485	ENSG00000168447	GATA3	SCNN1B
8080	ENSG00000107485	ENSG00000186815	GATA3	TPCN1
3975	ENSG00000107485	ENSG00000134324	GATA3	LPIN1
4547	ENSG00000107485	ENSG00000139354	GATA3	GAS2L3
8114	ENSG00000107485	ENSG00000187239	GATA3	FNBP1
7024	ENSG00000107485	ENSG00000169439	GATA3	SDC2
5238	ENSG00000107485	ENSG00000148671	GATA3	ADIRF
4041	ENSG00000107485	ENSG00000134987	GATA3	WDR36
7471	ENSG00000107485	ENSG00000176532	GATA3	PRR15
5435	ENSG00000107485	ENSG00000152377	GATA3	SPOCK1
2626	ENSG00000107485	ENSG00000114698	GATA3	PLSCR4
940	ENSG00000107485	ENSG00000078401	GATA3	EDN1
7177	ENSG00000107485	ENSG00000171365	GATA3	CLCN5
946	ENSG00000107485	ENSG00000079102	GATA3	RUNX1T1
5448	ENSG00000107485	ENSG00000152518	GATA3	ZFP36L2
6397	ENSG00000107485	ENSG00000164171	GATA3	ITGA2
4675	ENSG00000107485	ENSG00000140995	GATA3	DEF8
3316	ENSG00000107485	ENSG00000124299	GATA3	PEPD
7167	ENSG00000107485	ENSG00000171345	GATA3	KRT19
7118	ENSG00000107485	ENSG00000170571	GATA3	EMB
2726	ENSG00000107485	ENSG00000115956	GATA3	PLEK
724	ENSG00000107485	ENSG00000070882	GATA3	OSBPL3
4145	ENSG00000107485	ENSG00000135447	GATA3	PPP1R1A
3811	ENSG00000107485	ENSG00000131981	GATA3	LGALS3
3634	ENSG00000107485	ENSG00000130508	GATA3	PXDN
5183	ENSG00000107485	ENSG00000147862	GATA3	NFIB
6467	ENSG00000107485	ENSG00000164626	GATA3	KCNK5
2565	ENSG00000107485	ENSG00000113889	GATA3	KNG1
3353	ENSG00000107485	ENSG00000124602	GATA3	UNC5CL
1005	ENSG00000107485	ENSG00000080503	GATA3	SMARCA2
7496	ENSG00000107485	ENSG00000176845	GATA3	METRNL
7046	ENSG00000107485	ENSG00000169871	GATA3	TRIM56
7597	ENSG00000107485	ENSG00000177989	GATA3	ODF3B
8463	ENSG00000107485	ENSG00000198203	GATA3	SULT1C2
1553	ENSG00000108055	ENSG00000100906	SMC3	NFKBIA
2654	ENSG00000108055	ENSG00000115165	SMC3	CYTIP
2315	ENSG00000108465	ENSG00000111057	CDK5RAP3	KRT18
3343	ENSG00000108465	ENSG00000124570	CDK5RAP3	SERPINB6
3910	ENSG00000108654	ENSG00000133392	DDX5	MYH11
979	ENSG00000108654	ENSG00000079931	DDX5	MOXD1
5923	ENSG00000108654	ENSG00000159842	DDX5	ABR
1865	ENSG00000108654	ENSG00000104529	DDX5	EEF1D
2354	ENSG00000108654	ENSG00000111252	DDX5	SH2B3
7927	ENSG00000108654	ENSG00000184497	DDX5	TMEM255B
7986	ENSG00000108654	ENSG00000185324	DDX5	CDK10
6034	ENSG00000108654	ENSG00000162367	DDX5	TAL1
7946	ENSG00000108654	ENSG00000185010	DDX5	F8
7116	ENSG00000108654	ENSG00000170561	DDX5	IRX2
5138	ENSG00000108654	ENSG00000147324	DDX5	MFHAS1
7798	ENSG00000108654	ENSG00000182492	DDX5	BGN
550	ENSG00000108654	ENSG00000064651	DDX5	SLC12A2
9153	ENSG00000108654	ENSG00000263961	DDX5	RHEX
7866	ENSG00000108654	ENSG00000183742	DDX5	MACC1
4373	ENSG00000108654	ENSG00000137818	DDX5	RPLP1
7015	ENSG00000108654	ENSG00000169418	DDX5	NPR1
4273	ENSG00000108654	ENSG00000136802	DDX5	LRRC8A
4361	ENSG00000108654	ENSG00000137710	DDX5	RDX
8103	ENSG00000108654	ENSG00000187109	DDX5	NAP1L1
7224	ENSG00000108654	ENSG00000171862	DDX5	PTEN
2760	ENSG00000108654	ENSG00000116106	DDX5	EPHA4
7063	ENSG00000108654	ENSG00000170099	DDX5	SERPINA6
7610	ENSG00000108654	ENSG00000178175	DDX5	ZNF366
4694	ENSG00000108654	ENSG00000141349	DDX5	G6PC3
5157	ENSG00000108654	ENSG00000147606	DDX5	SLC26A7
6931	ENSG00000108654	ENSG00000168899	DDX5	VAMP5
4550	ENSG00000108654	ENSG00000139540	DDX5	SLC39A5
6897	ENSG00000108654	ENSG00000168672	DDX5	LRATD2
4875	ENSG00000108654	ENSG00000143653	DDX5	SCCPDH
698	ENSG00000108654	ENSG00000069849	DDX5	ATP1B3
5878	ENSG00000108654	ENSG00000159263	DDX5	SIM2
7716	ENSG00000108654	ENSG00000180638	DDX5	SLC47A2
8015	ENSG00000108654	ENSG00000185585	DDX5	OLFML2A
3127	ENSG00000108654	ENSG00000120693	DDX5	SMAD9
772	ENSG00000108654	ENSG00000072840	DDX5	EVC
7803	ENSG00000108654	ENSG00000182511	DDX5	FES
8055	ENSG00000108654	ENSG00000186350	DDX5	RXRA
5862	ENSG00000108654	ENSG00000158966	DDX5	CACHD1
583	ENSG00000108654	ENSG00000065534	DDX5	MYLK
5796	ENSG00000108654	ENSG00000157765	DDX5	SLC34A2
3901	ENSG00000108654	ENSG00000133142	DDX5	TCEAL4
1158	ENSG00000108654	ENSG00000087074	DDX5	PPP1R15A
1757	ENSG00000108654	ENSG00000103363	DDX5	ELOB
6000	ENSG00000108654	ENSG00000160867	DDX5	FGFR4
5358	ENSG00000108654	ENSG00000151418	DDX5	ATP6V1G3
5166	ENSG00000108654	ENSG00000147614	DDX5	ATP6V0D2
541	ENSG00000108654	ENSG00000063177	DDX5	RPL18
1687	ENSG00000108654	ENSG00000101974	DDX5	ATP11C
1209	ENSG00000108654	ENSG00000088836	DDX5	SLC4A11
3416	ENSG00000108654	ENSG00000126562	DDX5	WNK4
3756	ENSG00000108654	ENSG00000131183	DDX5	SLC34A1
1451	ENSG00000108654	ENSG00000099250	DDX5	NRP1
4727	ENSG00000108654	ENSG00000141556	DDX5	TBCD
4235	ENSG00000108654	ENSG00000136383	DDX5	ALPK3
3704	ENSG00000108654	ENSG00000130775	DDX5	THEMIS2
6067	ENSG00000108654	ENSG00000162496	DDX5	DHRS3
5643	ENSG00000108654	ENSG00000154529	DDX5	CNTNAP3B
1265	ENSG00000108654	ENSG00000090376	DDX5	IRAK3
1843	ENSG00000108654	ENSG00000104419	DDX5	NDRG1
7415	ENSG00000108654	ENSG00000175084	DDX5	DES
8696	ENSG00000108654	ENSG00000213373	DDX5	LINC00671
8413	ENSG00000108654	ENSG00000197859	DDX5	ADAMTSL2
6544	ENSG00000108654	ENSG00000165181	DDX5	SHOC1
6507	ENSG00000108654	ENSG00000164898	DDX5	FMC1
8444	ENSG00000108654	ENSG00000198034	DDX5	RPS4X
8486	ENSG00000108654	ENSG00000198399	DDX5	ITSN2
2679	ENSG00000108654	ENSG00000115306	DDX5	SPTBN1
4458	ENSG00000108654	ENSG00000138336	DDX5	TET1
6293	ENSG00000108654	ENSG00000163531	DDX5	NFASC
3317	ENSG00000108654	ENSG00000124299	DDX5	PEPD
4129	ENSG00000108654	ENSG00000135374	DDX5	ELF5
4740	ENSG00000108654	ENSG00000141756	DDX5	FKBP10
3719	ENSG00000108654	ENSG00000130844	DDX5	ZNF331
7346	ENSG00000108654	ENSG00000173812	DDX5	EIF1
1697	ENSG00000108654	ENSG00000102359	DDX5	SRPX2
1252	ENSG00000108654	ENSG00000090266	DDX5	NDUFB2
9117	ENSG00000108654	ENSG00000260027	DDX5	HOXB7
7332	ENSG00000108654	ENSG00000173706	DDX5	HEG1
5054	ENSG00000108654	ENSG00000145990	DDX5	GFOD1
7542	ENSG00000108654	ENSG00000177469	DDX5	CAVIN1
3782	ENSG00000108654	ENSG00000131477	DDX5	RAMP2
236	ENSG00000108654	ENSG00000018280	DDX5	SLC11A1
8217	ENSG00000108654	ENSG00000189159	DDX5	JPT1
2430	ENSG00000108654	ENSG00000112499	DDX5	SLC22A2
5335	ENSG00000108924	ENSG00000150636	HLF	CCDC102B
7816	ENSG00000109819	ENSG00000182718	PPARGC1A	ANXA2
4276	ENSG00000109819	ENSG00000136819	PPARGC1A	C9orf78
5979	ENSG00000109819	ENSG00000160789	PPARGC1A	LMNA
5416	ENSG00000109819	ENSG00000152154	PPARGC1A	TMEM178A
4797	ENSG00000109906	ENSG00000142798	ZBTB16	HSPG2
5574	ENSG00000109906	ENSG00000154025	ZBTB16	SLC5A10
6216	ENSG00000109906	ENSG00000163319	ZBTB16	MRPS18C
4332	ENSG00000109906	ENSG00000137501	ZBTB16	SYTL2
5764	ENSG00000109906	ENSG00000157514	ZBTB16	TSC22D3
214	ENSG00000109906	ENSG00000015133	ZBTB16	CCDC88C
2022	ENSG00000109906	ENSG00000106258	ZBTB16	CYP3A5
7942	ENSG00000109906	ENSG00000184956	ZBTB16	MUC6
6574	ENSG00000109906	ENSG00000165685	ZBTB16	TMEM52B
7637	ENSG00000109906	ENSG00000178685	ZBTB16	PARP10
4388	ENSG00000109906	ENSG00000137841	ZBTB16	PLCB2
3610	ENSG00000109906	ENSG00000130255	ZBTB16	RPL36
7478	ENSG00000109906	ENSG00000176641	ZBTB16	RNF152
9154	ENSG00000109906	ENSG00000263961	ZBTB16	RHEX
897	ENSG00000109906	ENSG00000077238	ZBTB16	IL4R
3320	ENSG00000109906	ENSG00000124440	ZBTB16	HIF3A
9095	ENSG00000109906	ENSG00000257335	ZBTB16	MGAM
4466	ENSG00000109906	ENSG00000138356	ZBTB16	AOX1
840	ENSG00000109906	ENSG00000075391	ZBTB16	RASAL2
1363	ENSG00000109906	ENSG00000092068	ZBTB16	SLC7A8
2806	ENSG00000109906	ENSG00000116717	ZBTB16	GADD45A
3743	ENSG00000109906	ENSG00000131069	ZBTB16	ACSS2
5620	ENSG00000109906	ENSG00000154263	ZBTB16	ABCA10
2251	ENSG00000109906	ENSG00000109906	ZBTB16	ZBTB16
1068	ENSG00000109906	ENSG00000081800	ZBTB16	SLC13A1
8049	ENSG00000109906	ENSG00000186335	ZBTB16	SLC36A2
1804	ENSG00000109906	ENSG00000104218	ZBTB16	CSPP1
2874	ENSG00000109906	ENSG00000117395	ZBTB16	EBNA1BP2
8018	ENSG00000109906	ENSG00000185811	ZBTB16	IKZF1
2098	ENSG00000109906	ENSG00000107438	ZBTB16	PDLIM1
6677	ENSG00000109906	ENSG00000166510	ZBTB16	CCDC68
3976	ENSG00000109906	ENSG00000134324	ZBTB16	LPIN1
7526	ENSG00000109906	ENSG00000177311	ZBTB16	ZBTB38
4879	ENSG00000109906	ENSG00000143702	ZBTB16	CEP170
8115	ENSG00000109906	ENSG00000187239	ZBTB16	FNBP1
8119	ENSG00000109906	ENSG00000187240	ZBTB16	DYNC2H1
3478	ENSG00000109906	ENSG00000128016	ZBTB16	ZFP36
7393	ENSG00000109906	ENSG00000174640	ZBTB16	SLCO2A1
8085	ENSG00000109906	ENSG00000186868	ZBTB16	MAPT
9148	ENSG00000109906	ENSG00000262619	ZBTB16	LINC00621
15	ENSG00000111145	ENSG00000002586	ELK3	CD99
8563	ENSG00000111424	ENSG00000198959	VDR	TGM2
2067	ENSG00000111424	ENSG00000106829	VDR	TLE4
4078	ENSG00000111424	ENSG00000135111	VDR	TBX3
1317	ENSG00000111912	ENSG00000091409	NCOA7	ITGA6
7604	ENSG00000111912	ENSG00000178038	NCOA7	ALS2CL
1642	ENSG00000111912	ENSG00000101577	NCOA7	LPIN2
6252	ENSG00000111912	ENSG00000163435	NCOA7	ELF3
491	ENSG00000111912	ENSG00000058085	NCOA7	LAMC2
2955	ENSG00000111912	ENSG00000118473	NCOA7	SGIP1
6776	ENSG00000111912	ENSG00000167470	NCOA7	MIDN
9064	ENSG00000111912	ENSG00000255284	NCOA7	LOC171391
9246	ENSG00000111912	ENSG00000283684	NCOA7
335	ENSG00000111912	ENSG00000037280	NCOA7	FLT4
5523	ENSG00000111912	ENSG00000153237	NCOA7	CCDC148
8499	ENSG00000111912	ENSG00000198585	NCOA7	NUDT16
2587	ENSG00000111912	ENSG00000114315	NCOA7	HES1
3618	ENSG00000111912	ENSG00000130300	NCOA7	PLVAP
6138	ENSG00000111912	ENSG00000162772	NCOA7	ATF3
6418	ENSG00000111912	ENSG00000164266	NCOA7	SPINK1
347	ENSG00000111912	ENSG00000038427	NCOA7	VCAN
8472	ENSG00000111912	ENSG00000198216	NCOA7	CACNA1E
6810	ENSG00000111912	ENSG00000167772	NCOA7	ANGPTL4
3555	ENSG00000111912	ENSG00000129657	NCOA7	SEC14L1
5129	ENSG00000111912	ENSG00000147251	NCOA7	DOCK11
192	ENSG00000111912	ENSG00000012171	NCOA7	SEMA3B
5934	ENSG00000111912	ENSG00000160111	NCOA7	CPAMD8
6177	ENSG00000111912	ENSG00000162961	NCOA7	DPY30
4019	ENSG00000111912	ENSG00000134871	NCOA7	COL4A2
3581	ENSG00000111912	ENSG00000129946	NCOA7	SHC2
1225	ENSG00000111912	ENSG00000088992	NCOA7	TESC
1898	ENSG00000111912	ENSG00000105221	NCOA7	AKT2
5403	ENSG00000111912	ENSG00000151914	NCOA7	DST
5532	ENSG00000111912	ENSG00000153292	NCOA7	ADGRF1
8187	ENSG00000111912	ENSG00000188677	NCOA7	PARVB
2288	ENSG00000111912	ENSG00000110799	NCOA7	VWF
9018	ENSG00000111912	ENSG00000249242	NCOA7	TMEM150C
5231	ENSG00000111912	ENSG00000148541	NCOA7	FAM13C
8957	ENSG00000112246	ENSG00000241743	SIM1	XACT
8550	ENSG00000112246	ENSG00000198838	SIM1	RYR3
7135	ENSG00000112246	ENSG00000170906	SIM1	NDUFA3
1272	ENSG00000112246	ENSG00000090565	SIM1	RAB11FIP3
7281	ENSG00000112246	ENSG00000173193	SIM1	PARP14
2140	ENSG00000112246	ENSG00000107742	SIM1	SPOCK2
7178	ENSG00000112246	ENSG00000171365	SIM1	CLCN5
664	ENSG00000112658	ENSG00000068001	SRF	HYAL2
1671	ENSG00000112715	ENSG00000101871	VEGFA	MID1
1689	ENSG00000112715	ENSG00000102032	VEGFA	RENBP
5629	ENSG00000112715	ENSG00000154310	VEGFA	TNIK
878	ENSG00000112715	ENSG00000076826	VEGFA	CAMSAP3
4798	ENSG00000112715	ENSG00000142798	VEGFA	HSPG2
7263	ENSG00000112715	ENSG00000172716	VEGFA	SLFN11
2651	ENSG00000112715	ENSG00000115137	VEGFA	DNAJC27
849	ENSG00000112715	ENSG00000075624	VEGFA	ACTB
5779	ENSG00000112715	ENSG00000157601	VEGFA	MX1
5692	ENSG00000112715	ENSG00000155506	VEGFA	LARP1
9235	ENSG00000112715	ENSG00000278961	VEGFA	SMIM34B
2987	ENSG00000112715	ENSG00000118596	VEGFA	SLC16A7
2666	ENSG00000112715	ENSG00000115232	VEGFA	ITGA4
7587	ENSG00000112715	ENSG00000177706	VEGFA	FAM20C
2718	ENSG00000112715	ENSG00000115884	VEGFA	SDC1
3744	ENSG00000112715	ENSG00000131069	VEGFA	ACSS2
5245	ENSG00000112715	ENSG00000148841	VEGFA	ITPRIP
1375	ENSG00000112715	ENSG00000092421	VEGFA	SEMA6A
4541	ENSG00000112715	ENSG00000139304	VEGFA	PTPRQ
6057	ENSG00000112715	ENSG00000162458	VEGFA	FBLIM1
3140	ENSG00000112715	ENSG00000120708	VEGFA	TGFBI
519	ENSG00000112715	ENSG00000060237	VEGFA	WNK1
9108	ENSG00000112715	ENSG00000258616	VEGFA	LINC02303
5525	ENSG00000112715	ENSG00000153246	VEGFA	PLA2R1
8829	ENSG00000112715	ENSG00000228252	VEGFA	COL6A4P2
492	ENSG00000112715	ENSG00000058085	VEGFA	LAMC2
2298	ENSG00000112715	ENSG00000110848	VEGFA	CD69
1202	ENSG00000112715	ENSG00000088756	VEGFA	ARHGAP28
8236	ENSG00000112715	ENSG00000196126	VEGFA	HLA-DRB1
6156	ENSG00000112715	ENSG00000162897	VEGFA	FCAMR
3402	ENSG00000112715	ENSG00000125844	VEGFA	RRBP1
4907	ENSG00000112715	ENSG00000144136	VEGFA	SLC20A1
1452	ENSG00000112715	ENSG00000099250	VEGFA	NRP1
3386	ENSG00000112715	ENSG00000125730	VEGFA	C3
8331	ENSG00000112715	ENSG00000197119	VEGFA	SLC25A29
259	ENSG00000112715	ENSG00000023330	VEGFA	ALAS1
8551	ENSG00000112715	ENSG00000198838	VEGFA	RYR3
4161	ENSG00000112715	ENSG00000135643	VEGFA	KCNMB4
6300	ENSG00000112715	ENSG00000163545	VEGFA	NUAK2
8620	ENSG00000112715	ENSG00000204592	VEGFA	HLA-E
6423	ENSG00000112715	ENSG00000164292	VEGFA	RHOBTB3
6434	ENSG00000112715	ENSG00000164309	VEGFA	CMYA5
4274	ENSG00000112715	ENSG00000136802	VEGFA	LRRC8A
2461	ENSG00000112715	ENSG00000112715	VEGFA	VEGFA
6283	ENSG00000112715	ENSG00000163520	VEGFA	FBLN2
363	ENSG00000112715	ENSG00000039139	VEGFA	DNAH5
2854	ENSG00000112715	ENSG00000117143	VEGFA	UAP1
6245	ENSG00000112715	ENSG00000163406	VEGFA	SLC15A2
3230	ENSG00000112715	ENSG00000123146	VEGFA	ADGRE5
2840	ENSG00000112715	ENSG00000116991	VEGFA	SIPA1L2
8653	ENSG00000112715	ENSG00000205436	VEGFA	EXOC3L4
8160	ENSG00000112715	ENSG00000188158	VEGFA	NHS
1282	ENSG00000112715	ENSG00000090661	VEGFA	CERS4
1795	ENSG00000112715	ENSG00000104093	VEGFA	DMXL2
3556	ENSG00000112715	ENSG00000129657	VEGFA	SEC14L1
3920	ENSG00000112715	ENSG00000133657	VEGFA	ATP13A3
7887	ENSG00000112715	ENSG00000183963	VEGFA	SMTN
7880	ENSG00000112715	ENSG00000183943	VEGFA	PRKX
7016	ENSG00000112715	ENSG00000169418	VEGFA	NPR1
3594	ENSG00000112715	ENSG00000130052	VEGFA	STARD8
4338	ENSG00000112715	ENSG00000137509	VEGFA	PRCP
9046	ENSG00000112715	ENSG00000250799	VEGFA	PRODH2
7736	ENSG00000112715	ENSG00000181404	VEGFA	WASHC1
7065	ENSG00000112715	ENSG00000170190	VEGFA	SLC16A5
2373	ENSG00000112715	ENSG00000111879	VEGFA	FAM184A
5838	ENSG00000112715	ENSG00000158710	VEGFA	TAGLN2
9100	ENSG00000112715	ENSG00000258457	VEGFA
2159	ENSG00000112715	ENSG00000107954	VEGFA	NEURL1
1636	ENSG00000112715	ENSG00000101445	VEGFA	PPP1R16B
6956	ENSG00000112715	ENSG00000169031	VEGFA	COL4A3
5935	ENSG00000112715	ENSG00000160111	VEGFA	CPAMD8
6989	ENSG00000112715	ENSG00000169291	VEGFA	SHE
8963	ENSG00000112715	ENSG00000242086	VEGFA	MUC20-OT1
2201	ENSG00000112715	ENSG00000108846	VEGFA	ABCC3
8848	ENSG00000112715	ENSG00000230027	VEGFA
584	ENSG00000112715	ENSG00000065534	VEGFA	MYLK
3911	ENSG00000112715	ENSG00000133392	VEGFA	MYH11
2099	ENSG00000112715	ENSG00000107438	VEGFA	PDLIM1
1778	ENSG00000112715	ENSG00000103811	VEGFA	CTSH
200	ENSG00000112715	ENSG00000013016	VEGFA	EHD3
154	ENSG00000112715	ENSG00000010379	VEGFA	SLC6A13
2791	ENSG00000112715	ENSG00000116218	VEGFA	NPHS2
5232	ENSG00000113318	ENSG00000148541	MSH3	FAM13C
1305	ENSG00000113318	ENSG00000091137	MSH3	SLC26A4
6610	ENSG00000113387	ENSG00000165996	SUB1	HACD1
253	ENSG00000113580	ENSG00000019991	NR3C1	HGF
193	ENSG00000113580	ENSG00000012171	NR3C1	SEMA3B
7717	ENSG00000113580	ENSG00000180638	NR3C1	SLC47A2
3789	ENSG00000113916	ENSG00000131495	BCL6	NDUFA2
8170	ENSG00000113916	ENSG00000188243	BCL6	COMMD6
3087	ENSG00000113916	ENSG00000120156	BCL6	TEK
1734	ENSG00000113916	ENSG00000103042	BCL6	SLC38A7
8441	ENSG00000113916	ENSG00000197969	BCL6	VPS13A
1221	ENSG00000113916	ENSG00000088986	BCL6	DYNLL1
7409	ENSG00000113916	ENSG00000174886	BCL6	NDUFA11
2435	ENSG00000113916	ENSG00000112514	BCL6	CUTA
9069	ENSG00000113916	ENSG00000256235	BCL6	SMIM3
1933	ENSG00000114251	ENSG00000105711	WNT5A	SCN1B
4717	ENSG00000114251	ENSG00000141506	WNT5A	PIK3R5
2153	ENSG00000114251	ENSG00000107819	WNT5A	SFXN3
4659	ENSG00000114251	ENSG00000140937	WNT5A	CDH11
5605	ENSG00000114251	ENSG00000154258	WNT5A	ABCA9
0	ENSG00000114251	ENSG00000000971	WNT5A	CFH
893	ENSG00000114251	ENSG00000077150	WNT5A	NFKB2
6150	ENSG00000114251	ENSG00000162878	WNT5A	PKDCC
2655	ENSG00000114251	ENSG00000115165	WNT5A	CYTIP
8642	ENSG00000114251	ENSG00000205302	WNT5A	SNX2
6132	ENSG00000114251	ENSG00000162733	WNT5A	DDR2
3118	ENSG00000114251	ENSG00000120594	WNT5A	PLXDC2
8574	ENSG00000114251	ENSG00000203710	WNT5A	CR1
8193	ENSG00000114251	ENSG00000188783	WNT5A	PRELP
6200	ENSG00000114251	ENSG00000163209	WNT5A	SPRR3
6486	ENSG00000114251	ENSG00000164741	WNT5A	DLC1
8369	ENSG00000114251	ENSG00000197405	WNT5A	C5AR1
157	ENSG00000114251	ENSG00000010610	WNT5A	CD4
7938	ENSG00000114251	ENSG00000184937	WNT5A	WT1
411	ENSG00000114251	ENSG00000048740	WNT5A	CELF2
4318	ENSG00000114251	ENSG00000137474	WNT5A	MYO7A
8401	ENSG00000114251	ENSG00000197712	WNT5A	FAM114A1
8407	ENSG00000114251	ENSG00000197747	WNT5A	S100A10
103	ENSG00000114251	ENSG00000007237	WNT5A	GAS7
3799	ENSG00000114251	ENSG00000131711	WNT5A	MAP1B
2686	ENSG00000114251	ENSG00000115355	WNT5A	CCDC88A
4042	ENSG00000114251	ENSG00000134987	WNT5A	WDR36
86	ENSG00000114251	ENSG00000005889	WNT5A	ZFX
716	ENSG00000114251	ENSG00000070193	WNT5A	FGF10
3429	ENSG00000114251	ENSG00000126777	WNT5A	KTN1
4333	ENSG00000114315	ENSG00000137501	HES1	SYTL2
3469	ENSG00000114315	ENSG00000127884	HES1	ECHS1
2240	ENSG00000114315	ENSG00000109689	HES1	STIM2
3231	ENSG00000114315	ENSG00000123146	HES1	ADGRE5
5985	ENSG00000114315	ENSG00000160796	HES1	NBEAL2
8878	ENSG00000114315	ENSG00000232810	HES1	TNF
8934	ENSG00000114315	ENSG00000236816	HES1	ANKRD20A7P
7710	ENSG00000114315	ENSG00000180573	HES1	H2AC6
8835	ENSG00000114315	ENSG00000229051	HES1	LINC01788
2680	ENSG00000114315	ENSG00000115306	HES1	SPTBN1
1808	ENSG00000114315	ENSG00000104237	HES1	RP1
2355	ENSG00000114315	ENSG00000111252	HES1	SH2B3
4339	ENSG00000114315	ENSG00000137509	HES1	PRCP
5048	ENSG00000114861	ENSG00000145819	FOXP1	ARHGAP26
2160	ENSG00000114861	ENSG00000107954	FOXP1	NEURL1
6246	ENSG00000114861	ENSG00000163406	FOXP1	SLC15A2
3363	ENSG00000114861	ENSG00000125257	FOXP1	ABCC4
8188	ENSG00000114861	ENSG00000188677	FOXP1	PARVB
7430	ENSG00000115112	ENSG00000175727	TFCP2L1	MLXIP
8869	ENSG00000115112	ENSG00000232310	TFCP2L1
2663	ENSG00000115112	ENSG00000115221	TFCP2L1	ITGB6
194	ENSG00000115112	ENSG00000012171	TFCP2L1	SEMA3B
3762	ENSG00000115112	ENSG00000131389	TFCP2L1	SLC6A6
7410	ENSG00000115112	ENSG00000174886	TFCP2L1	NDUFA11
7483	ENSG00000115112	ENSG00000176771	TFCP2L1	NCKAP5
7499	ENSG00000115112	ENSG00000176928	TFCP2L1	GCNT4
7333	ENSG00000115112	ENSG00000173706	TFCP2L1	HEG1
2692	ENSG00000115112	ENSG00000115380	TFCP2L1	EFEMP1
7355	ENSG00000115112	ENSG00000173898	TFCP2L1	SPTBN2
2671	ENSG00000115112	ENSG00000115290	TFCP2L1	GRB14
917	ENSG00000115112	ENSG00000077943	TFCP2L1	ITGA8
5268	ENSG00000115112	ENSG00000149091	TFCP2L1	DGKZ
6948	ENSG00000115112	ENSG00000168994	TFCP2L1	PXDC1
2944	ENSG00000115112	ENSG00000118407	TFCP2L1	FILIP1
6957	ENSG00000115112	ENSG00000169031	TFCP2L1	COL4A3
6968	ENSG00000115112	ENSG00000169083	TFCP2L1	AR
1046	ENSG00000115112	ENSG00000081237	TFCP2L1	PTPRC
4592	ENSG00000115112	ENSG00000140199	TFCP2L1	SLC12A6
5314	ENSG00000115112	ENSG00000150201	TFCP2L1	FXYD4
3882	ENSG00000115112	ENSG00000133026	TFCP2L1	MYH10
6981	ENSG00000115112	ENSG00000169129	TFCP2L1	AFAP1L2
6990	ENSG00000115112	ENSG00000169291	TFCP2L1	SHE
1025	ENSG00000115112	ENSG00000080824	TFCP2L1	HSP90AA1
1021	ENSG00000115112	ENSG00000080608	TFCP2L1	PUM3
8553	ENSG00000115112	ENSG00000198844	TFCP2L1	ARHGEF15
8926	ENSG00000115112	ENSG00000236383	TFCP2L1	CCDC200
3849	ENSG00000115112	ENSG00000132361	TFCP2L1	CLUH
991	ENSG00000115112	ENSG00000080200	TFCP2L1	CRYBG3
3828	ENSG00000115112	ENSG00000132321	TFCP2L1	IQCA1
2627	ENSG00000115112	ENSG00000114698	TFCP2L1	PLSCR4
2629	ENSG00000115112	ENSG00000114770	TFCP2L1	ABCC5
2633	ENSG00000115112	ENSG00000114790	TFCP2L1	ARHGEF26
7131	ENSG00000115112	ENSG00000170889	TFCP2L1	RPS9
7179	ENSG00000115112	ENSG00000171365	TFCP2L1	CLCN5
7213	ENSG00000115112	ENSG00000171811	TFCP2L1	CFAP46
1918	ENSG00000115112	ENSG00000105664	TFCP2L1	COMP
3687	ENSG00000115112	ENSG00000130766	TFCP2L1	SESN2
7245	ENSG00000115112	ENSG00000172201	TFCP2L1	ID4
7282	ENSG00000115112	ENSG00000173193	TFCP2L1	PARP14
903	ENSG00000115112	ENSG00000077420	TFCP2L1	APBB1IP
898	ENSG00000115112	ENSG00000077238	TFCP2L1	IL4R
3790	ENSG00000115112	ENSG00000131495	TFCP2L1	NDUFA2
797	ENSG00000115112	ENSG00000074276	TFCP2L1	CDHR2
5167	ENSG00000115112	ENSG00000147614	TFCP2L1	ATP6V0D2
2700	ENSG00000115112	ENSG00000115414	TFCP2L1	FN1
2807	ENSG00000115112	ENSG00000116717	TFCP2L1	GADD45A
520	ENSG00000115112	ENSG00000060237	TFCP2L1	WNK1
8742	ENSG00000115112	ENSG00000214128	TFCP2L1	TMEM213
8735	ENSG00000115112	ENSG00000214063	TFCP2L1	TSPAN4
4722	ENSG00000115112	ENSG00000141524	TFCP2L1	TMC6
5055	ENSG00000115112	ENSG00000145990	TFCP2L1	GFOD1
8658	ENSG00000115112	ENSG00000205726	TFCP2L1	ITSN1
2032	ENSG00000115112	ENSG00000106366	TFCP2L1	SERPINE1
8276	ENSG00000115112	ENSG00000196549	TFCP2L1	MME
2875	ENSG00000115112	ENSG00000117395	TFCP2L1	EBNA1BP2
441	ENSG00000115112	ENSG00000049759	TFCP2L1	NEDD4L
2836	ENSG00000115112	ENSG00000116984	TFCP2L1	MTR
424	ENSG00000115112	ENSG00000049192	TFCP2L1	ADAMTS6
2186	ENSG00000115112	ENSG00000108592	TFCP2L1	FTSJ3
2841	ENSG00000115112	ENSG00000116991	TFCP2L1	SIPA1L2
8382	ENSG00000115112	ENSG00000197444	TFCP2L1	OGDHL
4992	ENSG00000115112	ENSG00000145113	TFCP2L1	MUC4
8570	ENSG00000115112	ENSG00000203697	TFCP2L1	CAPN8
4975	ENSG00000115112	ENSG00000144908	TFCP2L1	ALDH1L1
8426	ENSG00000115112	ENSG00000197901	TFCP2L1	SLC22A6
3344	ENSG00000115112	ENSG00000124570	TFCP2L1	SERPINB6
8455	ENSG00000115112	ENSG00000198075	TFCP2L1	SULT1C4
364	ENSG00000115112	ENSG00000039139	TFCP2L1	DNAH5
8519	ENSG00000115112	ENSG00000198719	TFCP2L1	DLL1
336	ENSG00000115112	ENSG00000037280	TFCP2L1	FLT4
8173	ENSG00000115112	ENSG00000188517	TFCP2L1	COL25A1
7533	ENSG00000115112	ENSG00000177409	TFCP2L1	SAMD9L
8141	ENSG00000115112	ENSG00000187867	TFCP2L1	PALM3
8086	ENSG00000115112	ENSG00000186868	TFCP2L1	MAPT
783	ENSG00000115112	ENSG00000073910	TFCP2L1	FRY
3672	ENSG00000115112	ENSG00000130702	TFCP2L1	LAMA5
773	ENSG00000115112	ENSG00000072840	TFCP2L1	EVC
7588	ENSG00000115112	ENSG00000177706	TFCP2L1	FAM20C
3650	ENSG00000115112	ENSG00000130522	TFCP2L1	JUND
215	ENSG00000115112	ENSG00000015133	TFCP2L1	CCDC88C
7656	ENSG00000115112	ENSG00000178951	TFCP2L1	ZBTB7A
7692	ENSG00000115112	ENSG00000180353	TFCP2L1	HCLS1
3611	ENSG00000115112	ENSG00000130255	TFCP2L1	RPL36
3602	ENSG00000115112	ENSG00000130158	TFCP2L1	DOCK6
677	ENSG00000115112	ENSG00000069122	TFCP2L1	ADGRF5
670	ENSG00000115112	ENSG00000068137	TFCP2L1	PLEKHH3
2088	ENSG00000115112	ENSG00000107099	TFCP2L1	DOCK8
7888	ENSG00000115112	ENSG00000183963	TFCP2L1	SMTN
8776	ENSG00000115112	ENSG00000215717	TFCP2L1	TMEM167B
4689	ENSG00000115112	ENSG00000141338	TFCP2L1	ABCA8
7953	ENSG00000115112	ENSG00000185022	TFCP2L1	MAFF
7987	ENSG00000115112	ENSG00000185324	TFCP2L1	CDK10
617	ENSG00000115112	ENSG00000066629	TFCP2L1	EML1
7993	ENSG00000115112	ENSG00000185432	TFCP2L1	METTL7A
8749	ENSG00000115112	ENSG00000214456	TFCP2L1	PLIN5
3507	ENSG00000115112	ENSG00000128567	TFCP2L1	PODXL
8033	ENSG00000115112	ENSG00000186010	TFCP2L1	NDUFA13
8069	ENSG00000115112	ENSG00000186480	TFCP2L1	INSIG1
8072	ENSG00000115112	ENSG00000186510	TFCP2L1	CLCNKA
5096	ENSG00000115112	ENSG00000146376	TFCP2L1	ARHGAP18
6918	ENSG00000115112	ENSG00000168874	TFCP2L1	ATOH8
8552	ENSG00000115112	ENSG00000198838	TFCP2L1	RYR3
1088	ENSG00000115112	ENSG00000082293	TFCP2L1	COL19A1
4477	ENSG00000115112	ENSG00000138434	TFCP2L1	ITPRID2
6325	ENSG00000115112	ENSG00000163686	TFCP2L1	ABHD6
1376	ENSG00000115112	ENSG00000092421	TFCP2L1	SEMA6A
4152	ENSG00000115112	ENSG00000135480	TFCP2L1	KRT7
1364	ENSG00000115112	ENSG00000092068	TFCP2L1	SLC7A8
4130	ENSG00000115112	ENSG00000135374	TFCP2L1	ELF5
4113	ENSG00000115112	ENSG00000135363	TFCP2L1	LMO2
5449	ENSG00000115112	ENSG00000152518	TFCP2L1	ZFP36L2
6398	ENSG00000115112	ENSG00000164171	TFCP2L1	ITGA2
2489	ENSG00000115112	ENSG00000113073	TFCP2L1	SLC4A9
4489	ENSG00000115112	ENSG00000138678	TFCP2L1	GPAT3
1347	ENSG00000115112	ENSG00000091972	TFCP2L1	CD200
2983	ENSG00000115112	ENSG00000118526	TFCP2L1	TCF21
4525	ENSG00000115112	ENSG00000139144	TFCP2L1	PIK3C2G
6419	ENSG00000115112	ENSG00000164266	TFCP2L1	SPINK1
5813	ENSG00000115112	ENSG00000158258	TFCP2L1	CLSTN2
6424	ENSG00000115112	ENSG00000164292	TFCP2L1	RHOBTB3
1331	ENSG00000115112	ENSG00000091592	TFCP2L1	NLRP1
4083	ENSG00000115112	ENSG00000135127	TFCP2L1	BICDL1
9247	ENSG00000115112	ENSG00000283684	TFCP2L1
1306	ENSG00000115112	ENSG00000091137	TFCP2L1	SLC26A4
9051	ENSG00000115112	ENSG00000251322	TFCP2L1	SHANK3
6294	ENSG00000115112	ENSG00000163531	TFCP2L1	NFASC
6247	ENSG00000115112	ENSG00000163406	TFCP2L1	SLC15A2
5863	ENSG00000115112	ENSG00000158966	TFCP2L1	CACHD1
5918	ENSG00000115112	ENSG00000159712	TFCP2L1	ANKRD18CP
54	ENSG00000115112	ENSG00000005022	TFCP2L1	SLC25A5
3042	ENSG00000115112	ENSG00000119314	TFCP2L1	PTBP3
1600	ENSG00000115112	ENSG00000101204	TFCP2L1	CHRNA4
5568	ENSG00000115112	ENSG00000153898	TFCP2L1	MCOLN2
9136	ENSG00000115112	ENSG00000261371	TFCP2L1	PECAM1
5980	ENSG00000115112	ENSG00000160789	TFCP2L1	LMNA
5552	ENSG00000115112	ENSG00000153707	TFCP2L1	PTPRD
6016	ENSG00000115112	ENSG00000161249	TFCP2L1	DMKN
4511	ENSG00000115112	ENSG00000139055	TFCP2L1	ERP27
6512	ENSG00000115112	ENSG00000164946	TFCP2L1	FREM1
6028	ENSG00000115112	ENSG00000162241	TFCP2L1	SLC25A45
6042	ENSG00000115112	ENSG00000162407	TFCP2L1	PLPP3
9083	ENSG00000115112	ENSG00000256870	TFCP2L1	SLC5A8
2412	ENSG00000115112	ENSG00000112297	TFCP2L1	CRYBG1
5526	ENSG00000115112	ENSG00000153246	TFCP2L1	PLA2R1
6121	ENSG00000115112	ENSG00000162692	TFCP2L1	VCAM1
2121	ENSG00000115112	ENSG00000107611	TFCP2L1	CUBN
2377	ENSG00000115112	ENSG00000111912	TFCP2L1	NCOA7
8976	ENSG00000115112	ENSG00000244300	TFCP2L1	GATA2-AS1
6169	ENSG00000115112	ENSG00000162944	TFCP2L1	RFTN2
4222	ENSG00000115112	ENSG00000136237	TFCP2L1	RAPGEF5
5533	ENSG00000115112	ENSG00000153292	TFCP2L1	ADGRF1
9047	ENSG00000115112	ENSG00000250799	TFCP2L1	PRODH2
4107	ENSG00000115112	ENSG00000135333	TFCP2L1	EPHA7
5709	ENSG00000115112	ENSG00000155886	TFCP2L1	SLC24A2
6762	ENSG00000115112	ENSG00000167460	TFCP2L1	TPM4
3027	ENSG00000115112	ENSG00000119121	TFCP2L1	TRPM6
6795	ENSG00000115112	ENSG00000167658	TFCP2L1	EEF2
4416	ENSG00000115112	ENSG00000137962	TFCP2L1	ARHGAP29
9014	ENSG00000115112	ENSG00000248905	TFCP2L1	FMN1
2522	ENSG00000115112	ENSG00000113492	TFCP2L1	AGXT2
4810	ENSG00000115112	ENSG00000142937	TFCP2L1	RPS8
1121	ENSG00000115112	ENSG00000083857	TFCP2L1	FAT1
5762	ENSG00000115112	ENSG00000157502	TFCP2L1	PWWP3B
3902	ENSG00000115112	ENSG00000133142	TFCP2L1	TCEAL4
2588	ENSG00000115112	ENSG00000114315	TFCP2L1	HES1
6873	ENSG00000115112	ENSG00000168487	TFCP2L1	BMP1
5345	ENSG00000115112	ENSG00000150867	TFCP2L1	PIP4K2A
1097	ENSG00000115112	ENSG00000082684	TFCP2L1	SEMA5B
2109	ENSG00000115112	ENSG00000107551	TFCP2L1	RASSF4
1094	ENSG00000115112	ENSG00000082438	TFCP2L1	COBLL1
8997	ENSG00000115112	ENSG00000245750	TFCP2L1	DRAIC
4467	ENSG00000115112	ENSG00000138356	TFCP2L1	AOX1
4453	ENSG00000115112	ENSG00000138193	TFCP2L1	PLCE1
1165	ENSG00000115112	ENSG00000087076	TFCP2L1	HSD17B14
4799	ENSG00000115112	ENSG00000142798	TFCP2L1	HSPG2
6704	ENSG00000115112	ENSG00000166825	TFCP2L1	ANPEP
5621	ENSG00000115112	ENSG00000154263	TFCP2L1	ABCA10
2283	ENSG00000115112	ENSG00000110717	TFCP2L1	NDUFS8
4791	ENSG00000115112	ENSG00000142733	TFCP2L1	MAP3K6
1203	ENSG00000115112	ENSG00000088756	TFCP2L1	ARHGAP28
5791	ENSG00000115112	ENSG00000157680	TFCP2L1	DGKI
3100	ENSG00000115112	ENSG00000120279	TFCP2L1	MYCT1
5775	ENSG00000115112	ENSG00000157554	TFCP2L1	ERG
6738	ENSG00000115112	ENSG00000167107	TFCP2L1	ACSF2
1180	ENSG00000115112	ENSG00000087245	TFCP2L1	MMP2
5417	ENSG00000115112	ENSG00000152154	TFCP2L1	TMEM178A
9028	ENSG00000115112	ENSG00000249601	TFCP2L1	LINC01187
1672	ENSG00000115112	ENSG00000101871	TFCP2L1	MID1
6629	ENSG00000115112	ENSG00000166147	TFCP2L1	FBN1
4980	ENSG00000115641	ENSG00000145012	FHL2	LPP
4351	ENSG00000115641	ENSG00000137648	FHL2	TMPRSS4
4599	ENSG00000115738	ENSG00000140285	ID2	FGF7
5661	ENSG00000115738	ENSG00000154736	ID2	ADAMTS5
7897	ENSG00000115738	ENSG00000184060	ID2	ADAP2
2727	ENSG00000115956	ENSG00000115956	PLEK	PLEK
4859	ENSG00000115956	ENSG00000143515	PLEK	ATP8B2
2264	ENSG00000115956	ENSG00000110079	PLEK	MS4A4A
2894	ENSG00000115966	ENSG00000117525	ATF2	F3
2026	ENSG00000116016	ENSG00000106333	EPAS1	PCOLCE
2799	ENSG00000116016	ENSG00000116667	EPAS1	C1orf21
5776	ENSG00000116016	ENSG00000157554	EPAS1	ERG
8520	ENSG00000116016	ENSG00000198719	EPAS1	DLL1
7127	ENSG00000116016	ENSG00000170776	EPAS1	AKAP13
6362	ENSG00000116016	ENSG00000164035	EPAS1	EMCN
2973	ENSG00000116016	ENSG00000118515	EPAS1	SGK1
1584	ENSG00000116016	ENSG00000101132	EPAS1	PFDN4
5368	ENSG00000116016	ENSG00000151702	EPAS1	FLI1
1829	ENSG00000116016	ENSG00000104368	EPAS1	PLAT
1709	ENSG00000116016	ENSG00000102755	EPAS1	FLT1
4499	ENSG00000116044	ENSG00000138778	NFE2L2	CENPE
720	ENSG00000116132	ENSG00000070404	PRRX1	FSTL3
484	ENSG00000116132	ENSG00000057252	PRRX1	SOAT1
6091	ENSG00000116288	ENSG00000162599	PARK7	NFIA
1796	ENSG00000116288	ENSG00000104093	PARK7	DMXL2
5088	ENSG00000116288	ENSG00000146285	PARK7	SCML4
3661	ENSG00000116288	ENSG00000130635	PARK7	COL5A1
8122	ENSG00000116288	ENSG00000187244	PARK7	BCAM
4346	ENSG00000116288	ENSG00000137575	PARK7	SDCBP
9182	ENSG00000116288	ENSG00000266947	PARK7
5948	ENSG00000116288	ENSG00000160255	PARK7	ITGB2
[truncated: 7,283 more rows]

## Sheet: Spleen
	tf_ensembl	target_ensembl	tf_name	target_name
96	ENSG00000005889	ENSG00000006459	ZFX	KDM7A
6357	ENSG00000005889	ENSG00000182472	ZFX	CAPN12
6227	ENSG00000005889	ENSG00000179195	ZFX	ZNF664
3649	ENSG00000008083	ENSG00000138495	JARID2	COX17
6037	ENSG00000008083	ENSG00000175567	JARID2	UCP2
5238	ENSG00000008441	ENSG00000164330	NFIX	EBF1
1964	ENSG00000008441	ENSG00000110619	NFIX	CARS1
6385	ENSG00000008441	ENSG00000182670	NFIX	TTC3
3098	ENSG00000008441	ENSG00000131018	NFIX	SYNE1
5098	ENSG00000008441	ENSG00000163554	NFIX	SPTA1
4945	ENSG00000008441	ENSG00000161813	NFIX	LARP4
6720	ENSG00000008441	ENSG00000196199	NFIX	MPHOSPH8
2674	ENSG00000008441	ENSG00000122224	NFIX	LY9
1174	ENSG00000008441	ENSG00000096060	NFIX	FKBP5
1566	ENSG00000008441	ENSG00000104892	NFIX	KLC3
2184	ENSG00000008441	ENSG00000113580	NFIX	NR3C1
5487	ENSG00000008441	ENSG00000167766	NFIX	ZNF83
7761	ENSG00000009307	ENSG00000250992	CSDE1
935	ENSG00000020633	ENSG00000082074	RUNX3	FYB1
2654	ENSG00000020633	ENSG00000122035	RUNX3	RASL11A
4529	ENSG00000020633	ENSG00000153283	RUNX3	CD96
6115	ENSG00000020633	ENSG00000177311	RUNX3	ZBTB38
6285	ENSG00000020633	ENSG00000181036	RUNX3	FCRL6
1921	ENSG00000020633	ENSG00000110047	RUNX3	EHD1
8105	ENSG00000020633	ENSG00000286330	RUNX3	LOC105370259
3420	ENSG00000020633	ENSG00000135426	RUNX3	TESPA1
7745	ENSG00000020633	ENSG00000247982	RUNX3	LINC00926
6712	ENSG00000020633	ENSG00000196141	RUNX3	SPATS2L
1693	ENSG00000020633	ENSG00000106211	RUNX3	HSPB1
1780	ENSG00000020633	ENSG00000107537	RUNX3	PHYH
2577	ENSG00000020633	ENSG00000120438	RUNX3	TCP1
1829	ENSG00000020633	ENSG00000108984	RUNX3	MAP2K6
4642	ENSG00000020633	ENSG00000155307	RUNX3	SAMSN1
5400	ENSG00000020633	ENSG00000166801	RUNX3	FAM111A
7753	ENSG00000020633	ENSG00000248333	RUNX3	CDK11B
4104	ENSG00000020633	ENSG00000145220	RUNX3	LYAR
2725	ENSG00000020633	ENSG00000123131	RUNX3	PRDX4
6154	ENSG00000028277	ENSG00000177963	POU2F2	RIC8A
7860	ENSG00000028277	ENSG00000258441	POU2F2	LINC00641
6201	ENSG00000028277	ENSG00000178980	POU2F2	SELENOW
6219	ENSG00000028277	ENSG00000179021	POU2F2	C3orf38
6450	ENSG00000028277	ENSG00000184226	POU2F2	PCDH9
887	ENSG00000028277	ENSG00000079691	POU2F2	CARMIL1
7721	ENSG00000028277	ENSG00000246223	POU2F2	LINC01550
4451	ENSG00000028277	ENSG00000152207	POU2F2	CYSLTR2
2548	ENSG00000028277	ENSG00000119535	POU2F2	CSF3R
1881	ENSG00000028277	ENSG00000109736	POU2F2	MFSD10
2662	ENSG00000028277	ENSG00000122188	POU2F2	LAX1
7599	ENSG00000028277	ENSG00000241351	POU2F2	IGKV3-11
4105	ENSG00000028277	ENSG00000145220	POU2F2	LYAR
6180	ENSG00000028277	ENSG00000178573	POU2F2	MAF
7335	ENSG00000028277	ENSG00000221963	POU2F2	APOL6
1871	ENSG00000028277	ENSG00000109458	POU2F2	GAB1
5246	ENSG00000028277	ENSG00000164442	POU2F2	CITED2
6605	ENSG00000028277	ENSG00000186470	POU2F2	BTN3A2
7172	ENSG00000028277	ENSG00000206190	POU2F2	ATP10A
6566	ENSG00000028277	ENSG00000185950	POU2F2	IRS2
6724	ENSG00000029363	ENSG00000196352	BCLAF1	CD55
6459	ENSG00000033800	ENSG00000184384	PIAS1	MAML2
5813	ENSG00000033800	ENSG00000171766	PIAS1	GATM
405	ENSG00000038219	ENSG00000044115	BOD1L1	CTNNA1
1631	ENSG00000038219	ENSG00000105483	BOD1L1	CARD8
7301	ENSG00000038219	ENSG00000215908	BOD1L1	CROCCP2
388	ENSG00000038219	ENSG00000039068	BOD1L1	CDH1
1768	ENSG00000048405	ENSG00000107438	ZNF800	PDLIM1
4311	ENSG00000054118	ENSG00000148468	THRAP3	FAM171A1
1331	ENSG00000060138	ENSG00000100721	YBX3	TCL1A
5992	ENSG00000060138	ENSG00000174720	YBX3	LARP7
2549	ENSG00000060138	ENSG00000119535	YBX3	CSF3R
4345	ENSG00000060138	ENSG00000149311	YBX3	ATM
7091	ENSG00000060138	ENSG00000204613	YBX3	TRIM10
1394	ENSG00000060138	ENSG00000101596	YBX3	SMCHD1
7697	ENSG00000060138	ENSG00000245648	YBX3	KLRK1-AS1
512	ENSG00000060138	ENSG00000059377	YBX3	TBXAS1
3367	ENSG00000060138	ENSG00000135077	YBX3	HAVCR2
5885	ENSG00000060138	ENSG00000172673	YBX3	THEMIS
7677	ENSG00000060138	ENSG00000245164	YBX3	LINC00861
2464	ENSG00000060138	ENSG00000117602	YBX3	RCAN3
3429	ENSG00000060138	ENSG00000135541	YBX3	AHI1
7409	ENSG00000060138	ENSG00000231721	YBX3	LINC-PINT
5313	ENSG00000060138	ENSG00000165494	YBX3	PCF11
4145	ENSG00000060138	ENSG00000145685	YBX3	LHFPL2
7771	ENSG00000060138	ENSG00000251322	YBX3	SHANK3
5975	ENSG00000060138	ENSG00000174437	YBX3	ATP2A2
2304	ENSG00000060138	ENSG00000115415	YBX3	STAT1
3398	ENSG00000060138	ENSG00000135218	YBX3	CD36
4353	ENSG00000060138	ENSG00000149483	YBX3	TMEM138
175	ENSG00000060138	ENSG00000010404	YBX3	IDS
7978	ENSG00000060138	ENSG00000272888	YBX3	CHASERR
7959	ENSG00000060138	ENSG00000270882	YBX3	H4C14
4801	ENSG00000060138	ENSG00000157778	YBX3	PSMG3
3079	ENSG00000060138	ENSG00000130561	YBX3	SAG
1046	ENSG00000060138	ENSG00000089692	YBX3	LAG3
3843	ENSG00000060138	ENSG00000140983	YBX3	RHOT2
456	ENSG00000060138	ENSG00000051108	YBX3	HERPUD1
5302	ENSG00000060138	ENSG00000165175	YBX3	MID1IP1
7046	ENSG00000060138	ENSG00000204287	YBX3	HLA-DRA
4187	ENSG00000060138	ENSG00000146376	YBX3	ARHGAP18
7893	ENSG00000060138	ENSG00000264522	YBX3	OTUD7B
7234	ENSG00000060138	ENSG00000213626	YBX3	LBH
476	ENSG00000060138	ENSG00000054282	YBX3	SDCCAG8
472	ENSG00000060138	ENSG00000054267	YBX3	ARID4B
7733	ENSG00000060138	ENSG00000247400	YBX3	DNAJC3-DT
469	ENSG00000060138	ENSG00000053770	YBX3	AP5M1
6617	ENSG00000060138	ENSG00000186827	YBX3	TNFRSF4
1662	ENSG00000060138	ENSG00000105856	YBX3	HBP1
1247	ENSG00000060138	ENSG00000100385	YBX3	IL2RB
5148	ENSG00000060138	ENSG00000163629	YBX3	PTPN13
3838	ENSG00000060138	ENSG00000140968	YBX3	IRF8
1725	ENSG00000060138	ENSG00000106617	YBX3	PRKAG2
4127	ENSG00000060138	ENSG00000145416	YBX3	MARCHF1
2262	ENSG00000060138	ENSG00000114861	YBX3	FOXP1
2238	ENSG00000060138	ENSG00000114388	YBX3	NPRL2
384	ENSG00000060138	ENSG00000038427	YBX3	VCAN
6475	ENSG00000060138	ENSG00000184588	YBX3	PDE4B
924	ENSG00000060138	ENSG00000081189	YBX3	MEF2C
237	ENSG00000060138	ENSG00000015133	YBX3	CCDC88C
2441	ENSG00000060138	ENSG00000117318	YBX3	ID3
7283	ENSG00000060138	ENSG00000214894	YBX3	LINC00243
1590	ENSG00000060138	ENSG00000104964	YBX3	TLE5
7604	ENSG00000060138	ENSG00000241743	YBX3	XACT
57	ENSG00000060138	ENSG00000005238	YBX3	FAM214B
6023	ENSG00000060138	ENSG00000175352	YBX3	NRIP3
6726	ENSG00000060138	ENSG00000196369	YBX3	SRGAP2B
4299	ENSG00000060138	ENSG00000148175	YBX3	STOM
355	ENSG00000060138	ENSG00000030419	YBX3	IKZF2
1310	ENSG00000060138	ENSG00000100614	YBX3	PPM1A
3161	ENSG00000060138	ENSG00000132334	YBX3	PTPRE
6855	ENSG00000060138	ENSG00000197580	YBX3	BCO2
4080	ENSG00000060138	ENSG00000144741	YBX3	SLC25A26
2075	ENSG00000060138	ENSG00000111961	YBX3	SASH1
3549	ENSG00000060138	ENSG00000137265	YBX3	IRF4
7920	ENSG00000060138	ENSG00000267275	YBX3	KLF2-DT
3310	ENSG00000060138	ENSG00000134460	YBX3	IL2RA
6081	ENSG00000060138	ENSG00000176788	YBX3	BASP1
7158	ENSG00000060138	ENSG00000206172	YBX3	HBA1
8140	ENSG00000060138	ENSG00000287265	YBX3
2353	ENSG00000060138	ENSG00000115935	YBX3	WIPF1
3337	ENSG00000060138	ENSG00000134744	YBX3	TUT4
2746	ENSG00000060138	ENSG00000123240	YBX3	OPTN
4707	ENSG00000060138	ENSG00000156110	YBX3	ADK
3145	ENSG00000060138	ENSG00000132002	YBX3	DNAJB1
6762	ENSG00000060138	ENSG00000196628	YBX3	TCF4
5805	ENSG00000060138	ENSG00000171476	YBX3	HOPX
6755	ENSG00000060138	ENSG00000196586	YBX3	MYO6
7034	ENSG00000060138	ENSG00000204241	YBX3	LINC02731
296	ENSG00000060138	ENSG00000023445	YBX3	BIRC3
28	ENSG00000060138	ENSG00000003402	YBX3	CFLAR
5008	ENSG00000060138	ENSG00000162894	YBX3	FCMR
4284	ENSG00000060138	ENSG00000147872	YBX3	PLIN2
1525	ENSG00000060138	ENSG00000104320	YBX3	NBN
4253	ENSG00000060138	ENSG00000147454	YBX3	SLC25A37
1632	ENSG00000060138	ENSG00000105483	YBX3	CARD8
1013	ENSG00000060138	ENSG00000087074	YBX3	PPP1R15A
2863	ENSG00000060138	ENSG00000124831	YBX3	LRRFIP1
5025	ENSG00000060138	ENSG00000162923	YBX3	WDR26
2866	ENSG00000060138	ENSG00000124882	YBX3	EREG
3661	ENSG00000060138	ENSG00000138639	YBX3	ARHGAP24
5103	ENSG00000060138	ENSG00000163563	YBX3	MNDA
2616	ENSG00000060138	ENSG00000121152	YBX3	NCAPH
4902	ENSG00000060138	ENSG00000160593	YBX3	JAML
1080	ENSG00000060138	ENSG00000090376	YBX3	IRAK3
6686	ENSG00000060138	ENSG00000189013	YBX3	KIR2DL4
4889	ENSG00000060138	ENSG00000160299	YBX3	PCNT
2452	ENSG00000060138	ENSG00000117560	YBX3	FASLG
7353	ENSG00000060138	ENSG00000226777	YBX3	FAM30A
7376	ENSG00000060138	ENSG00000227191	YBX3	TRGC2
6990	ENSG00000060138	ENSG00000198846	YBX3	TOX
5094	ENSG00000060138	ENSG00000163534	YBX3	FCRL1
6864	ENSG00000060138	ENSG00000197635	YBX3	DPP4
699	ENSG00000060138	ENSG00000070501	YBX3	POLB
2173	ENSG00000060138	ENSG00000113532	YBX3	ST8SIA4
3670	ENSG00000060138	ENSG00000138670	YBX3	RASGEF1B
5771	ENSG00000060138	ENSG00000171206	YBX3	TRIM8
936	ENSG00000060138	ENSG00000082074	YBX3	FYB1
6701	ENSG00000060138	ENSG00000189091	YBX3	SF3B3
2050	ENSG00000060138	ENSG00000111666	YBX3	CHPT1
7190	ENSG00000060138	ENSG00000211689	YBX3	TARP
5706	ENSG00000060138	ENSG00000170542	YBX3	SERPINB9
7276	ENSG00000060138	ENSG00000214756	YBX3	CSKMT
1872	ENSG00000060138	ENSG00000109458	YBX3	GAB1
4096	ENSG00000060138	ENSG00000144959	YBX3	NCEH1
3107	ENSG00000060138	ENSG00000131504	YBX3	DIAPH1
280	ENSG00000060138	ENSG00000020633	YBX3	RUNX3
7789	ENSG00000062194	ENSG00000253729	GPBP1	PRKDC
293	ENSG00000062194	ENSG00000023191	GPBP1	RNH1
2328	ENSG00000062194	ENSG00000115607	GPBP1	IL18RAP
5772	ENSG00000062194	ENSG00000171206	GPBP1	TRIM8
7085	ENSG00000062194	ENSG00000204569	GPBP1	PPP1R10
595	ENSG00000062194	ENSG00000065970	GPBP1	FOXJ2
2867	ENSG00000062194	ENSG00000124882	GPBP1	EREG
5778	ENSG00000062194	ENSG00000171222	GPBP1	SCAND1
7238	ENSG00000062194	ENSG00000213700	GPBP1	RPL17P50
1136	ENSG00000062194	ENSG00000092421	GPBP1	SEMA6A
4316	ENSG00000062194	ENSG00000148773	GPBP1	MKI67
4787	ENSG00000065526	ENSG00000157554	SPEN	ERG
7287	ENSG00000065978	ENSG00000215559	YBX1	ANKRD20A11P
2337	ENSG00000065978	ENSG00000115738	YBX1	ID2
245	ENSG00000065978	ENSG00000015568	YBX1	RGPD5
3539	ENSG00000065978	ENSG00000137040	YBX1	RANBP6
7284	ENSG00000065978	ENSG00000214894	YBX1	LINC00243
7605	ENSG00000065978	ENSG00000241743	YBX1	XACT
4294	ENSG00000065978	ENSG00000148154	YBX1	UGCG
6318	ENSG00000065978	ENSG00000182010	YBX1	RTKN2
5572	ENSG00000065978	ENSG00000168785	YBX1	TSPAN5
7277	ENSG00000065978	ENSG00000214756	YBX1	CSKMT
2809	ENSG00000065978	ENSG00000124203	YBX1	ZNF831
5707	ENSG00000065978	ENSG00000170542	YBX1	SERPINB9
8106	ENSG00000065978	ENSG00000286330	YBX1	LOC105370259
2693	ENSG00000065978	ENSG00000122547	YBX1	EEPD1
5742	ENSG00000065978	ENSG00000170846	YBX1
7921	ENSG00000065978	ENSG00000267275	YBX1	KLF2-DT
4007	ENSG00000065978	ENSG00000143554	YBX1	SLC27A3
2115	ENSG00000065978	ENSG00000112297	YBX1	CRYBG1
4388	ENSG00000065978	ENSG00000150593	YBX1	PDCD4
2127	ENSG00000065978	ENSG00000112419	YBX1	PHACTR2
4391	ENSG00000065978	ENSG00000150625	YBX1	GPM6A
4044	ENSG00000065978	ENSG00000143889	YBX1	HNRNPLL
1538	ENSG00000065978	ENSG00000104660	YBX1	LEPROTL1
2342	ENSG00000065978	ENSG00000115758	YBX1	ODC1
6848	ENSG00000065978	ENSG00000197530	YBX1	MIB2
3971	ENSG00000065978	ENSG00000143382	YBX1	ADAMTSL4
7159	ENSG00000065978	ENSG00000206172	YBX1	HBA1
3611	ENSG00000065978	ENSG00000137965	YBX1	IFI44
7854	ENSG00000065978	ENSG00000258017	YBX1
4991	ENSG00000065978	ENSG00000162772	YBX1	ATF3
7519	ENSG00000065978	ENSG00000237232	YBX1	ZNF295-AS1
4452	ENSG00000065978	ENSG00000152207	YBX1	CYSLTR2
7877	ENSG00000065978	ENSG00000261360	YBX1	OTULIN-DT
2847	ENSG00000065978	ENSG00000124635	YBX1	H2BC11
7377	ENSG00000065978	ENSG00000227191	YBX1	TRGC2
4928	ENSG00000065978	ENSG00000160856	YBX1	FCRL3
1713	ENSG00000065978	ENSG00000106560	YBX1	GIMAP2
6167	ENSG00000065978	ENSG00000178381	YBX1	ZFAND2A
7241	ENSG00000065978	ENSG00000213809	YBX1	KLRK1
871	ENSG00000065978	ENSG00000078589	YBX1	P2RY10
417	ENSG00000065978	ENSG00000047365	YBX1	ARAP2
1373	ENSG00000065978	ENSG00000101336	YBX1	HCK
7960	ENSG00000065978	ENSG00000270882	YBX1	H4C14
2648	ENSG00000065978	ENSG00000122026	YBX1	RPL21
6568	ENSG00000065978	ENSG00000185989	YBX1	RASA3
179	ENSG00000065978	ENSG00000010610	YBX1	CD4
2487	ENSG00000065978	ENSG00000118193	YBX1	KIF14
2491	ENSG00000065978	ENSG00000118308	YBX1	IRAG2
7399	ENSG00000065978	ENSG00000230013	YBX1	CT70
2298	ENSG00000065978	ENSG00000115306	YBX1	SPTBN1
7772	ENSG00000065978	ENSG00000251322	YBX1	SHANK3
7257	ENSG00000065978	ENSG00000213949	YBX1	ITGA1
448	ENSG00000065978	ENSG00000050730	YBX1	TNIP3
2471	ENSG00000065978	ENSG00000117632	YBX1	STMN1
5944	ENSG00000065978	ENSG00000173727	YBX1
2892	ENSG00000065978	ENSG00000125538	YBX1	IL1B
5886	ENSG00000065978	ENSG00000172673	YBX1	THEMIS
1395	ENSG00000065978	ENSG00000101596	YBX1	SMCHD1
8025	ENSG00000065978	ENSG00000279317	YBX1
2318	ENSG00000065978	ENSG00000115604	YBX1	IL18R1
3096	ENSG00000065978	ENSG00000131016	YBX1	AKAP12
3766	ENSG00000065978	ENSG00000140105	YBX1	WARS1
856	ENSG00000065978	ENSG00000077984	YBX1	CST7
2018	ENSG00000065978	ENSG00000110987	YBX1	BCL7A
1211	ENSG00000065978	ENSG00000100100	YBX1	PIK3IP1
7035	ENSG00000065978	ENSG00000204241	YBX1	LINC02731
7363	ENSG00000065978	ENSG00000226833	YBX1	LOC112267877
1633	ENSG00000065978	ENSG00000105483	YBX1	CARD8
574	ENSG00000065978	ENSG00000065675	YBX1	PRKCQ
7548	ENSG00000066336	ENSG00000237943	SPI1	PRKCQ-AS1
544	ENSG00000066336	ENSG00000063322	SPI1	MED29
3600	ENSG00000066336	ENSG00000137942	SPI1	FNBP1L
7017	ENSG00000066336	ENSG00000198959	SPI1	TGM2
4000	ENSG00000066336	ENSG00000143515	SPI1	ATP8B2
4869	ENSG00000066336	ENSG00000160185	SPI1	UBASH3A
6713	ENSG00000066336	ENSG00000196141	SPI1	SPATS2L
6516	ENSG00000066336	ENSG00000185215	SPI1	TNFAIP2
6849	ENSG00000066336	ENSG00000197530	SPI1	MIB2
6555	ENSG00000066336	ENSG00000185905	SPI1	C16orf54
4699	ENSG00000066336	ENSG00000156052	SPI1	GNAQ
5800	ENSG00000066336	ENSG00000171320	SPI1	ESCO2
7798	ENSG00000066336	ENSG00000254087	SPI1	LYN
1581	ENSG00000066336	ENSG00000104951	SPI1	IL4I1
4812	ENSG00000066336	ENSG00000157978	SPI1	LDLRAP1
4981	ENSG00000066336	ENSG00000162739	SPI1	SLAMF6
2416	ENSG00000066336	ENSG00000117228	SPI1	GBP1
6743	ENSG00000066336	ENSG00000196526	SPI1	AFAP1
3384	ENSG00000066336	ENSG00000135116	SPI1	HRK
4953	ENSG00000066336	ENSG00000162496	SPI1	DHRS3
4723	ENSG00000066336	ENSG00000156299	SPI1	TIAM1
5500	ENSG00000066336	ENSG00000168229	SPI1	PTGDR
2019	ENSG00000066336	ENSG00000110987	SPI1	BCL7A
7140	ENSG00000066336	ENSG00000205413	SPI1	SAMD9
7288	ENSG00000066336	ENSG00000215559	SPI1	ANKRD20A11P
180	ENSG00000066336	ENSG00000010610	SPI1	CD4
6319	ENSG00000066336	ENSG00000182010	SPI1	RTKN2
1923	ENSG00000066336	ENSG00000110077	SPI1	MS4A6A
4106	ENSG00000066336	ENSG00000145220	SPI1	LYAR
1999	ENSG00000066336	ENSG00000110931	SPI1	CAMKK2
2066	ENSG00000066336	ENSG00000111863	SPI1	ADTRP
4558	ENSG00000067082	ENSG00000153914	KLF6	SREK1
3881	ENSG00000067082	ENSG00000142102	KLF6	PGGHG
5987	ENSG00000067082	ENSG00000174718	KLF6	RESF1
5183	ENSG00000067082	ENSG00000163874	KLF6	ZC3H12A
7808	ENSG00000067082	ENSG00000254979	KLF6
2319	ENSG00000067082	ENSG00000115604	KLF6	IL18R1
575	ENSG00000067082	ENSG00000065675	KLF6	PRKCQ
2799	ENSG00000067082	ENSG00000124191	KLF6	TOX2
422	ENSG00000067082	ENSG00000048405	KLF6	ZNF800
2453	ENSG00000067082	ENSG00000117560	KLF6	FASLG
3911	ENSG00000067082	ENSG00000142347	KLF6	MYO1F
7354	ENSG00000067082	ENSG00000226777	KLF6	FAM30A
7508	ENSG00000067082	ENSG00000236514	KLF6
1911	ENSG00000067082	ENSG00000109943	KLF6	CRTAM
7838	ENSG00000067082	ENSG00000256667	KLF6	KLRA1P
4734	ENSG00000067082	ENSG00000156475	KLF6	PPP2R2B
3904	ENSG00000067082	ENSG00000142227	KLF6	EMP3
6971	ENSG00000067082	ENSG00000198821	KLF6	CD247
5612	ENSG00000067082	ENSG00000169435	KLF6	RASSF6
6956	ENSG00000067082	ENSG00000198771	KLF6	RCSD1
7108	ENSG00000067082	ENSG00000204991	KLF6	SPIRE2
5124	ENSG00000067082	ENSG00000163599	KLF6	CTLA4
5348	ENSG00000067082	ENSG00000165801	KLF6	ARHGEF40
4462	ENSG00000067082	ENSG00000152229	KLF6	PSTPIP2
7459	ENSG00000067082	ENSG00000235505	KLF6	CASP4LP
5908	ENSG00000067082	ENSG00000172932	KLF6	ANKRD13D
8035	ENSG00000067082	ENSG00000281103	KLF6	TRG-AS1
1433	ENSG00000067082	ENSG00000102007	KLF6	PLP2
7703	ENSG00000067082	ENSG00000245904	KLF6
6087	ENSG00000067082	ENSG00000176845	KLF6	METRNL
5372	ENSG00000067082	ENSG00000166164	KLF6	BRD7
1701	ENSG00000067082	ENSG00000106404	KLF6	CLDN15
7086	ENSG00000067082	ENSG00000204569	KLF6	PPP1R10
1212	ENSG00000067082	ENSG00000100100	KLF6	PIK3IP1
5636	ENSG00000067082	ENSG00000169641	KLF6	LUZP1
148	ENSG00000067082	ENSG00000008517	KLF6	IL32
3829	ENSG00000067082	ENSG00000140931	KLF6	CMTM3
4176	ENSG00000067082	ENSG00000146192	KLF6	FGD2
7191	ENSG00000067082	ENSG00000211689	KLF6	TARP
449	ENSG00000067082	ENSG00000050730	KLF6	TNIP3
5156	ENSG00000067082	ENSG00000163635	KLF6	ATXN7
2417	ENSG00000067082	ENSG00000117228	KLF6	GBP1
3421	ENSG00000067082	ENSG00000135426	KLF6	TESPA1
2707	ENSG00000067082	ENSG00000122862	KLF6	SRGN
1650	ENSG00000067082	ENSG00000105810	KLF6	CDK6
3612	ENSG00000067082	ENSG00000137965	KLF6	IFI44
16	ENSG00000067082	ENSG00000003147	KLF6	ICA1
8131	ENSG00000067082	ENSG00000287263	KLF6
6096	ENSG00000067082	ENSG00000176928	KLF6	GCNT4
263	ENSG00000067082	ENSG00000019582	KLF6	CD74
4320	ENSG00000067082	ENSG00000149091	KLF6	DGKZ
1133	ENSG00000067082	ENSG00000092148	KLF6	HECTD1
5558	ENSG00000067082	ENSG00000168653	KLF6	NDUFS5
7526	ENSG00000067082	ENSG00000237499	KLF6	WAKMAR2
2736	ENSG00000067082	ENSG00000123146	KLF6	ADGRE5
1861	ENSG00000067082	ENSG00000109445	KLF6	ZNF330
5039	ENSG00000067082	ENSG00000162944	KLF6	RFTN2
6835	ENSG00000067082	ENSG00000197457	KLF6	STMN3
5866	ENSG00000068305	ENSG00000172331	MEF2A	BPGM
7517	ENSG00000068305	ENSG00000237054	MEF2A	PRMT5-AS1
695	ENSG00000068305	ENSG00000070444	MEF2A	MNT
3038	ENSG00000069275	ENSG00000129810	NUCKS1	SGO1
41	ENSG00000069275	ENSG00000005020	NUCKS1	SKAP2
3204	ENSG00000069275	ENSG00000133119	NUCKS1	RFC3
136	ENSG00000069275	ENSG00000008128	NUCKS1	CDK11A
5172	ENSG00000069275	ENSG00000163827	NUCKS1	LRRC2
6702	ENSG00000069275	ENSG00000189091	NUCKS1	SF3B3
4354	ENSG00000069275	ENSG00000149483	NUCKS1	TMEM138
5467	ENSG00000069275	ENSG00000167553	NUCKS1	TUBA1C
3676	ENSG00000069275	ENSG00000138709	NUCKS1	LARP1B
823	ENSG00000069275	ENSG00000076053	NUCKS1	RBM7
970	ENSG00000069275	ENSG00000083896	NUCKS1	YTHDC1
1296	ENSG00000069275	ENSG00000100558	NUCKS1	PLEK2
4916	ENSG00000069399	ENSG00000160712	BCL3	IL6R
5551	ENSG00000069399	ENSG00000168476	BCL3	REEP4
1893	ENSG00000069399	ENSG00000109787	BCL3	KLF3
2589	ENSG00000069399	ENSG00000120694	BCL3	HSPH1
3625	ENSG00000069399	ENSG00000138160	BCL3	KIF11
4700	ENSG00000069399	ENSG00000156052	BCL3	GNAQ
2245	ENSG00000069399	ENSG00000114423	BCL3	CBLB
613	ENSG00000069399	ENSG00000067182	BCL3	TNFRSF1A
6423	ENSG00000072310	ENSG00000183624	SREBF1	HMCES
1399	ENSG00000072364	ENSG00000101665	AFF4	SMAD7
2390	ENSG00000072364	ENSG00000116667	AFF4	C1orf21
457	ENSG00000072364	ENSG00000051108	AFF4	HERPUD1
6533	ENSG00000072364	ENSG00000185650	AFF4	ZFP36L1
3132	ENSG00000072364	ENSG00000131876	AFF4	SNRPA1
3113	ENSG00000072364	ENSG00000131507	AFF4	NDFIP1
6613	ENSG00000072364	ENSG00000186660	AFF4	ZFP91
2767	ENSG00000072364	ENSG00000123505	AFF4	AMD1
7347	ENSG00000072364	ENSG00000224786	AFF4	CETN4P
389	ENSG00000073584	ENSG00000039068	SMARCE1	CDH1
1846	ENSG00000073614	ENSG00000109111	KDM5A	SUPT6H
4059	ENSG00000074266	ENSG00000144028	EED	SNRNP200
3137	ENSG00000074800	ENSG00000131981	ENO1	LGALS3
5874	ENSG00000074800	ENSG00000172554	ENO1	SNTG2
149	ENSG00000074800	ENSG00000008517	ENO1	IL32
3114	ENSG00000075426	ENSG00000131507	FOSL2	NDFIP1
4001	ENSG00000075426	ENSG00000143515	FOSL2	ATP8B2
7434	ENSG00000075426	ENSG00000234616	FOSL2	JRK
193	ENSG00000075426	ENSG00000011243	FOSL2	AKAP8L
7739	ENSG00000075426	ENSG00000247746	FOSL2	USP51
6606	ENSG00000075426	ENSG00000186470	FOSL2	BTN3A2
5581	ENSG00000075426	ENSG00000168906	FOSL2	MAT2A
614	ENSG00000075426	ENSG00000067182	FOSL2	TNFRSF1A
5723	ENSG00000075426	ENSG00000170791	FOSL2	CHCHD7
4757	ENSG00000075426	ENSG00000156787	FOSL2	TBC1D31
6914	ENSG00000075426	ENSG00000198270	FOSL2	TMEM116
1162	ENSG00000075426	ENSG00000094975	FOSL2	SUCO
2655	ENSG00000075426	ENSG00000122035	FOSL2	RASL11A
3433	ENSG00000075426	ENSG00000135604	FOSL2	STX11
6470	ENSG00000075426	ENSG00000184584	FOSL2	STING1
7557	ENSG00000081059	ENSG00000237945	TCF7	LINC00649
2595	ENSG00000081059	ENSG00000120742	TCF7	SERP1
2208	ENSG00000081059	ENSG00000113749	TCF7	HRH2
6639	ENSG00000081059	ENSG00000187118	TCF7	CMC1
876	ENSG00000081189	ENSG00000078596	MEF2C	ITM2A
7182	ENSG00000081189	ENSG00000206561	MEF2C	COLQ
251	ENSG00000084093	ENSG00000018280	REST	SLC11A1
2137	ENSG00000084093	ENSG00000112576	REST	CCND3
2354	ENSG00000084093	ENSG00000115935	REST	WIPF1
7471	ENSG00000084093	ENSG00000235527	REST	HIPK1-AS1
6881	ENSG00000084093	ENSG00000197771	REST	MCMBP
2209	ENSG00000084093	ENSG00000113749	REST	HRH2
5318	ENSG00000084093	ENSG00000165644	REST	COMTD1
5335	ENSG00000085224	ENSG00000165699	ATRX	TSC1
3182	ENSG00000085224	ENSG00000132716	ATRX	DCAF8
4272	ENSG00000085274	ENSG00000147669	MYNN	POLR2K
4207	ENSG00000089094	ENSG00000146918	KDM2B	NCAPG2
8026	ENSG00000089280	ENSG00000279317	FUS
1855	ENSG00000089280	ENSG00000109381	FUS	ELF2
1965	ENSG00000089280	ENSG00000110619	FUS	CARS1
3574	ENSG00000089280	ENSG00000137574	FUS	TGS1
5118	ENSG00000089280	ENSG00000163565	FUS	IFI16
5875	ENSG00000089280	ENSG00000172554	FUS	SNTG2
4687	ENSG00000089280	ENSG00000156030	FUS	MIDEAS
2550	ENSG00000089280	ENSG00000119535	FUS	CSF3R
4177	ENSG00000089280	ENSG00000146192	FUS	FGD2
6669	ENSG00000089280	ENSG00000188486	FUS	H2AX
3827	ENSG00000089280	ENSG00000140750	FUS	ARHGAP17
3190	ENSG00000089280	ENSG00000132823	FUS	OSER1
7099	ENSG00000089280	ENSG00000204815	FUS	ODAD4
3439	ENSG00000089280	ENSG00000135837	FUS	CEP350
5639	ENSG00000089280	ENSG00000169744	FUS	LDB2
5342	ENSG00000089280	ENSG00000165732	FUS	DDX21
6358	ENSG00000089280	ENSG00000182472	FUS	CAPN12
4643	ENSG00000089280	ENSG00000155307	FUS	SAMSN1
2853	ENSG00000089280	ENSG00000124788	FUS	ATXN1
7678	ENSG00000089280	ENSG00000245164	FUS	LINC00861
6614	ENSG00000089280	ENSG00000186660	FUS	ZFP91
5457	ENSG00000089280	ENSG00000167523	FUS	SPATA33
3205	ENSG00000089280	ENSG00000133121	FUS	STARD13
3045	ENSG00000089280	ENSG00000129932	FUS	DOHH
4551	ENSG00000089280	ENSG00000153774	FUS	CFDP1
3510	ENSG00000089280	ENSG00000136802	FUS	LRRC8A
3171	ENSG00000089280	ENSG00000132510	FUS	KDM6B
7483	ENSG00000089280	ENSG00000235576	FUS	LINC01871
5552	ENSG00000089280	ENSG00000168476	FUS	REEP4
3753	ENSG00000089280	ENSG00000139970	FUS	RTN1
1180	ENSG00000089280	ENSG00000096401	FUS	CDC5L
5596	ENSG00000089280	ENSG00000169129	FUS	AFAP1L2
4559	ENSG00000089280	ENSG00000153914	FUS	SREK1
2472	ENSG00000089280	ENSG00000117632	FUS	STMN1
2154	ENSG00000089280	ENSG00000113013	FUS	HSPA9
4414	ENSG00000089280	ENSG00000151503	FUS	NCAPD3
1904	ENSG00000089280	ENSG00000109919	FUS	MTCH2
2792	ENSG00000089280	ENSG00000124126	FUS	PREX1
1807	ENSG00000089280	ENSG00000108091	FUS	CCDC6
1254	ENSG00000089280	ENSG00000100393	FUS	EP300
947	ENSG00000089280	ENSG00000082438	FUS	COBLL1
2753	ENSG00000089280	ENSG00000123358	FUS	NR4A1
343	ENSG00000089280	ENSG00000028137	FUS	TNFRSF1B
2954	ENSG00000089280	ENSG00000126351	FUS	THRA
7400	ENSG00000089280	ENSG00000230013	FUS	CT70
3064	ENSG00000089280	ENSG00000130511	FUS	SSBP4
4995	ENSG00000089280	ENSG00000162777	FUS	DENND2D
2510	ENSG00000089280	ENSG00000118596	FUS	SLC16A7
1900	ENSG00000089280	ENSG00000109906	FUS	ZBTB16
7809	ENSG00000089280	ENSG00000254979	FUS
6424	ENSG00000089280	ENSG00000183624	FUS	HMCES
7042	ENSG00000089902	ENSG00000204272	RCOR1	NBDY
3342	ENSG00000089902	ENSG00000134851	RCOR1	TMEM165
3224	ENSG00000095794	ENSG00000133321	CREM	PLAAT4
4929	ENSG00000095794	ENSG00000160856	CREM	FCRL3
89	ENSG00000095794	ENSG00000006025	CREM	OSBPL7
4844	ENSG00000095794	ENSG00000159388	CREM	BTG2
2210	ENSG00000095794	ENSG00000113749	CREM	HRH2
6502	ENSG00000095794	ENSG00000185129	CREM	PURA
3146	ENSG00000095794	ENSG00000132002	CREM	DNAJB1
7687	ENSG00000095794	ENSG00000245522	CREM	LINC02709
3959	ENSG00000095794	ENSG00000143297	CREM	FCRL5
6320	ENSG00000095794	ENSG00000182010	CREM	RTKN2
7036	ENSG00000095794	ENSG00000204241	CREM	LINC02731
5887	ENSG00000095794	ENSG00000172673	CREM	THEMIS
526	ENSG00000095794	ENSG00000060138	CREM	YBX3
7109	ENSG00000095794	ENSG00000204991	CREM	SPIRE2
5104	ENSG00000095794	ENSG00000163563	CREM	MNDA
6309	ENSG00000095794	ENSG00000181847	CREM	TIGIT
1830	ENSG00000095794	ENSG00000108984	CREM	MAP2K6
4364	ENSG00000095794	ENSG00000150045	CREM	KLRF1
323	ENSG00000095794	ENSG00000026950	CREM	BTN3A1
3849	ENSG00000095794	ENSG00000141232	CREM	TOB1
4996	ENSG00000095794	ENSG00000162777	CREM	DENND2D
7192	ENSG00000095794	ENSG00000211689	CREM	TARP
150	ENSG00000095794	ENSG00000008517	CREM	IL32
7734	ENSG00000095794	ENSG00000247400	CREM	DNAJC3-DT
1374	ENSG00000095794	ENSG00000101347	CREM	SAMHD1
5084	ENSG00000095794	ENSG00000163519	CREM	TRAT1
473	ENSG00000095794	ENSG00000054267	CREM	ARID4B
3260	ENSG00000095794	ENSG00000134107	CREM	BHLHE40
6170	ENSG00000095794	ENSG00000178562	CREM	CD28
8001	ENSG00000095794	ENSG00000277089	CREM	CCL3-AS1
6398	ENSG00000095794	ENSG00000182866	CREM	LCK
7621	ENSG00000095794	ENSG00000242474	CREM
67	ENSG00000095794	ENSG00000005302	CREM	MSL3
2498	ENSG00000095794	ENSG00000118515	CREM	SGK1
2308	ENSG00000095794	ENSG00000115520	CREM	COQ10B
7119	ENSG00000095794	ENSG00000205045	CREM	SLFN12L
7307	ENSG00000095794	ENSG00000217555	CREM	CKLF
3680	ENSG00000095794	ENSG00000138767	CREM	CNOT6L
2708	ENSG00000095794	ENSG00000122862	CREM	SRGN
1545	ENSG00000095794	ENSG00000104671	CREM	DCTN6
5158	ENSG00000095794	ENSG00000163659	CREM	TIPARP
6137	ENSG00000095794	ENSG00000177575	CREM	CD163
1784	ENSG00000099956	ENSG00000107742	SMARCB1	SPOCK2
1375	ENSG00000099956	ENSG00000101347	SMARCB1	SAMHD1
2087	ENSG00000099956	ENSG00000112079	SMARCB1	STK38
1473	ENSG00000099956	ENSG00000102780	SMARCB1	DGKH
7348	ENSG00000100030	ENSG00000224786	MAPK1	CETN4P
3893	ENSG00000100030	ENSG00000142173	MAPK1	COL6A2
5051	ENSG00000100219	ENSG00000163162	XBP1	RNF149
2915	ENSG00000100219	ENSG00000125835	XBP1	SNRPB
2614	ENSG00000100219	ENSG00000120992	XBP1	LYPLA1
2428	ENSG00000100219	ENSG00000117281	XBP1	CD160
8002	ENSG00000100219	ENSG00000277089	XBP1	CCL3-AS1
331	ENSG00000100219	ENSG00000027075	XBP1	PRKCH
4045	ENSG00000100219	ENSG00000143889	XBP1	HNRNPLL
4295	ENSG00000100219	ENSG00000148154	XBP1	UGCG
2635	ENSG00000100219	ENSG00000121858	XBP1	TNFSF10
3008	ENSG00000100219	ENSG00000128294	XBP1	TPST2
991	ENSG00000100219	ENSG00000085511	XBP1	MAP3K4
4675	ENSG00000100219	ENSG00000155636	XBP1	RBM45
2663	ENSG00000100219	ENSG00000122188	XBP1	LAX1
145	ENSG00000100219	ENSG00000008294	XBP1	SPAG9
1714	ENSG00000100219	ENSG00000106560	XBP1	GIMAP2
5924	ENSG00000100219	ENSG00000173334	XBP1	TRIB1
3629	ENSG00000100219	ENSG00000138166	XBP1	DUSP5
3374	ENSG00000100219	ENSG00000135114	XBP1	OASL
2701	ENSG00000100292	ENSG00000122705	HMOX1	CLTA
2636	ENSG00000100292	ENSG00000121858	HMOX1	TNFSF10
4263	ENSG00000100292	ENSG00000147526	HMOX1	TACC1
5046	ENSG00000100292	ENSG00000163131	HMOX1	CTSS
1606	ENSG00000100292	ENSG00000105223	HMOX1	PLD3
4022	ENSG00000100292	ENSG00000143776	HMOX1	CDC42BPA
5200	ENSG00000100292	ENSG00000163960	HMOX1	UBXN7
1678	ENSG00000100292	ENSG00000106066	HMOX1	CPVL
1010	ENSG00000100292	ENSG00000085871	HMOX1	MGST2
6923	ENSG00000100292	ENSG00000198399	HMOX1	ITSN2
851	ENSG00000100292	ENSG00000077420	HMOX1	APBB1IP
6082	ENSG00000100292	ENSG00000176788	HMOX1	BASP1
5491	ENSG00000100292	ENSG00000167851	HMOX1	CD300A
3311	ENSG00000100292	ENSG00000134460	HMOX1	IL2RA
1610	ENSG00000100393	ENSG00000105246	EP300	EBI3
4429	ENSG00000100393	ENSG00000151725	EP300	CENPU
5708	ENSG00000100393	ENSG00000170542	EP300	SERPINB9
206	ENSG00000100393	ENSG00000011426	EP300	ANLN
2476	ENSG00000100393	ENSG00000117707	EP300	PROX1
2938	ENSG00000100393	ENSG00000126226	EP300	PCID2
6131	ENSG00000100393	ENSG00000177426	EP300	TGIF1
410	ENSG00000100393	ENSG00000047346	EP300	FAM214A
5220	ENSG00000100393	ENSG00000164068	EP300	RNF123
1290	ENSG00000100393	ENSG00000100526	EP300	CDKN3
6110	ENSG00000100393	ENSG00000177169	EP300	ULK1
968	ENSG00000100393	ENSG00000083642	EP300	PDS5B
1227	ENSG00000100393	ENSG00000100239	EP300	PPP6R2
4170	ENSG00000100393	ENSG00000145990	EP300	GFOD1
6338	ENSG00000100393	ENSG00000182446	EP300	NPLOC4
7329	ENSG00000100393	ENSG00000221914	EP300	PPP2R2A
3108	ENSG00000100393	ENSG00000131504	EP300	DIAPH1
1728	ENSG00000100393	ENSG00000106682	EP300	EIF4H
7131	ENSG00000100393	ENSG00000205189	EP300	ZBTB10
1908	ENSG00000100393	ENSG00000109920	EP300	FNBP4
2702	ENSG00000100393	ENSG00000122705	EP300	CLTA
3641	ENSG00000100393	ENSG00000138398	EP300	PPIG
3645	ENSG00000100393	ENSG00000138443	EP300	ABI2
6538	ENSG00000100393	ENSG00000185651	EP300	UBE2L3
4097	ENSG00000100393	ENSG00000144959	EP300	NCEH1
932	ENSG00000100393	ENSG00000081320	EP300	STK17B
1598	ENSG00000100393	ENSG00000104998	EP300	IL27RA
4627	ENSG00000100393	ENSG00000154760	EP300	SLFN13
6851	ENSG00000100393	ENSG00000197579	EP300	TOPORS
216	ENSG00000100393	ENSG00000012983	EP300	MAP4K5
4411	ENSG00000100393	ENSG00000151474	EP300	FRMD4A
1169	ENSG00000100393	ENSG00000095787	EP300	WAC
3271	ENSG00000100393	ENSG00000134215	EP300	VAV3
7606	ENSG00000100393	ENSG00000241743	EP300	XACT
334	ENSG00000100393	ENSG00000027697	EP300	IFNGR1
1936	ENSG00000100393	ENSG00000110107	EP300	PRPF19
5736	ENSG00000100393	ENSG00000170836	EP300	PPM1D
3086	ENSG00000100393	ENSG00000130723	EP300
4712	ENSG00000100393	ENSG00000156232	EP300	WHAMM
5652	ENSG00000100393	ENSG00000169851	EP300	PCDH7
1437	ENSG00000100393	ENSG00000102109	EP300	PCSK1N
4918	ENSG00000100393	ENSG00000160741	EP300	CRTC2
6386	ENSG00000100393	ENSG00000182670	EP300	TTC3
4023	ENSG00000100393	ENSG00000143776	EP300	CDC42BPA
3470	ENSG00000100393	ENSG00000136158	EP300	SPRY2
2737	ENSG00000100393	ENSG00000123146	EP300	ADGRE5
4921	ENSG00000100393	ENSG00000160752	EP300	FDPS
847	ENSG00000100393	ENSG00000077150	EP300	NFKB2
5443	ENSG00000100393	ENSG00000167460	EP300	TPM4
7020	ENSG00000100393	ENSG00000203709	EP300	MIR29B2CHG
3427	ENSG00000100393	ENSG00000135451	EP300	TROAP
4216	ENSG00000100393	ENSG00000147065	EP300	MSN
864	ENSG00000100393	ENSG00000078140	EP300	UBE2K
3013	ENSG00000100393	ENSG00000128590	EP300	DNAJB9
570	ENSG00000100393	ENSG00000065154	EP300	OAT
4236	ENSG00000100393	ENSG00000147174	EP300	GCNA
5458	ENSG00000100393	ENSG00000167523	EP300	SPATA33
781	ENSG00000100393	ENSG00000074706	EP300	IPCEF1
1206	ENSG00000100393	ENSG00000099991	EP300	CABIN1
3521	ENSG00000100644	ENSG00000136867	HIF1A	SLC31A2
3206	ENSG00000100811	ENSG00000133121	YY1	STARD13
2603	ENSG00000100811	ENSG00000120833	YY1	SOCS2
4677	ENSG00000100811	ENSG00000155749	YY1	FLACC1
4708	ENSG00000100811	ENSG00000156110	YY1	ADK
1164	ENSG00000100811	ENSG00000095015	YY1	MAP3K1
50	ENSG00000100811	ENSG00000005108	YY1	THSD7A
398	ENSG00000100811	ENSG00000042062	YY1	RIPOR3
2617	ENSG00000100811	ENSG00000121152	YY1	NCAPH
7147	ENSG00000100811	ENSG00000205726	YY1	ITSN1
1202	ENSG00000100811	ENSG00000099942	YY1	CRKL
36	ENSG00000100811	ENSG00000004468	YY1	CD38
3212	ENSG00000100811	ENSG00000133226	YY1	SRRM1
3905	ENSG00000100811	ENSG00000142227	YY1	EMP3
226	ENSG00000100811	ENSG00000013441	YY1	CLK1
4119	ENSG00000100811	ENSG00000145247	YY1	OCIAD2
5230	ENSG00000100811	ENSG00000164111	YY1	ANXA5
5444	ENSG00000100811	ENSG00000167460	YY1	TPM4
5839	ENSG00000100811	ENSG00000171988	YY1	JMJD1C
5543	ENSG00000100811	ENSG00000168421	YY1	RHOH
5373	ENSG00000100811	ENSG00000166164	YY1	BRD7
6042	ENSG00000100811	ENSG00000175899	YY1	A2M
1347	ENSG00000100811	ENSG00000100906	YY1	NFKBIA
2093	ENSG00000100811	ENSG00000112110	YY1	MRPL18
7645	ENSG00000100823	ENSG00000243836	APEX1	WDR86-AS1
2278	ENSG00000100836	ENSG00000115085	PABPN1	ZAP70
5518	ENSG00000100906	ENSG00000168280	NFKBIA	KIF5C
971	ENSG00000100906	ENSG00000083896	NFKBIA	YTHDC1
5014	ENSG00000100906	ENSG00000162909	NFKBIA	CAPN2
3303	ENSG00000100906	ENSG00000134324	NFKBIA	LPIN1
1149	ENSG00000100906	ENSG00000092531	NFKBIA	SNAP23
3298	ENSG00000100906	ENSG00000134308	NFKBIA	YWHAQ
7018	ENSG00000100906	ENSG00000198959	NFKBIA	TGM2
7330	ENSG00000100906	ENSG00000221914	NFKBIA	PPP2R2A
5553	ENSG00000100906	ENSG00000168476	NFKBIA	REEP4
5420	ENSG00000100906	ENSG00000167106	NFKBIA	FAM102A
7025	ENSG00000100906	ENSG00000203950	NFKBIA	RTL8A
3307	ENSG00000100906	ENSG00000134376	NFKBIA	CRB1
5213	ENSG00000100906	ENSG00000164056	NFKBIA	SPRY1
2983	ENSG00000100906	ENSG00000126787	NFKBIA	DLGAP5
5533	ENSG00000100906	ENSG00000168300	NFKBIA	PCMTD1
2783	ENSG00000100906	ENSG00000123643	NFKBIA	SLC36A1
1137	ENSG00000100906	ENSG00000092421	NFKBIA	SEMA6A
7132	ENSG00000100906	ENSG00000205189	NFKBIA	ZBTB10
5119	ENSG00000100906	ENSG00000163565	NFKBIA	IFI16
1124	ENSG00000100906	ENSG00000091972	NFKBIA	CD200
7193	ENSG00000100906	ENSG00000211689	NFKBIA	TARP
865	ENSG00000100906	ENSG00000078140	NFKBIA	UBE2K
788	ENSG00000100906	ENSG00000074800	NFKBIA	ENO1
2856	ENSG00000100906	ENSG00000124789	NFKBIA	NUP153
7423	ENSG00000100906	ENSG00000233822	NFKBIA	H2BC15
1438	ENSG00000100906	ENSG00000102109	NFKBIA	PCSK1N
7110	ENSG00000100906	ENSG00000204991	NFKBIA	SPIRE2
3220	ENSG00000100906	ENSG00000133318	NFKBIA	RTN3
3434	ENSG00000100906	ENSG00000135604	NFKBIA	STX11
5653	ENSG00000100906	ENSG00000169851	NFKBIA	PCDH7
5343	ENSG00000100906	ENSG00000165732	NFKBIA	DDX21
2882	ENSG00000100906	ENSG00000125354	NFKBIA	SEPTIN6
834	ENSG00000100906	ENSG00000076641	NFKBIA	PAG1
1422	ENSG00000100906	ENSG00000101844	NFKBIA	ATG4A
7435	ENSG00000100906	ENSG00000234616	NFKBIA	JRK
5667	ENSG00000100906	ENSG00000169967	NFKBIA	MAP3K2
7092	ENSG00000100906	ENSG00000204613	NFKBIA	TRIM10
1417	ENSG00000100906	ENSG00000101773	NFKBIA	RBBP8
3442	ENSG00000100906	ENSG00000135870	NFKBIA	RC3H1
7476	ENSG00000100906	ENSG00000235532	NFKBIA	LINC00402
1301	ENSG00000100906	ENSG00000100599	NFKBIA	RIN3
3489	ENSG00000100906	ENSG00000136286	NFKBIA	MYO1G
2933	ENSG00000100906	ENSG00000126012	NFKBIA	KDM5C
3030	ENSG00000100906	ENSG00000129422	NFKBIA	MTUS1
1261	ENSG00000100906	ENSG00000100422	NFKBIA	CERK
1489	ENSG00000100906	ENSG00000103091	NFKBIA	WDR59
6972	ENSG00000100906	ENSG00000198821	NFKBIA	CD247
1255	ENSG00000100906	ENSG00000100393	NFKBIA	EP300
3272	ENSG00000100906	ENSG00000134215	NFKBIA	VAV3
747	ENSG00000100906	ENSG00000072501	NFKBIA	SMC1A
7120	ENSG00000100906	ENSG00000205045	NFKBIA	SLFN12L
5731	ENSG00000100906	ENSG00000170832	NFKBIA	USP32
5059	ENSG00000100906	ENSG00000163435	NFKBIA	ELF3
3364	ENSG00000100906	ENSG00000135049	NFKBIA	AGTPBP1
2879	ENSG00000100906	ENSG00000125351	NFKBIA	UPF3B
759	ENSG00000100906	ENSG00000073792	NFKBIA	IGF2BP2
1337	ENSG00000100906	ENSG00000100784	NFKBIA	RPS6KA5
5165	ENSG00000100906	ENSG00000163704	NFKBIA	PRRT3
7047	ENSG00000100906	ENSG00000204287	NFKBIA	HLA-DRA
7056	ENSG00000100906	ENSG00000204308	NFKBIA	RNF5
7249	ENSG00000100906	ENSG00000213903	NFKBIA	LTB4R
7387	ENSG00000100906	ENSG00000228794	NFKBIA	LINC01128
5478	ENSG00000100906	ENSG00000167680	NFKBIA	SEMA6B
5640	ENSG00000100906	ENSG00000169756	NFKBIA	LIMS1
7141	ENSG00000100906	ENSG00000205413	NFKBIA	SAMD9
2338	ENSG00000100906	ENSG00000115738	NFKBIA	ID2
4745	ENSG00000100906	ENSG00000156650	NFKBIA	KAT6B
596	ENSG00000100906	ENSG00000065970	NFKBIA	FOXJ2
4855	ENSG00000100906	ENSG00000160007	NFKBIA	ARHGAP35
2605	ENSG00000100906	ENSG00000120875	NFKBIA	DUSP4
7637	ENSG00000100906	ENSG00000243064	NFKBIA	ABCC13
4575	ENSG00000100906	ENSG00000154122	NFKBIA	ANKH
7956	ENSG00000100906	ENSG00000270335	NFKBIA
6539	ENSG00000100906	ENSG00000185651	NFKBIA	UBE2L3
4560	ENSG00000100906	ENSG00000153914	NFKBIA	SREK1
7961	ENSG00000100906	ENSG00000270882	NFKBIA	H4C14
3906	ENSG00000100906	ENSG00000142227	NFKBIA	EMP3
2279	ENSG00000100906	ENSG00000115085	NFKBIA	ZAP70
7855	ENSG00000100906	ENSG00000258017	NFKBIA
2274	ENSG00000100906	ENSG00000115053	NFKBIA	NCL
7622	ENSG00000100906	ENSG00000242474	NFKBIA
159	ENSG00000100906	ENSG00000009307	NFKBIA	CSDE1
1988	ENSG00000100906	ENSG00000110852	NFKBIA	CLEC2B
4099	ENSG00000100906	ENSG00000145012	NFKBIA	LPP
2329	ENSG00000100906	ENSG00000115607	NFKBIA	IL18RAP
1663	ENSG00000100906	ENSG00000105856	NFKBIA	HBP1
1905	ENSG00000100906	ENSG00000109919	NFKBIA	MTCH2
1831	ENSG00000100906	ENSG00000108984	NFKBIA	MAP2K6
1838	ENSG00000100906	ENSG00000109062	NFKBIA	SLC9A3R1
3972	ENSG00000100906	ENSG00000143382	NFKBIA	ADAMTSL4
316	ENSG00000100906	ENSG00000026508	NFKBIA	CD44
6073	ENSG00000100906	ENSG00000176641	NFKBIA	RNF152
7878	ENSG00000100906	ENSG00000261360	NFKBIA	OTULIN-DT
301	ENSG00000100906	ENSG00000023909	NFKBIA	GCLM
7848	ENSG00000100906	ENSG00000257275	NFKBIA
4954	ENSG00000100906	ENSG00000162496	NFKBIA	DHRS3
6490	ENSG00000100906	ENSG00000184863	NFKBIA	RBM33
4666	ENSG00000100906	ENSG00000155506	NFKBIA	LARP1
4661	ENSG00000100906	ENSG00000155380	NFKBIA	SLC16A1
1873	ENSG00000100906	ENSG00000109458	NFKBIA	GAB1
3930	ENSG00000100906	ENSG00000143119	NFKBIA	CD53
4064	ENSG00000100906	ENSG00000144290	NFKBIA	SLC4A10
586	ENSG00000100906	ENSG00000065833	NFKBIA	ME1
2442	ENSG00000100906	ENSG00000117318	NFKBIA	ID3
6466	ENSG00000100906	ENSG00000184557	NFKBIA	SOCS3
4676	ENSG00000100906	ENSG00000155636	NFKBIA	RBM45
7698	ENSG00000100906	ENSG00000245648	NFKBIA	KLRK1-AS1
4539	ENSG00000100906	ENSG00000153561	NFKBIA	RMND5A
130	ENSG00000100906	ENSG00000008083	NFKBIA	JARID2
2029	ENSG00000100906	ENSG00000111252	NFKBIA	SH2B3
1746	ENSG00000100906	ENSG00000106948	NFKBIA	AKNA
4441	ENSG00000100906	ENSG00000152078	NFKBIA	TLCD4
6339	ENSG00000100906	ENSG00000182446	NFKBIA	NPLOC4
2511	ENSG00000100906	ENSG00000118596	NFKBIA	SLC16A7
8089	ENSG00000100906	ENSG00000285967	NFKBIA	NIPBL-DT
63	ENSG00000100906	ENSG00000005249	NFKBIA	PRKAR2B
1739	ENSG00000100906	ENSG00000106804	NFKBIA	C5
6262	ENSG00000100906	ENSG00000180573	NFKBIA	H2AC6
2518	ENSG00000100906	ENSG00000118620	NFKBIA	ZNF430
29	ENSG00000100906	ENSG00000003402	NFKBIA	CFLAR
4321	ENSG00000100906	ENSG00000149091	NFKBIA	DGKZ
6602	ENSG00000100906	ENSG00000186432	NFKBIA	KPNA4
6786	ENSG00000100906	ENSG00000196924	NFKBIA	FLNA
2521	ENSG00000100906	ENSG00000118900	NFKBIA	UBN1
5945	ENSG00000100906	ENSG00000173727	NFKBIA
7762	ENSG00000100906	ENSG00000250992	NFKBIA
8152	ENSG00000100906	ENSG00000288524	NFKBIA
4337	ENSG00000100906	ENSG00000149294	NFKBIA	NCAM1
6211	ENSG00000100906	ENSG00000178988	NFKBIA	MRFAP1L1
104	ENSG00000100906	ENSG00000006831	NFKBIA	ADIPOR2
3742	ENSG00000100906	ENSG00000139697	NFKBIA	SBNO1
3882	ENSG00000100906	ENSG00000142102	NFKBIA	PGGHG
1758	ENSG00000100906	ENSG00000107290	NFKBIA	SETX
4492	ENSG00000100906	ENSG00000152700	NFKBIA	SAR1B
4982	ENSG00000100906	ENSG00000162739	NFKBIA	SLAMF6
6198	ENSG00000100906	ENSG00000178951	NFKBIA	ZBTB7A
7802	ENSG00000100906	ENSG00000254838	NFKBIA	GVINP1
1699	ENSG00000100906	ENSG00000106327	NFKBIA	TFR2
4504	ENSG00000100906	ENSG00000153113	NFKBIA	CAST
1839	ENSG00000101017	ENSG00000109062	CD40	SLC9A3R1
7917	ENSG00000101017	ENSG00000267107	CD40	PCAT19
7484	ENSG00000101017	ENSG00000235576	CD40	LINC01871
782	ENSG00000101017	ENSG00000074706	CD40	IPCEF1
5362	ENSG00000101017	ENSG00000165929	CD40	TC2N
3973	ENSG00000101017	ENSG00000143382	CD40	ADAMTSL4
3408	ENSG00000101017	ENSG00000135362	CD40	PRR5L
2675	ENSG00000101017	ENSG00000122224	CD40	LY9
1573	ENSG00000102393	ENSG00000104921	GLA	FCER2
7849	ENSG00000102760	ENSG00000257275	RGCC
399	ENSG00000102760	ENSG00000042062	RGCC	RIPOR3
6997	ENSG00000102760	ENSG00000198851	RGCC	CD3E
5189	ENSG00000102760	ENSG00000163947	RGCC	ARHGEF3
3850	ENSG00000102760	ENSG00000141232	RGCC	TOB1
905	ENSG00000102760	ENSG00000080546	RGCC	SESN1
4765	ENSG00000102760	ENSG00000156804	RGCC	FBXO32
5988	ENSG00000102760	ENSG00000174718	RGCC	RESF1
5568	ENSG00000102760	ENSG00000168758	RGCC	SEMA4C
3883	ENSG00000102760	ENSG00000142102	RGCC	PGGHG
7364	ENSG00000102760	ENSG00000226833	RGCC	LOC112267877
942	ENSG00000102760	ENSG00000082293	RGCC	COL19A1
6968	ENSG00000102760	ENSG00000198814	RGCC	GK
361	ENSG00000102760	ENSG00000034053	RGCC	APBA2
888	ENSG00000102760	ENSG00000079691	RGCC	CARMIL1
2465	ENSG00000102760	ENSG00000117602	RGCC	RCAN3
937	ENSG00000102760	ENSG00000082074	RGCC	FYB1
7815	ENSG00000102760	ENSG00000255026	RGCC
7839	ENSG00000102760	ENSG00000256667	RGCC	KLRA1P
3368	ENSG00000102760	ENSG00000135077	RGCC	HAVCR2
6957	ENSG00000102760	ENSG00000198771	RGCC	RCSD1
432	ENSG00000102760	ENSG00000048740	RGCC	CELF2
2969	ENSG00000102760	ENSG00000126456	RGCC	IRF3
1793	ENSG00000102760	ENSG00000107771	RGCC	CCSER2
2499	ENSG00000102760	ENSG00000118515	RGCC	SGK1
2974	ENSG00000102760	ENSG00000126561	RGCC	STAT5A
3351	ENSG00000102760	ENSG00000135046	RGCC	ANXA1
5773	ENSG00000102760	ENSG00000171206	RGCC	TRIM8
5214	ENSG00000102760	ENSG00000164056	RGCC	SPRY1
5319	ENSG00000102760	ENSG00000165644	RGCC	COMTD1
8024	ENSG00000102760	ENSG00000277734	RGCC	TRAC
8036	ENSG00000102760	ENSG00000281103	RGCC	TRG-AS1
4493	ENSG00000102760	ENSG00000152700	RGCC	SAR1B
2020	ENSG00000102760	ENSG00000110987	RGCC	BCL7A
6202	ENSG00000102760	ENSG00000178980	RGCC	SELENOW
7205	ENSG00000102760	ENSG00000211895	RGCC	IGHA1
105	ENSG00000102760	ENSG00000006831	RGCC	ADIPOR2
8055	ENSG00000102760	ENSG00000284969	RGCC
6212	ENSG00000102760	ENSG00000178988	RGCC	MRFAP1L1
1213	ENSG00000102760	ENSG00000100100	RGCC	PIK3IP1
7194	ENSG00000102760	ENSG00000211689	RGCC	TARP
72	ENSG00000102760	ENSG00000005844	RGCC	ITGAL
2058	ENSG00000102760	ENSG00000111796	RGCC	KLRB1
42	ENSG00000102760	ENSG00000005020	RGCC	SKAP2
2138	ENSG00000102760	ENSG00000112576	RGCC	CCND3
2088	ENSG00000102760	ENSG00000112079	RGCC	STK38
4393	ENSG00000102760	ENSG00000150637	RGCC	CD226
2128	ENSG00000102760	ENSG00000112419	RGCC	PHACTR2
8144	ENSG00000102760	ENSG00000287387	RGCC
5404	ENSG00000102760	ENSG00000166851	RGCC	PLK1
5435	ENSG00000102760	ENSG00000167286	RGCC	CD3D
90	ENSG00000102760	ENSG00000006025	RGCC	OSBPL7
6399	ENSG00000102760	ENSG00000182866	RGCC	LCK
6171	ENSG00000102760	ENSG00000178562	RGCC	CD28
4188	ENSG00000102760	ENSG00000146376	RGCC	ARHGAP18
4688	ENSG00000102760	ENSG00000156030	RGCC	MIDEAS
1281	ENSG00000102760	ENSG00000100485	RGCC	SOS2
3990	ENSG00000102760	ENSG00000143442	RGCC	POGZ
982	ENSG00000102760	ENSG00000085265	RGCC	FCN1
1862	ENSG00000102760	ENSG00000109445	RGCC	ZNF330
1894	ENSG00000102760	ENSG00000109787	RGCC	KLF3
5519	ENSG00000102760	ENSG00000168280	RGCC	KIF5C
4065	ENSG00000102760	ENSG00000144290	RGCC	SLC4A10
872	ENSG00000102760	ENSG00000078589	RGCC	P2RY10
3283	ENSG00000102760	ENSG00000134285	RGCC	FKBP11
7930	ENSG00000102760	ENSG00000269404	RGCC	SPIB
1912	ENSG00000102760	ENSG00000109943	RGCC	CRTAM
1016	ENSG00000102760	ENSG00000087266	RGCC	SH3BP2
221	ENSG00000102760	ENSG00000013374	RGCC	NUB1
1930	ENSG00000102760	ENSG00000110092	RGCC	CCND1
6124	ENSG00000102760	ENSG00000177409	RGCC	SAMD9L
7273	ENSG00000102760	ENSG00000214413	RGCC	BBIP1
3048	ENSG00000102760	ENSG00000129968	RGCC	ABHD17A
4146	ENSG00000102760	ENSG00000145685	RGCC	LHFPL2
6429	ENSG00000102760	ENSG00000183813	RGCC	CCR4
2280	ENSG00000102760	ENSG00000115085	RGCC	ZAP70
6418	ENSG00000102760	ENSG00000183530	RGCC	PRR14L
5303	ENSG00000102760	ENSG00000165175	RGCC	MID1IP1
2418	ENSG00000102760	ENSG00000117228	RGCC	GBP1
4802	ENSG00000102760	ENSG00000157778	RGCC	PSMG3
6289	ENSG00000102760	ENSG00000181104	RGCC	F2R
658	ENSG00000102760	ENSG00000069667	RGCC	RORA
5099	ENSG00000102760	ENSG00000163554	RGCC	SPTA1
1582	ENSG00000102760	ENSG00000104951	RGCC	IL4I1
3464	ENSG00000102760	ENSG00000136111	RGCC	TBC1D4
2868	ENSG00000102760	ENSG00000124882	RGCC	EREG
1639	ENSG00000102760	ENSG00000105516	RGCC	DBP
4903	ENSG00000102760	ENSG00000160593	RGCC	JAML
6687	ENSG00000102760	ENSG00000189013	RGCC	KIR2DL4
1466	ENSG00000102760	ENSG00000102760	RGCC	RGCC
5105	ENSG00000102760	ENSG00000163563	RGCC	MNDA
6915	ENSG00000102760	ENSG00000198270	RGCC	TMEM116
6744	ENSG00000102760	ENSG00000196526	RGCC	AFAP1
4983	ENSG00000102760	ENSG00000162739	RGCC	SLAMF6
2705	ENSG00000102760	ENSG00000122729	RGCC	ACO1
6670	ENSG00000102760	ENSG00000188486	RGCC	H2AX
4870	ENSG00000102760	ENSG00000160185	RGCC	UBASH3A
1407	ENSG00000102760	ENSG00000101745	RGCC	ANKRD12
7436	ENSG00000102760	ENSG00000234616	RGCC	JRK
5040	ENSG00000102760	ENSG00000162944	RGCC	RFTN2
5876	ENSG00000102760	ENSG00000172554	RGCC	SNTG2
5801	ENSG00000102760	ENSG00000171320	RGCC	ESCO2
7679	ENSG00000102760	ENSG00000245164	RGCC	LINC00861
3535	ENSG00000102760	ENSG00000136997	RGCC	MYC
1150	ENSG00000102760	ENSG00000092531	RGCC	SNAP23
7607	ENSG00000102760	ENSG00000241743	RGCC	XACT
576	ENSG00000102760	ENSG00000065675	RGCC	PRKCQ
6872	ENSG00000102760	ENSG00000197747	RGCC	S100A10
7614	ENSG00000102760	ENSG00000242265	RGCC	PEG10
5709	ENSG00000102760	ENSG00000170542	RGCC	SERPINB9
2664	ENSG00000102760	ENSG00000122188	RGCC	LAX1
3674	ENSG00000102760	ENSG00000138688	RGCC	KIAA1109
628	ENSG00000102760	ENSG00000067992	RGCC	PDK3
5085	ENSG00000102760	ENSG00000163519	RGCC	TRAT1
1474	ENSG00000102760	ENSG00000102780	RGCC	DGKH
7477	ENSG00000102760	ENSG00000235532	RGCC	LINC00402
5845	ENSG00000102760	ENSG00000172005	RGCC	MAL
2606	ENSG00000102760	ENSG00000120875	RGCC	DUSP4
2833	ENSG00000102760	ENSG00000124496	RGCC	TRERF1
2810	ENSG00000102760	ENSG00000124203	RGCC	ZNF831
5689	ENSG00000102760	ENSG00000170430	RGCC	MGMT
4936	ENSG00000102760	ENSG00000160932	RGCC	LY6E
3694	ENSG00000102760	ENSG00000138835	RGCC	RGS3
789	ENSG00000102760	ENSG00000074800	RGCC	ENO1
5095	ENSG00000102760	ENSG00000163534	RGCC	FCRL1
1443	ENSG00000102760	ENSG00000102245	RGCC	CD40LG
1439	ENSG00000102760	ENSG00000102109	RGCC	PCSK1N
3713	ENSG00000102760	ENSG00000139278	RGCC	GLIPR1
5724	ENSG00000102760	ENSG00000170791	RGCC	CHCHD7
3687	ENSG00000102760	ENSG00000138795	RGCC	LEF1
1539	ENSG00000102760	ENSG00000104660	RGCC	LEPROTL1
7623	ENSG00000102760	ENSG00000242474	RGCC
2551	ENSG00000102760	ENSG00000119535	RGCC	CSF3R
1681	ENSG00000102760	ENSG00000106069	RGCC	CHN2
7527	ENSG00000102760	ENSG00000237499	RGCC	WAKMAR2
3802	ENSG00000102760	ENSG00000140511	RGCC	HAPLN3
5015	ENSG00000102760	ENSG00000162909	RGCC	CAPN2
6618	ENSG00000102760	ENSG00000186827	RGCC	TNFRSF4
1376	ENSG00000102760	ENSG00000101347	RGCC	SAMHD1
3816	ENSG00000102760	ENSG00000140564	RGCC	FURIN
4813	ENSG00000102760	ENSG00000157978	RGCC	LDLRAP1
5916	ENSG00000102760	ENSG00000173193	RGCC	PARP14
3567	ENSG00000102760	ENSG00000137501	RGCC	SYTL2
3811	ENSG00000102760	ENSG00000140545	RGCC	MFGE8
519	ENSG00000102760	ENSG00000060069	RGCC	CTDP1
7688	ENSG00000102760	ENSG00000245522	RGCC	LINC02709
1694	ENSG00000102760	ENSG00000106211	RGCC	HSPB1
5131	ENSG00000102760	ENSG00000163600	RGCC	ICOS
7026	ENSG00000102974	ENSG00000203950	CTCF	RTL8A
98	ENSG00000102974	ENSG00000006576	CTCF	PHTF2
5320	ENSG00000102974	ENSG00000165644	CTCF	COMTD1
3502	ENSG00000102974	ENSG00000136731	CTCF	UGGT1
507	ENSG00000102974	ENSG00000058668	CTCF	ATP2B4
566	ENSG00000102974	ENSG00000065135	CTCF	GNAI3
1608	ENSG00000102974	ENSG00000105245	CTCF	NUMBL
5768	ENSG00000102974	ENSG00000170989	CTCF	S1PR1
6380	ENSG00000103495	ENSG00000182628	MAZ	SKA2
3653	ENSG00000103495	ENSG00000138594	MAZ	TMOD3
2023	ENSG00000103495	ENSG00000111142	MAZ	METAP2
2947	ENSG00000103495	ENSG00000126261	MAZ	UBA2
3473	ENSG00000103495	ENSG00000136167	MAZ	LCP1
567	ENSG00000103495	ENSG00000065135	MAZ	GNAI3
7226	ENSG00000103495	ENSG00000213047	MAZ	DENND1B
4396	ENSG00000103495	ENSG00000150753	MAZ	CCT5
2623	ENSG00000103495	ENSG00000121417	MAZ	ZNF211
1507	ENSG00000103495	ENSG00000103994	MAZ	ZNF106
4517	ENSG00000103495	ENSG00000153207	MAZ	AHCTF1
8	ENSG00000103495	ENSG00000001084	MAZ	GCLC
3518	ENSG00000103495	ENSG00000136824	MAZ	SMC2
3039	ENSG00000103495	ENSG00000129810	MAZ	SGO1
1032	ENSG00000103495	ENSG00000088325	MAZ	TPX2
3513	ENSG00000103495	ENSG00000136810	MAZ	TXN
466	ENSG00000103495	ENSG00000052126	MAZ	PLEKHA5
3846	ENSG00000103495	ENSG00000141084	MAZ	RANBP10
2539	ENSG00000103495	ENSG00000119326	MAZ	CTNNAL1
3646	ENSG00000103495	ENSG00000138443	MAZ	ABI2
3178	ENSG00000103495	ENSG00000132570	MAZ	PCBD2
3727	ENSG00000103495	ENSG00000139354	MAZ	GAS2L3
3923	ENSG00000103495	ENSG00000142949	MAZ	PTPRF
2174	ENSG00000103495	ENSG00000113532	MAZ	ST8SIA4
4715	ENSG00000103495	ENSG00000156256	MAZ	USP16
6047	ENSG00000103495	ENSG00000176148	MAZ	TCP11L1
4701	ENSG00000103495	ENSG00000156052	MAZ	GNAQ
2963	ENSG00000103495	ENSG00000126391	MAZ	FRMD8
3621	ENSG00000103495	ENSG00000138071	MAZ	ACTR2
2042	ENSG00000103495	ENSG00000111581	MAZ	NUP107
2779	ENSG00000103495	ENSG00000123600	MAZ	METTL8
3268	ENSG00000104856	ENSG00000134138	RELB	MEIS2
3375	ENSG00000104856	ENSG00000135114	RELB	OASL
2409	ENSG00000104856	ENSG00000117036	RELB	ETV3
8122	ENSG00000104903	ENSG00000287175	LYL1
2097	ENSG00000104903	ENSG00000112137	LYL1	PHACTR1
222	ENSG00000104903	ENSG00000013374	LYL1	NUB1
1408	ENSG00000104903	ENSG00000101745	LYL1	ANKRD12
8117	ENSG00000104903	ENSG00000286885	LYL1
6013	ENSG00000104903	ENSG00000175197	LYL1	DDIT3
5832	ENSG00000104903	ENSG00000171867	LYL1	PRNP
4408	ENSG00000104903	ENSG00000151327	LYL1	FAM177A1
6609	ENSG00000104903	ENSG00000186594	LYL1	MIR22HG
602	ENSG00000104903	ENSG00000066279	LYL1	ASPM
4603	ENSG00000104903	ENSG00000154380	LYL1	ENAH
1940	ENSG00000104903	ENSG00000110172	LYL1	CHORDC1
4128	ENSG00000104903	ENSG00000145416	LYL1	MARCHF1
6239	ENSG00000104903	ENSG00000179820	LYL1	MYADM
2918	ENSG00000104903	ENSG00000125844	LYL1	RRBP1
1175	ENSG00000104903	ENSG00000096060	LYL1	FKBP5
927	ENSG00000104903	ENSG00000081237	LYL1	PTPRC
3242	ENSG00000104903	ENSG00000133816	LYL1	MICAL2
6143	ENSG00000104903	ENSG00000177868	LYL1	SVBP
3406	ENSG00000104903	ENSG00000135334	LYL1	AKIRIN2
5375	ENSG00000104903	ENSG00000166233	LYL1	ARIH1
5710	ENSG00000104903	ENSG00000170542	LYL1	SERPINB9
2120	ENSG00000104903	ENSG00000112312	LYL1	GMNN
3480	ENSG00000104903	ENSG00000136237	LYL1	RAPGEF5
1316	ENSG00000104903	ENSG00000100629	LYL1	CEP128
3304	ENSG00000104903	ENSG00000134324	LYL1	LPIN1
5215	ENSG00000104903	ENSG00000164056	LYL1	SPRY1
1338	ENSG00000104903	ENSG00000100784	LYL1	RPS6KA5
2059	ENSG00000104903	ENSG00000111796	LYL1	KLRB1
5984	ENSG00000104903	ENSG00000174579	LYL1	MSL2
5540	ENSG00000104903	ENSG00000168411	LYL1	RFWD3
2788	ENSG00000104903	ENSG00000123684	LYL1	LPGAT1
564	ENSG00000104903	ENSG00000064651	LYL1	SLC12A2
659	ENSG00000104903	ENSG00000069667	LYL1	RORA
4644	ENSG00000104903	ENSG00000155307	LYL1	SAMSN1
1081	ENSG00000104903	ENSG00000090376	LYL1	IRAK3
2565	ENSG00000104903	ENSG00000119953	LYL1	SMNDC1
4684	ENSG00000104903	ENSG00000155903	LYL1	RASA2
270	ENSG00000104903	ENSG00000019995	LYL1	ZRANB1
1651	ENSG00000104903	ENSG00000105810	LYL1	CDK6
5788	ENSG00000104903	ENSG00000171314	LYL1	PGAM1
5177	ENSG00000104903	ENSG00000163848	LYL1	ZNF148
4689	ENSG00000104903	ENSG00000156030	LYL1	MIDEAS
3027	ENSG00000104903	ENSG00000129315	LYL1	CCNT1
6359	ENSG00000104903	ENSG00000182472	LYL1	CAPN12
5955	ENSG00000104903	ENSG00000173848	LYL1	NET1
4084	ENSG00000104903	ENSG00000144746	LYL1	ARL6IP5
824	ENSG00000104903	ENSG00000076053	LYL1	RBM7
2362	ENSG00000104903	ENSG00000115956	LYL1	PLEK
4249	ENSG00000104964	ENSG00000147443	TLE5	DOK2
1125	ENSG00000104964	ENSG00000091972	TLE5	CD200
4338	ENSG00000104964	ENSG00000149294	TLE5	NCAM1
3601	ENSG00000104964	ENSG00000137942	TLE5	FNBP1L
6310	ENSG00000104964	ENSG00000181847	TLE5	TIGIT
6800	ENSG00000104964	ENSG00000197057	TLE5	DTHD1
151	ENSG00000104964	ENSG00000008517	TLE5	IL32
6836	ENSG00000104964	ENSG00000197457	TLE5	STMN3
5349	ENSG00000104964	ENSG00000165801	TLE5	ARHGEF40
1214	ENSG00000104964	ENSG00000100100	TLE5	PIK3IP1
2681	ENSG00000104964	ENSG00000122359	TLE5	ANXA11
6345	ENSG00000104964	ENSG00000182463	TLE5	TSHZ2
8079	ENSG00000104964	ENSG00000285646	TLE5
6392	ENSG00000104964	ENSG00000182718	TLE5	ANXA2
5255	ENSG00000104964	ENSG00000164483	TLE5	SAMD3
3695	ENSG00000104964	ENSG00000138835	TLE5	RGS3
7868	ENSG00000104964	ENSG00000260302	TLE5	LINC01882
2377	ENSG00000104964	ENSG00000116299	TLE5	ELAPOR1
2429	ENSG00000104964	ENSG00000117281	TLE5	CD160
3347	ENSG00000104964	ENSG00000134954	TLE5	ETS1
3912	ENSG00000104964	ENSG00000142347	TLE5	MYO1F
2366	ENSG00000104964	ENSG00000115977	TLE5	AAK1
997	ENSG00000104964	ENSG00000085563	TLE5	ABCB1
3708	ENSG00000104964	ENSG00000139187	TLE5	KLRG1
925	ENSG00000104964	ENSG00000081189	TLE5	MEF2C
6461	ENSG00000104964	ENSG00000184428	TLE5	TOP1MT
3481	ENSG00000104964	ENSG00000136244	TLE5	IL6
4107	ENSG00000104964	ENSG00000145220	TLE5	LYAR
7861	ENSG00000104964	ENSG00000258441	TLE5	LINC00641
520	ENSG00000104964	ENSG00000060069	TLE5	CTDP1
7365	ENSG00000104964	ENSG00000226833	TLE5	LOC112267877
3857	ENSG00000104964	ENSG00000141293	TLE5	SKAP1
3049	ENSG00000104964	ENSG00000129968	TLE5	ABHD17A
1715	ENSG00000104964	ENSG00000106560	TLE5	GIMAP2
4766	ENSG00000104964	ENSG00000156804	TLE5	FBXO32
1646	ENSG00000105610	ENSG00000105643	KLF1	ARRDC2
545	ENSG00000105610	ENSG00000063322	KLF1	MED29
5159	ENSG00000105610	ENSG00000163659	KLF1	TIPARP
30	ENSG00000105610	ENSG00000003402	KLF1	CFLAR
6031	ENSG00000105610	ENSG00000175449	KLF1	RFESD
2903	ENSG00000105610	ENSG00000125735	KLF1	TNFSF14
668	ENSG00000105610	ENSG00000069702	KLF1	TGFBR3
2934	ENSG00000105610	ENSG00000126012	KLF1	KDM5C
5716	ENSG00000105610	ENSG00000170584	KLF1	NUDCD2
2178	ENSG00000105610	ENSG00000113575	KLF1	PPP2CA
2449	ENSG00000105610	ENSG00000117394	KLF1	SLC2A1
1102	ENSG00000105610	ENSG00000091164	KLF1	TXNL1
5143	ENSG00000105610	ENSG00000163602	KLF1	RYBP
2709	ENSG00000105610	ENSG00000122862	KLF1	SRGN
2094	ENSG00000105610	ENSG00000112110	KLF1	MRPL18
707	ENSG00000105610	ENSG00000070961	KLF1	ATP2B1
3894	ENSG00000105610	ENSG00000142173	KLF1	COL6A2
3952	ENSG00000105610	ENSG00000143207	KLF1	COP1
5792	ENSG00000105610	ENSG00000171316	KLF1	CHD7
685	ENSG00000105610	ENSG00000069974	KLF1	RAB27A
2163	ENSG00000105610	ENSG00000113369	KLF1	ARRDC3
4285	ENSG00000105610	ENSG00000147872	KLF1	PLIN2
3437	ENSG00000105610	ENSG00000135776	KLF1	ABCB10
7242	ENSG00000105610	ENSG00000213809	KLF1	KLRK1
3864	ENSG00000105610	ENSG00000141469	KLF1	SLC14A1
1144	ENSG00000105610	ENSG00000092439	KLF1	TRPM7
5276	ENSG00000105610	ENSG00000164674	KLF1	SYTL3
2223	ENSG00000105610	ENSG00000114209	KLF1	PDCD10
6441	ENSG00000105610	ENSG00000184007	KLF1	PTP4A2
2299	ENSG00000105610	ENSG00000115306	KLF1	SPTBN1
4381	ENSG00000105610	ENSG00000150347	KLF1	ARID5B
7302	ENSG00000105610	ENSG00000215908	KLF1	CROCCP2
1591	ENSG00000105610	ENSG00000104964	KLF1	TLE5
3015	ENSG00000105610	ENSG00000128944	KLF1	KNSTRN
120	ENSG00000105610	ENSG00000007944	KLF1	MYLIP
568	ENSG00000105610	ENSG00000065135	KLF1	GNAI3
160	ENSG00000105610	ENSG00000009307	KLF1	CSDE1
6727	ENSG00000105610	ENSG00000196369	KLF1	SRGAP2B
5056	ENSG00000105610	ENSG00000163349	KLF1	HIPK1
2919	ENSG00000105610	ENSG00000125844	KLF1	RRBP1
1427	ENSG00000105610	ENSG00000101868	KLF1	POLA1
5817	ENSG00000105610	ENSG00000171791	KLF1	BCL2
5737	ENSG00000105610	ENSG00000170836	KLF1	PPM1D
6821	ENSG00000105610	ENSG00000197256	KLF1	KANK2
4540	ENSG00000105610	ENSG00000153561	KLF1	RMND5A
4536	ENSG00000105610	ENSG00000153317	KLF1	ASAP1
6882	ENSG00000105610	ENSG00000197771	KLF1	MCMBP
3667	ENSG00000105698	ENSG00000138646	USF2	HERC5
7825	ENSG00000105698	ENSG00000255647	USF2	LOC731157
7791	ENSG00000105698	ENSG00000253738	USF2	OTUD6B-AS1
3109	ENSG00000105698	ENSG00000131504	USF2	DIAPH1
527	ENSG00000105698	ENSG00000060138	USF2	YBX3
3448	ENSG00000105698	ENSG00000135899	USF2	SP110
4330	ENSG00000105698	ENSG00000149218	USF2	ENDOD1
1165	ENSG00000105856	ENSG00000095015	HBP1	MAP3K1
2522	ENSG00000105856	ENSG00000118900	HBP1	UBN1
6797	ENSG00000105856	ENSG00000197019	HBP1	SERTAD1
2763	ENSG00000105856	ENSG00000123485	HBP1	HJURP
1363	ENSG00000105856	ENSG00000101109	HBP1	STK4
1161	ENSG00000105856	ENSG00000092978	HBP1	GPATCH2
1732	ENSG00000105856	ENSG00000106771	HBP1	TMEM245
5617	ENSG00000105856	ENSG00000169554	HBP1	ZEB2
5419	ENSG00000105856	ENSG00000167004	HBP1	PDIA3
1661	ENSG00000105856	ENSG00000105835	HBP1	NAMPT
6920	ENSG00000105856	ENSG00000198382	HBP1	UVRAG
1968	ENSG00000105856	ENSG00000110693	HBP1	SOX6
2291	ENSG00000105856	ENSG00000115163	HBP1	CENPA
2305	ENSG00000105856	ENSG00000115415	HBP1	STAT1
2235	ENSG00000105856	ENSG00000114331	HBP1	ACAP2
2649	ENSG00000105856	ENSG00000122026	HBP1	RPL21
6111	ENSG00000105856	ENSG00000177169	HBP1	ULK1
2215	ENSG00000105856	ENSG00000114126	HBP1	TFDP2
6197	ENSG00000105856	ENSG00000178741	HBP1	COX5A
2624	ENSG00000105856	ENSG00000121417	HBP1	ZNF211
1340	ENSG00000105856	ENSG00000100796	HBP1	PPP4R3A
5668	ENSG00000105856	ENSG00000169967	HBP1	MAP3K2
2197	ENSG00000105856	ENSG00000113657	HBP1	DPYSL3
6049	ENSG00000105856	ENSG00000176208	HBP1	ATAD5
2880	ENSG00000105856	ENSG00000125351	HBP1	UPF3B
1305	ENSG00000105856	ENSG00000100600	HBP1	LGMN
2590	ENSG00000105856	ENSG00000120694	HBP1	HSPH1
1398	ENSG00000105856	ENSG00000101654	HBP1	RNMT
2578	ENSG00000105856	ENSG00000120438	HBP1	TCP1
6649	ENSG00000105856	ENSG00000187688	HBP1	TRPV2
1170	ENSG00000105856	ENSG00000095794	HBP1	CREM
7006	ENSG00000105856	ENSG00000198862	HBP1	LTN1
5948	ENSG00000105856	ENSG00000173821	HBP1	RNF213
4355	ENSG00000105856	ENSG00000149483	HBP1	TMEM138
7502	ENSG00000105856	ENSG00000236320	HBP1	SLFN14
7572	ENSG00000105856	ENSG00000239569	HBP1	KMT2E-AS1
696	ENSG00000105856	ENSG00000070444	HBP1	MNT
649	ENSG00000105856	ENSG00000069275	HBP1	NUCKS1
1024	ENSG00000105856	ENSG00000087274	HBP1	ADD1
5380	ENSG00000105856	ENSG00000166411	HBP1	IDH3A
5071	ENSG00000105856	ENSG00000163466	HBP1	ARPC2
3828	ENSG00000105856	ENSG00000140750	HBP1	ARHGAP17
3652	ENSG00000105856	ENSG00000138592	HBP1	USP8
5314	ENSG00000105856	ENSG00000165494	HBP1	PCF11
5383	ENSG00000105856	ENSG00000166451	HBP1	CENPN
3465	ENSG00000105856	ENSG00000136111	HBP1	TBC1D4
3662	ENSG00000105856	ENSG00000138639	HBP1	ARHGAP24
607	ENSG00000105856	ENSG00000067048	HBP1	DDX3Y
4845	ENSG00000105856	ENSG00000159388	HBP1	BTG2
677	ENSG00000105856	ENSG00000069849	HBP1	ATP1B3
807	ENSG00000105856	ENSG00000075218	HBP1	GTSE1
3461	ENSG00000105856	ENSG00000136108	HBP1	CKAP2
569	ENSG00000105856	ENSG00000065135	HBP1	GNAI3
843	ENSG00000105856	ENSG00000077147	HBP1	TM9SF3
7856	ENSG00000105856	ENSG00000258017	HBP1
4200	ENSG00000105856	ENSG00000146731	HBP1	CCT6A
4237	ENSG00000105856	ENSG00000147174	HBP1	GCNA
4482	ENSG00000105856	ENSG00000152492	HBP1	CCDC50
7351	ENSG00000105856	ENSG00000224805	HBP1	LINC00853
7339	ENSG00000105856	ENSG00000223609	HBP1	HBD
5204	ENSG00000105856	ENSG00000164010	HBP1	ERMAP
4447	ENSG00000105856	ENSG00000152082	HBP1	MZT2B
1145	ENSG00000105856	ENSG00000092439	HBP1	TRPM7
8153	ENSG00000105856	ENSG00000288524	HBP1
4775	ENSG00000105856	ENSG00000156858	HBP1	PRR14
3147	ENSG00000105856	ENSG00000132002	HBP1	DNAJB1
246	ENSG00000105856	ENSG00000015568	HBP1	RGPD5
1723	ENSG00000105866	ENSG00000106615	SP4	RHEB
7652	ENSG00000105887	ENSG00000244641	MTPN	RPS26P43
5350	ENSG00000105887	ENSG00000165801	MTPN	ARHGEF40
6777	ENSG00000105887	ENSG00000196814	MTPN	MVB12B
1444	ENSG00000105887	ENSG00000102245	MTPN	CD40LG
4871	ENSG00000105887	ENSG00000160185	MTPN	UBASH3A
5427	ENSG00000105887	ENSG00000167202	MTPN	TBC1D2B
3080	ENSG00000105887	ENSG00000130561	MTPN	SAG
840	ENSG00000105939	ENSG00000077044	ZC3HAV1	DGKD
2710	ENSG00000105939	ENSG00000122862	ZC3HAV1	SRGN
3243	ENSG00000105939	ENSG00000133816	ZC3HAV1	MICAL2
362	ENSG00000105939	ENSG00000034053	ZC3HAV1	APBA2
5401	ENSG00000105939	ENSG00000166801	ZC3HAV1	FAM111A
5132	ENSG00000105939	ENSG00000163600	ZC3HAV1	ICOS
7746	ENSG00000105939	ENSG00000247982	ZC3HAV1	LINC00926
4645	ENSG00000105939	ENSG00000155307	ZC3HAV1	SAMSN1
3613	ENSG00000105939	ENSG00000137965	ZC3HAV1	IFI44
3115	ENSG00000105939	ENSG00000131507	ZC3HAV1	NDFIP1
6973	ENSG00000105939	ENSG00000198821	ZC3HAV1	CD247
4907	ENSG00000105939	ENSG00000160654	ZC3HAV1	CD3G
4851	ENSG00000105939	ENSG00000159674	ZC3HAV1	SPON2
2975	ENSG00000105939	ENSG00000126561	ZC3HAV1	STAT5A
3316	ENSG00000105939	ENSG00000134480	ZC3HAV1	CCNH
6346	ENSG00000105939	ENSG00000182463	ZC3HAV1	TSHZ2
983	ENSG00000105939	ENSG00000085265	ZC3HAV1	FCN1
4273	ENSG00000105939	ENSG00000147813	ZC3HAV1	NAPRT
344	ENSG00000105939	ENSG00000028137	ZC3HAV1	TNFRSF1B
5166	ENSG00000105939	ENSG00000163704	ZC3HAV1	PRRT3
1771	ENSG00000105939	ENSG00000107485	ZC3HAV1	GATA3
5759	ENSG00000105939	ENSG00000170962	ZC3HAV1	PDGFD
7528	ENSG00000105939	ENSG00000237499	ZC3HAV1	WAKMAR2
3550	ENSG00000105939	ENSG00000137265	ZC3HAV1	IRF4
711	ENSG00000105939	ENSG00000071073	ZC3HAV1	MGAT4A
7537	ENSG00000105939	ENSG00000237550	ZC3HAV1
3595	ENSG00000105939	ENSG00000137841	ZC3HAV1	PLCB2
7962	ENSG00000105939	ENSG00000270882	ZC3HAV1	H4C14
474	ENSG00000105939	ENSG00000054267	ZC3HAV1	ARID4B
6467	ENSG00000105939	ENSG00000184557	ZC3HAV1	SOCS3
4735	ENSG00000105939	ENSG00000156475	ZC3HAV1	PPP2R2B
7931	ENSG00000105939	ENSG00000269404	ZC3HAV1	SPIB
6097	ENSG00000105939	ENSG00000176928	ZC3HAV1	GCNT4
1906	ENSG00000105939	ENSG00000109919	ZC3HAV1	MTCH2
4955	ENSG00000105939	ENSG00000162496	ZC3HAV1	DHRS3
5163	ENSG00000106261	ENSG00000163683	ZKSCAN1	SMIM14
3749	ENSG00000106261	ENSG00000139734	ZKSCAN1	DIAPH3
3874	ENSG00000106462	ENSG00000141543	EZH2	EIF4A3
3299	ENSG00000106462	ENSG00000134308	EZH2	YWHAQ
4834	ENSG00000106462	ENSG00000159086	EZH2	PAXBP1
359	ENSG00000106462	ENSG00000033178	EZH2	UBA6
7231	ENSG00000106462	ENSG00000213585	EZH2	VDAC1
6734	ENSG00000106462	ENSG00000196405	EZH2	EVL
808	ENSG00000106462	ENSG00000075218	EZH2	GTSE1
1135	ENSG00000106462	ENSG00000092201	EZH2	SUPT16H
4327	ENSG00000106462	ENSG00000149100	EZH2	EIF3M
660	ENSG00000106829	ENSG00000069667	TLE4	RORA
1400	ENSG00000106829	ENSG00000101665	TLE4	SMAD7
6376	ENSG00000106829	ENSG00000182534	TLE4	MXRA7
2904	ENSG00000107223	ENSG00000125735	EDF1	TNFSF14
7879	ENSG00000107223	ENSG00000261360	EDF1	OTULIN-DT
6503	ENSG00000107223	ENSG00000185129	EDF1	PURA
7424	ENSG00000107223	ENSG00000233822	EDF1	H2BC15
6902	ENSG00000107223	ENSG00000198176	EDF1	TFDP1
164	ENSG00000107223	ENSG00000009954	EDF1	BAZ1B
152	ENSG00000107223	ENSG00000008517	EDF1	IL32
7680	ENSG00000107223	ENSG00000245164	EDF1	LINC00861
247	ENSG00000107223	ENSG00000015568	EDF1	RGPD5
1913	ENSG00000107223	ENSG00000109943	EDF1	CRTAM
5760	ENSG00000107223	ENSG00000170962	EDF1	PDGFD
3767	ENSG00000107223	ENSG00000140105	EDF1	WARS1
3913	ENSG00000107223	ENSG00000142347	EDF1	MYO1F
6257	ENSG00000107223	ENSG00000180537	EDF1	RNF182
6787	ENSG00000107262	ENSG00000196924	BAG1	FLNA
2300	ENSG00000107262	ENSG00000115306	BAG1	SPTBN1
7567	ENSG00000107262	ENSG00000239264	BAG1	TXNDC5
3099	ENSG00000107262	ENSG00000131018	BAG1	SYNE1
6083	ENSG00000107262	ENSG00000176788	BAG1	BASP1
1335	ENSG00000107262	ENSG00000100731	BAG1	PCNX1
1356	ENSG00000107372	ENSG00000101057	ZFAND5	MYBL2
5057	ENSG00000107372	ENSG00000163349	ZFAND5	HIPK1
7093	ENSG00000107372	ENSG00000204613	ZFAND5	TRIM10
2929	ENSG00000107372	ENSG00000125944	ZFAND5	HNRNPR
5060	ENSG00000107372	ENSG00000163435	ZFAND5	ELF3
121	ENSG00000107372	ENSG00000007968	ZFAND5	E2F2
3503	ENSG00000107372	ENSG00000136738	ZFAND5	STAM
217	ENSG00000107372	ENSG00000012983	ZFAND5	MAP4K5
1110	ENSG00000107372	ENSG00000091409	ZFAND5	ITGA6
243	ENSG00000107372	ENSG00000015475	ZFAND5	BID
5956	ENSG00000107372	ENSG00000173848	ZFAND5	NET1
1764	ENSG00000107372	ENSG00000107372	ZFAND5	ZFAND5
4505	ENSG00000107372	ENSG00000153113	ZFAND5	CAST
1553	ENSG00000107372	ENSG00000104714	ZFAND5	ERICH1
106	ENSG00000107372	ENSG00000006831	ZFAND5	ADIPOR2
1914	ENSG00000107372	ENSG00000109943	ZFAND5	CRTAM
1409	ENSG00000107372	ENSG00000101745	ZFAND5	ANKRD12
6788	ENSG00000107372	ENSG00000196924	ZFAND5	FLNA
4719	ENSG00000107372	ENSG00000156273	ZFAND5	BACH1
2164	ENSG00000107372	ENSG00000113369	ZFAND5	ARRDC3
3858	ENSG00000107372	ENSG00000141293	ZFAND5	SKAP1
7730	ENSG00000107372	ENSG00000247092	ZFAND5	SNHG10
3839	ENSG00000107372	ENSG00000140968	ZFAND5	IRF8
5239	ENSG00000107372	ENSG00000164330	ZFAND5	EBF1
6006	ENSG00000107372	ENSG00000175029	ZFAND5	CTBP2
3292	ENSG00000107372	ENSG00000134294	ZFAND5	SLC38A2
7043	ENSG00000107372	ENSG00000204272	ZFAND5	NBDY
7460	ENSG00000107372	ENSG00000235505	ZFAND5	CASP4LP
2859	ENSG00000107372	ENSG00000124795	ZFAND5	DEK
1418	ENSG00000107372	ENSG00000101773	ZFAND5	RBBP8
1808	ENSG00000107372	ENSG00000108091	ZFAND5	CCDC6
3732	ENSG00000107372	ENSG00000139514	ZFAND5	SLC7A1
8118	ENSG00000107372	ENSG00000286885	ZFAND5
1876	ENSG00000107372	ENSG00000109536	ZFAND5	FRG1
4553	ENSG00000107372	ENSG00000153815	ZFAND5	CMIP
271	ENSG00000107372	ENSG00000019995	ZFAND5	ZRANB1
3756	ENSG00000107372	ENSG00000140022	ZFAND5	STON2
7243	ENSG00000107485	ENSG00000213809	GATA3	KLRK1
5680	ENSG00000107485	ENSG00000170293	GATA3	CMTM8
2607	ENSG00000107485	ENSG00000120875	GATA3	DUSP4
229	ENSG00000107485	ENSG00000013725	GATA3	CD6
3369	ENSG00000107485	ENSG00000135077	GATA3	HAVCR2
1061	ENSG00000107485	ENSG00000090104	GATA3	RGS1
5966	ENSG00000107485	ENSG00000174243	GATA3	DDX23
7478	ENSG00000107485	ENSG00000235532	GATA3	LINC00402
4814	ENSG00000107485	ENSG00000157978	GATA3	LDLRAP1
3490	ENSG00000107485	ENSG00000136286	GATA3	MYO1G
6506	ENSG00000107485	ENSG00000185187	GATA3	SIGIRR
5637	ENSG00000107485	ENSG00000169641	GATA3	LUZP1
4592	ENSG00000107485	ENSG00000154217	GATA3	PITPNC1
3416	ENSG00000107485	ENSG00000135404	GATA3	CD63
4211	ENSG00000107485	ENSG00000147044	GATA3	CASK
4702	ENSG00000107485	ENSG00000156052	GATA3	GNAQ
1716	ENSG00000107485	ENSG00000106560	GATA3	GIMAP2
2454	ENSG00000107485	ENSG00000117560	GATA3	FASLG
4150	ENSG00000107485	ENSG00000145703	GATA3	IQGAP2
3823	ENSG00000107485	ENSG00000140678	GATA3	ITGAX
1475	ENSG00000107485	ENSG00000102780	GATA3	DGKH
7725	ENSG00000107485	ENSG00000246705	GATA3	H2AJ
6125	ENSG00000107485	ENSG00000177409	GATA3	SAMD9L
5265	ENSG00000107485	ENSG00000164530	GATA3	PI16
3969	ENSG00000107485	ENSG00000143344	GATA3	RGL1
7711	ENSG00000107485	ENSG00000245954	GATA3	LINC02273
1184	ENSG00000107485	ENSG00000096696	GATA3	DSP
661	ENSG00000107485	ENSG00000069667	GATA3	RORA
7689	ENSG00000107485	ENSG00000245522	GATA3	LINC02709
6543	ENSG00000107485	ENSG00000185697	GATA3	MYBL1
6521	ENSG00000107485	ENSG00000185477	GATA3	GPRIN3
6471	ENSG00000107485	ENSG00000184584	GATA3	STING1
3709	ENSG00000107485	ENSG00000139187	GATA3	KLRG1
1682	ENSG00000107485	ENSG00000106069	GATA3	CHN2
6203	ENSG00000107485	ENSG00000178980	GATA3	SELENOW
6556	ENSG00000107485	ENSG00000185905	GATA3	C16orf54
7803	ENSG00000107485	ENSG00000254838	GATA3	GVINP1
3138	ENSG00000107485	ENSG00000131981	GATA3	LGALS3
6998	ENSG00000107485	ENSG00000198851	GATA3	CD3E
2430	ENSG00000107485	ENSG00000117281	GATA3	CD160
3614	ENSG00000107485	ENSG00000137965	GATA3	IFI44
3681	ENSG00000107485	ENSG00000138767	GATA3	CNOT6L
4767	ENSG00000107485	ENSG00000156804	GATA3	FBXO32
6778	ENSG00000107485	ENSG00000196814	GATA3	MVB12B
5509	ENSG00000107485	ENSG00000168234	GATA3	TTC39C
2129	ENSG00000107485	ENSG00000112419	GATA3	PHACTR2
494	ENSG00000107485	ENSG00000056558	GATA3	TRAF1
4631	ENSG00000107485	ENSG00000154814	GATA3	OXNAD1
4606	ENSG00000107485	ENSG00000154451	GATA3	GBP5
686	ENSG00000107485	ENSG00000069974	GATA3	RAB27A
3866	ENSG00000107485	ENSG00000141480	GATA3	ARRB2
5357	ENSG00000107485	ENSG00000165879	GATA3	FRAT1
2694	ENSG00000107485	ENSG00000122547	GATA3	EEPD1
629	ENSG00000108055	ENSG00000067992	SMC3	PDK3
1734	ENSG00000108055	ENSG00000106780	SMC3	MEGF9
3602	ENSG00000108055	ENSG00000137942	SMC3	FNBP1L
1138	ENSG00000108055	ENSG00000092421	SMC3	SEMA6A
6112	ENSG00000108055	ENSG00000177169	SMC3	ULK1
6160	ENSG00000108055	ENSG00000178105	SMC3	DDX10
3895	ENSG00000108654	ENSG00000142173	DDX5	COL6A2
6898	ENSG00000108654	ENSG00000198168	DDX5	SVIP
1445	ENSG00000108654	ENSG00000102245	DDX5	CD40LG
4646	ENSG00000108654	ENSG00000155307	DDX5	SAMSN1
6903	ENSG00000108654	ENSG00000198176	DDX5	TFDP1
2875	ENSG00000108654	ENSG00000124942	DDX5	AHNAK
5648	ENSG00000108654	ENSG00000169826	DDX5	CSGALNACT2
3454	ENSG00000108654	ENSG00000135976	DDX5	ANKRD36
2608	ENSG00000108654	ENSG00000120875	DDX5	DUSP4
6894	ENSG00000108654	ENSG00000198039	DDX5	ZNF273
5627	ENSG00000108654	ENSG00000169567	DDX5	HINT1
1196	ENSG00000108654	ENSG00000099331	DDX5	MYO9B
3671	ENSG00000108654	ENSG00000138670	DDX5	RASGEF1B
5026	ENSG00000108654	ENSG00000162923	DDX5	WDR26
6204	ENSG00000108654	ENSG00000178980	DDX5	SELENOW
6116	ENSG00000108654	ENSG00000177311	DDX5	ZBTB38
3580	ENSG00000108654	ENSG00000137752	DDX5	CASP1
669	ENSG00000108654	ENSG00000069702	DDX5	TGFBR3
2185	ENSG00000108654	ENSG00000113580	DDX5	NR3C1
7538	ENSG00000108654	ENSG00000237550	DDX5
5732	ENSG00000108654	ENSG00000170832	DDX5	USP32
6547	ENSG00000108654	ENSG00000185811	DDX5	IKZF1
5072	ENSG00000108654	ENSG00000163508	DDX5	EOMES
2036	ENSG00000108654	ENSG00000111276	DDX5	CDKN1B
6763	ENSG00000108654	ENSG00000196628	DDX5	TCF4
5645	ENSG00000108799	ENSG00000169813	EZH1	HNRNPF
4085	ENSG00000108799	ENSG00000144746	EZH1	ARL6IP5
1047	ENSG00000109320	ENSG00000089692	NFKB1	LAG3
308	ENSG00000109320	ENSG00000026025	NFKB1	VIM
4852	ENSG00000109320	ENSG00000159674	NFKB1	SPON2
3376	ENSG00000109320	ENSG00000135114	NFKB1	OASL
5396	ENSG00000109320	ENSG00000166750	NFKB1	SLFN5
6306	ENSG00000109320	ENSG00000181722	NFKB1	ZBTB20
3561	ENSG00000109320	ENSG00000137393	NFKB1	RNF144B
317	ENSG00000109320	ENSG00000026508	NFKB1	CD44
1166	ENSG00000109320	ENSG00000095015	NFKB1	MAP3K1
4917	ENSG00000109320	ENSG00000160712	NFKB1	IL6R
3920	ENSG00000109320	ENSG00000142875	NFKB1	PRKACB
915	ENSG00000109320	ENSG00000080824	NFKB1	HSP90AA1
4406	ENSG00000109787	ENSG00000151276	KLF3	MAGI1
6910	ENSG00000109787	ENSG00000198265	KLF3	HELZ
1490	ENSG00000109787	ENSG00000103091	KLF3	WDR59
3172	ENSG00000109787	ENSG00000132510	KLF3	KDM6B
5949	ENSG00000109787	ENSG00000173821	KLF3	RNF213
820	ENSG00000109787	ENSG00000075426	KLF3	FOSL2
7100	ENSG00000109787	ENSG00000204815	KLF3	ODAD4
639	ENSG00000109787	ENSG00000068784	KLF3	SRBD1
369	ENSG00000109787	ENSG00000034677	KLF3	RNF19A
6581	ENSG00000109787	ENSG00000186187	KLF3	ZNRF1
5476	ENSG00000109787	ENSG00000167565	KLF3	SERTAD3
2523	ENSG00000109787	ENSG00000118900	KLF3	UBN1
5256	ENSG00000109787	ENSG00000164483	KLF3	SAMD3
3250	ENSG00000109787	ENSG00000134046	KLF3	MBD2
1323	ENSG00000109787	ENSG00000100644	KLF3	HIF1A
7763	ENSG00000109787	ENSG00000250992	KLF3
7388	ENSG00000109787	ENSG00000228794	KLF3	LINC01128
3474	ENSG00000109906	ENSG00000136213	ZBTB16	CHST12
5052	ENSG00000109906	ENSG00000163162	ZBTB16	RNF149
5244	ENSG00000110693	ENSG00000164398	SOX6	ACSL6
3428	ENSG00000110693	ENSG00000135451	SOX6	TROAP
4163	ENSG00000110693	ENSG00000145734	SOX6	BDP1
5917	ENSG00000110693	ENSG00000173193	SOX6	PARP14
5336	ENSG00000110693	ENSG00000165699	SOX6	TSC1
7094	ENSG00000110693	ENSG00000204613	SOX6	TRIM10
5414	ENSG00000110693	ENSG00000166974	SOX6	MAPRE2
6462	ENSG00000110693	ENSG00000184428	SOX6	TOP1MT
31	ENSG00000112182	ENSG00000003402	BACH2	CFLAR
2535	ENSG00000112658	ENSG00000119138	SRF	KLF9
6002	ENSG00000112715	ENSG00000174953	VEGFA	DHX36
6476	ENSG00000112715	ENSG00000184588	VEGFA	PDE4B
670	ENSG00000112715	ENSG00000069702	VEGFA	TGFBR3
4803	ENSG00000113387	ENSG00000157778	SUB1	PSMG3
5806	ENSG00000113387	ENSG00000171476	SUB1	HOPX
2922	ENSG00000113387	ENSG00000125868	SUB1	DSTN
5793	ENSG00000113387	ENSG00000171316	SUB1	CHD7
7485	ENSG00000113387	ENSG00000235576	SUB1	LINC01871
5436	ENSG00000113387	ENSG00000167286	SUB1	CD3D
7816	ENSG00000113387	ENSG00000255026	SUB1
6014	ENSG00000113580	ENSG00000175197	NR3C1	DDIT3
1989	ENSG00000113580	ENSG00000110852	NR3C1	CLEC2B
3635	ENSG00000113580	ENSG00000138386	NR3C1	NAB1
2179	ENSG00000113580	ENSG00000113575	NR3C1	PPP2CA
5546	ENSG00000113580	ENSG00000168439	NR3C1	STIP1
4319	ENSG00000113580	ENSG00000148950	NR3C1	IMMP1L
671	ENSG00000113580	ENSG00000069702	NR3C1	TGFBR3
6756	ENSG00000113580	ENSG00000196586	NR3C1	MYO6
622	ENSG00000113580	ENSG00000067798	NR3C1	NAV3
2220	ENSG00000113580	ENSG00000114166	NR3C1	KAT2B
6964	ENSG00000113580	ENSG00000198795	NR3C1	ZNF521
5748	ENSG00000113580	ENSG00000170871	NR3C1	KIAA0232
3213	ENSG00000113580	ENSG00000133226	NR3C1	SRRM1
4709	ENSG00000113580	ENSG00000156110	NR3C1	ADK
3100	ENSG00000113580	ENSG00000131018	NR3C1	SYNE1
2495	ENSG00000113580	ENSG00000118496	NR3C1	FBXO30
99	ENSG00000113580	ENSG00000006576	NR3C1	PHTF2
969	ENSG00000113580	ENSG00000083642	NR3C1	PDS5B
264	ENSG00000113580	ENSG00000019582	NR3C1	CD74
6148	ENSG00000113580	ENSG00000177946	NR3C1	CENPBD1
6927	ENSG00000113580	ENSG00000198408	NR3C1	OGA
297	ENSG00000113580	ENSG00000023445	NR3C1	BIRC3
6419	ENSG00000113580	ENSG00000183530	NR3C1	PRR14L
3980	ENSG00000113580	ENSG00000143393	NR3C1	PI4KB
385	ENSG00000113580	ENSG00000038427	NR3C1	VCAN
5675	ENSG00000113580	ENSG00000170027	NR3C1	YWHAG
4442	ENSG00000113580	ENSG00000152078	NR3C1	TLCD4
381	ENSG00000113580	ENSG00000038274	NR3C1	MAT2B
3238	ENSG00000113580	ENSG00000133789	NR3C1	SWAP70
1282	ENSG00000113580	ENSG00000100485	NR3C1	SOS2
78	ENSG00000113580	ENSG00000005882	NR3C1	PDK2
2572	ENSG00000113580	ENSG00000120063	NR3C1	GNA13
306	ENSG00000113580	ENSG00000025293	NR3C1	PHF20
2381	ENSG00000113580	ENSG00000116350	NR3C1	SRSF4
5989	ENSG00000113658	ENSG00000174718	SMAD5	RESF1
4397	ENSG00000113916	ENSG00000150753	BCL6	CCT5
4960	ENSG00000114126	ENSG00000162599	TFDP2	NFIA
3399	ENSG00000114126	ENSG00000135218	TFDP2	CD36
288	ENSG00000114315	ENSG00000021762	HES1	OSBPL5
2481	ENSG00000114315	ENSG00000117724	HES1	CENPF
1276	ENSG00000114315	ENSG00000100461	HES1	RBM23
4046	ENSG00000114315	ENSG00000143889	HES1	HNRNPLL
2395	ENSG00000114315	ENSG00000116717	HES1	GADD45A
1027	ENSG00000114315	ENSG00000087589	HES1	CASS4
7939	ENSG00000114861	ENSG00000270164	FOXP1	LINC01480
7355	ENSG00000114861	ENSG00000226777	FOXP1	FAM30A
335	ENSG00000114861	ENSG00000027697	FOXP1	IFNGR1
4241	ENSG00000114861	ENSG00000147202	FOXP1	DIAPH2
7712	ENSG00000114861	ENSG00000245954	FOXP1	LINC02273
3385	ENSG00000114861	ENSG00000135116	FOXP1	HRK
4886	ENSG00000114861	ENSG00000160294	FOXP1	MCM3AP
3059	ENSG00000114861	ENSG00000130164	FOXP1	LDLR
2263	ENSG00000114861	ENSG00000114861	FOXP1	FOXP1
6807	ENSG00000114861	ENSG00000197102	FOXP1	DYNC1H1
4596	ENSG00000114861	ENSG00000154305	FOXP1	MIA3
2014	ENSG00000114861	ENSG00000110944	FOXP1	IL23A
2051	ENSG00000114861	ENSG00000111666	FOXP1	CHPT1
345	ENSG00000114861	ENSG00000028137	FOXP1	TNFRSF1B
1724	ENSG00000114861	ENSG00000106615	FOXP1	RHEB
3703	ENSG00000114861	ENSG00000139116	FOXP1	KIF21A
5326	ENSG00000114861	ENSG00000165650	FOXP1	PDZD8
7061	ENSG00000114861	ENSG00000204348	FOXP1	DXO
3647	ENSG00000114861	ENSG00000138443	FOXP1	ABI2
7496	ENSG00000114861	ENSG00000235823	FOXP1	OLMALINC
3394	ENSG00000114861	ENSG00000135124	FOXP1	P2RX4
4846	ENSG00000114861	ENSG00000159388	FOXP1	BTG2
2047	ENSG00000114861	ENSG00000111615	FOXP1	KRR1
4840	ENSG00000114861	ENSG00000159111	FOXP1	MRPL10
7690	ENSG00000114861	ENSG00000245522	FOXP1	LINC02709
5295	ENSG00000114861	ENSG00000164985	FOXP1	PSIP1
1386	ENSG00000114861	ENSG00000101474	FOXP1	APMAP
7792	ENSG00000114861	ENSG00000253738	FOXP1	OTUD6B-AS1
495	ENSG00000114861	ENSG00000056558	FOXP1	TRAF1
3016	ENSG00000114861	ENSG00000128944	FOXP1	KNSTRN
5953	ENSG00000114861	ENSG00000173846	FOXP1	PLK3
4573	ENSG00000114861	ENSG00000154001	FOXP1	PPP2R5E
1611	ENSG00000115020	ENSG00000105246	PIKFYVE	EBI3
7431	ENSG00000115020	ENSG00000234127	PIKFYVE	TRIM26
5277	ENSG00000115415	ENSG00000164674	STAT1	SYTL3
3050	ENSG00000115415	ENSG00000129968	STAT1	ABHD17A
4090	ENSG00000115415	ENSG00000144815	STAT1	NXPE3
7558	ENSG00000115415	ENSG00000237945	STAT1	LINC00649
5794	ENSG00000115415	ENSG00000171316	STAT1	CHD7
4047	ENSG00000115415	ENSG00000143889	STAT1	HNRNPLL
608	ENSG00000115415	ENSG00000067048	STAT1	DDX3Y
7826	ENSG00000115415	ENSG00000255647	STAT1	LOC731157
6426	ENSG00000115415	ENSG00000183696	STAT1	UPP1
2309	ENSG00000115415	ENSG00000115520	STAT1	COQ10B
440	ENSG00000115415	ENSG00000049249	STAT1	TNFRSF9
2259	ENSG00000115415	ENSG00000114796	STAT1	KLHL24
7497	ENSG00000115415	ENSG00000235823	STAT1	OLMALINC
5700	ENSG00000115738	ENSG00000170522	ID2	ELOVL6
8003	ENSG00000115738	ENSG00000277089	ID2	CCL3-AS1
4530	ENSG00000115738	ENSG00000153283	ID2	CD96
1033	ENSG00000115738	ENSG00000089012	ID2	SIRPG
6472	ENSG00000115738	ENSG00000184584	ID2	STING1
7862	ENSG00000115738	ENSG00000258441	ID2	LINC00641
889	ENSG00000115738	ENSG00000079691	ID2	CARMIL1
2976	ENSG00000115738	ENSG00000126561	ID2	STAT5A
7173	ENSG00000115738	ENSG00000206190	ID2	ATP10A
5779	ENSG00000115738	ENSG00000171222	ID2	SCAND1
2397	ENSG00000115738	ENSG00000116824	ID2	CD2
2819	ENSG00000115738	ENSG00000124225	ID2	PMEPA1
5216	ENSG00000115738	ENSG00000164056	ID2	SPRY1
8107	ENSG00000115738	ENSG00000286330	ID2	LOC105370259
1185	ENSG00000115738	ENSG00000096696	ID2	DSP
7590	ENSG00000115738	ENSG00000240403	ID2	KIR3DL2
5363	ENSG00000115738	ENSG00000165929	ID2	TC2N
8092	ENSG00000115738	ENSG00000286065	ID2	SLFN12L
6856	ENSG00000115738	ENSG00000197580	ID2	BCO2
4724	ENSG00000115738	ENSG00000156299	ID2	TIAM1
783	ENSG00000115738	ENSG00000074706	ID2	IPCEF1
6999	ENSG00000115738	ENSG00000198851	ID2	CD3E
5428	ENSG00000115738	ENSG00000167202	ID2	TBC1D2B
4002	ENSG00000115738	ENSG00000143515	ID2	ATP8B2
7285	ENSG00000115738	ENSG00000214894	ID2	LINC00243
7653	ENSG00000115738	ENSG00000244641	ID2	RPS26P43
712	ENSG00000115738	ENSG00000071073	ID2	MGAT4A
3386	ENSG00000115738	ENSG00000135116	ID2	HRK
6275	ENSG00000115738	ENSG00000180739	ID2	S1PR5
7804	ENSG00000115738	ENSG00000254838	ID2	GVINP1
534	ENSG00000115738	ENSG00000060558	ID2	GNA15
7932	ENSG00000115738	ENSG00000269404	ID2	SPIB
6930	ENSG00000115738	ENSG00000198574	ID2	SH2D1B
116	ENSG00000115738	ENSG00000007264	ID2	MATK
2060	ENSG00000115738	ENSG00000111796	ID2	KLRB1
3409	ENSG00000115738	ENSG00000135362	ID2	PRR5L
5510	ENSG00000115738	ENSG00000168234	ID2	TTC39C
4401	ENSG00000115738	ENSG00000150867	ID2	PIP4K2A
6117	ENSG00000115738	ENSG00000177311	ID2	ZBTB38
4872	ENSG00000115738	ENSG00000160185	ID2	UBASH3A
2264	ENSG00000115738	ENSG00000114861	ID2	FOXP1
7699	ENSG00000115956	ENSG00000245648	PLEK	KLRK1-AS1
1599	ENSG00000115956	ENSG00000104998	PLEK	IL27RA
402	ENSG00000115956	ENSG00000043462	PLEK	LCP2
3475	ENSG00000115956	ENSG00000136213	PLEK	CHST12
4035	ENSG00000115956	ENSG00000143851	PLEK	PTPN7
4956	ENSG00000115956	ENSG00000162496	PLEK	DHRS3
6126	ENSG00000115956	ENSG00000177409	PLEK	SAMD9L
6393	ENSG00000115956	ENSG00000182718	PLEK	ANXA2
5761	ENSG00000115956	ENSG00000170962	PLEK	PDGFD
4778	ENSG00000115956	ENSG00000156886	PLEK	ITGAD
4937	ENSG00000115993	ENSG00000160932	TRAK2	LY6E
6491	ENSG00000115993	ENSG00000184863	TRAK2	RBM33
2488	ENSG00000115993	ENSG00000118193	TRAK2	KIF14
2260	ENSG00000115993	ENSG00000114796	TRAK2	KLHL24
7095	ENSG00000115993	ENSG00000204613	TRAK2	TRIM10
4164	ENSG00000115993	ENSG00000145734	TRAK2	BDP1
2618	ENSG00000115993	ENSG00000121152	TRAK2	NCAPH
922	ENSG00000115993	ENSG00000080986	TRAK2	NDC80
2721	ENSG00000115993	ENSG00000123130	TRAK2	ACOT9
3101	ENSG00000115993	ENSG00000131018	TRAK2	SYNE1
1030	ENSG00000116030	ENSG00000088205	SUMO1	DDX18
4541	ENSG00000116030	ENSG00000153561	SUMO1	RMND5A
1401	ENSG00000116030	ENSG00000101665	SUMO1	SMAD7
5725	ENSG00000116044	ENSG00000170791	NFE2L2	CHCHD7
3395	ENSG00000116044	ENSG00000135124	NFE2L2	P2RX4
7509	ENSG00000116288	ENSG00000236514	PARK7
1915	ENSG00000116288	ENSG00000109943	PARK7	CRTAM
1563	ENSG00000116560	ENSG00000104856	SFPQ	RELB
3422	ENSG00000116560	ENSG00000135426	SFPQ	TESPA1
7451	ENSG00000116560	ENSG00000235169	SFPQ	SMIM1
713	ENSG00000116560	ENSG00000071073	SFPQ	MGAT4A
2313	ENSG00000116560	ENSG00000115590	SFPQ	IL1R2
3312	ENSG00000116560	ENSG00000134460	SFPQ	IL2RA
3775	ENSG00000116717	ENSG00000140350	GADD45A	ANP32A
2575	ENSG00000116717	ENSG00000120158	GADD45A	RCL1
4690	ENSG00000116717	ENSG00000156030	GADD45A	MIDEAS
1434	ENSG00000116717	ENSG00000102007	GADD45A	PLP2
6113	ENSG00000116717	ENSG00000177169	GADD45A	ULK1
6674	ENSG00000116717	ENSG00000188582	GADD45A	PAQR9
5027	ENSG00000116717	ENSG00000162923	GADD45A	WDR26
5144	ENSG00000116717	ENSG00000163602	GADD45A	RYBP
4425	ENSG00000116717	ENSG00000151702	GADD45A	FLI1
6296	ENSG00000116717	ENSG00000181220	GADD45A	ZNF746
5061	ENSG00000116717	ENSG00000163435	GADD45A	ELF3
5711	ENSG00000116717	ENSG00000170542	GADD45A	SERPINB9
3924	ENSG00000116717	ENSG00000142949	GADD45A	PTPRF
6463	ENSG00000116717	ENSG00000184428	GADD45A	TOP1MT
3102	ENSG00000117139	ENSG00000131018	KDM5B	SYNE1
1796	ENSG00000117139	ENSG00000107789	KDM5B	MINPP1
3173	ENSG00000117139	ENSG00000132510	KDM5B	KDM6B
1219	ENSG00000117139	ENSG00000100106	KDM5B	TRIOBP
2691	ENSG00000117139	ENSG00000122545	KDM5B	SEPTIN7
491	ENSG00000117139	ENSG00000056097	KDM5B	ZFR
948	ENSG00000117139	ENSG00000082438	KDM5B	COBLL1
1882	ENSG00000117139	ENSG00000109736	KDM5B	MFSD10
6518	ENSG00000117139	ENSG00000185432	KDM5B	METTL7A
6675	ENSG00000117139	ENSG00000188582	KDM5B	PAQR9
6885	ENSG00000117139	ENSG00000197969	KDM5B	VPS13A
3343	ENSG00000117139	ENSG00000134851	KDM5B	TMEM165
6721	ENSG00000117139	ENSG00000196199	KDM5B	MPHOSPH8
1772	ENSG00000117139	ENSG00000107485	KDM5B	GATA3
765	ENSG00000117318	ENSG00000073861	ID3	TBX21
4453	ENSG00000117318	ENSG00000152207	ID3	CYSLTR2
4930	ENSG00000117318	ENSG00000160856	ID3	FCRL3
252	ENSG00000117318	ENSG00000018280	ID3	SLC11A1
5041	ENSG00000117318	ENSG00000162944	ID3	RFTN2
7850	ENSG00000117318	ENSG00000257275	ID3
5278	ENSG00000117707	ENSG00000164674	PROX1	SYTL3
1887	ENSG00000118007	ENSG00000109771	STAG1	LRP2BP
236	ENSG00000118007	ENSG00000013810	STAG1	TACC3
459	ENSG00000118007	ENSG00000051341	STAG1	POLQ
5977	ENSG00000118007	ENSG00000174501	STAG1	ANKRD36C
597	ENSG00000118058	ENSG00000065970	KMT2A	FOXJ2
4212	ENSG00000118058	ENSG00000147044	KMT2A	CASK
790	ENSG00000118058	ENSG00000074800	KMT2A	ENO1
4830	ENSG00000118058	ENSG00000158966	KMT2A	CACHD1
4289	ENSG00000118058	ENSG00000148019	KMT2A	CEP78
6870	ENSG00000118058	ENSG00000197694	KMT2A	SPTAN1
3017	ENSG00000118058	ENSG00000128944	KMT2A	KNSTRN
3338	ENSG00000118260	ENSG00000134744	CREB1	TUT4
3462	ENSG00000118260	ENSG00000136108	CREB1	CKAP2
1647	ENSG00000118260	ENSG00000105643	CREB1	ARRDC2
6745	ENSG00000118260	ENSG00000196526	CREB1	AFAP1
3065	ENSG00000118418	ENSG00000130511	HMGN3	SSBP4
6053	ENSG00000118418	ENSG00000176261	HMGN3	ZBTB8OS
6290	ENSG00000118418	ENSG00000181104	HMGN3	F2R
4853	ENSG00000118503	ENSG00000159674	TNFAIP3	SPON2
3824	ENSG00000118503	ENSG00000140678	TNFAIP3	ITGAX
4804	ENSG00000118503	ENSG00000157778	TNFAIP3	PSMG3
433	ENSG00000118503	ENSG00000048740	TNFAIP3	CELF2
6024	ENSG00000118503	ENSG00000175352	TNFAIP3	NRIP3
6060	ENSG00000118503	ENSG00000176485	TNFAIP3	PLAAT3
6607	ENSG00000118503	ENSG00000186470	TNFAIP3	BTN3A2
6507	ENSG00000118503	ENSG00000185187	TNFAIP3	SIGIRR
3851	ENSG00000118503	ENSG00000141232	TNFAIP3	TOB1
496	ENSG00000118503	ENSG00000056558	TNFAIP3	TRAF1
3876	ENSG00000118503	ENSG00000141582	TNFAIP3	CBX4
6619	ENSG00000118503	ENSG00000186827	TNFAIP3	TNFRSF4
450	ENSG00000118503	ENSG00000050730	TNFAIP3	TNIP3
1054	ENSG00000118503	ENSG00000089737	TNFAIP3	DDX24
2811	ENSG00000118503	ENSG00000124203	TNFAIP3	ZNF831
4274	ENSG00000118503	ENSG00000147813	TNFAIP3	NAPRT
7378	ENSG00000118503	ENSG00000227191	TNFAIP3	TRGC2
3568	ENSG00000118503	ENSG00000137501	TNFAIP3	SYTL2
2052	ENSG00000118503	ENSG00000111666	TNFAIP3	CHPT1
7510	ENSG00000118503	ENSG00000236514	TNFAIP3
992	ENSG00000118503	ENSG00000085511	TNFAIP3	MAP3K4
4137	ENSG00000118503	ENSG00000145569	TNFAIP3	OTULINL
984	ENSG00000118503	ENSG00000085265	TNFAIP3	FCN1
1954	ENSG00000118503	ENSG00000110448	TNFAIP3	CD5
6225	ENSG00000118503	ENSG00000179144	TNFAIP3	GIMAP7
5227	ENSG00000118503	ENSG00000164104	TNFAIP3	HMGB2
91	ENSG00000118503	ENSG00000006025	TNFAIP3	OSBPL7
5106	ENSG00000118503	ENSG00000163563	TNFAIP3	MNDA
8056	ENSG00000118503	ENSG00000284969	TNFAIP3
7437	ENSG00000118503	ENSG00000234616	TNFAIP3	JRK
5560	ENSG00000118503	ENSG00000168685	TNFAIP3	IL7R
5569	ENSG00000118503	ENSG00000168758	TNFAIP3	SEMA4C
4223	ENSG00000118503	ENSG00000147138	TNFAIP3	GPR174
6958	ENSG00000118503	ENSG00000198771	TNFAIP3	RCSD1
5190	ENSG00000118503	ENSG00000163947	TNFAIP3	ARHGEF3
6974	ENSG00000118503	ENSG00000198821	TNFAIP3	CD247
5582	ENSG00000118503	ENSG00000168906	TNFAIP3	MAT2A
8011	ENSG00000118503	ENSG00000277406	TNFAIP3	SEC22B4P
5266	ENSG00000118503	ENSG00000164530	TNFAIP3	PI16
4521	ENSG00000118503	ENSG00000153250	TNFAIP3	RBMS1
938	ENSG00000118503	ENSG00000082074	TNFAIP3	FYB1
1377	ENSG00000118503	ENSG00000101347	TNFAIP3	SAMHD1
2252	ENSG00000118503	ENSG00000114626	TNFAIP3	ABTB1
2905	ENSG00000118503	ENSG00000125735	TNFAIP3	TNFSF14
857	ENSG00000118503	ENSG00000077984	TNFAIP3	CST7
2977	ENSG00000118503	ENSG00000126561	TNFAIP3	STAT5A
535	ENSG00000118503	ENSG00000060558	TNFAIP3	GNA15
687	ENSG00000118503	ENSG00000069974	TNFAIP3	RAB27A
1513	ENSG00000118503	ENSG00000104043	TNFAIP3	ATP8B4
1546	ENSG00000118503	ENSG00000104671	TNFAIP3	DCTN6
546	ENSG00000118503	ENSG00000063322	TNFAIP3	MED29
2367	ENSG00000118503	ENSG00000115977	TNFAIP3	AAK1
7654	ENSG00000118503	ENSG00000244641	TNFAIP3	RPS26P43
5437	ENSG00000118503	ENSG00000167286	TNFAIP3	CD3D
7206	ENSG00000118503	ENSG00000211895	TNFAIP3	IGHA1
2355	ENSG00000118503	ENSG00000115935	TNFAIP3	WIPF1
6311	ENSG00000118503	ENSG00000181847	TNFAIP3	TIGIT
3696	ENSG00000118503	ENSG00000138835	TNFAIP3	RGS3
3688	ENSG00000118503	ENSG00000138795	TNFAIP3	LEF1
7629	ENSG00000118503	ENSG00000242574	TNFAIP3	HLA-DMB
8123	ENSG00000118503	ENSG00000287175	TNFAIP3
7608	ENSG00000118503	ENSG00000241743	TNFAIP3	XACT
8108	ENSG00000118503	ENSG00000286330	TNFAIP3	LOC105370259
6473	ENSG00000118503	ENSG00000184584	TNFAIP3	STING1
6969	ENSG00000118503	ENSG00000198814	TNFAIP3	GK
73	ENSG00000118503	ENSG00000005844	TNFAIP3	ITGAL
1583	ENSG00000118503	ENSG00000104951	TNFAIP3	IL4I1
7591	ENSG00000118503	ENSG00000240403	TNFAIP3	KIR3DL2
5814	ENSG00000118503	ENSG00000171766	TNFAIP3	GATM
3615	ENSG00000118503	ENSG00000137965	TNFAIP3	IFI44
1574	ENSG00000118503	ENSG00000104921	TNFAIP3	FCER2
1235	ENSG00000118503	ENSG00000100351	TNFAIP3	GRAP2
4957	ENSG00000118503	ENSG00000162496	TNFAIP3	DHRS3
4984	ENSG00000118503	ENSG00000162739	TNFAIP3	SLAMF6
6011	ENSG00000118689	ENSG00000175155	FOXO3	YPEL2
3134	ENSG00000118689	ENSG00000131979	FOXO3	GCH1
1794	ENSG00000118689	ENSG00000107771	FOXO3	CCSER2
7258	ENSG00000118689	ENSG00000213949	FOXO3	ITGA1
6985	ENSG00000118689	ENSG00000198833	FOXO3	UBE2J1
3004	ENSG00000118689	ENSG00000127603	FOXO3	MACF1
3293	ENSG00000118689	ENSG00000134294	FOXO3	SLC38A2
7087	ENSG00000118689	ENSG00000204569	FOXO3	PPP1R10
7340	ENSG00000118689	ENSG00000223609	FOXO3	HBD
4300	ENSG00000118689	ENSG00000148175	FOXO3	STOM
5317	ENSG00000118689	ENSG00000165632	FOXO3	TAF3
3264	ENSG00000118689	ENSG00000134109	FOXO3	EDEM1
4254	ENSG00000118689	ENSG00000147454	FOXO3	SLC25A37
1761	ENSG00000118689	ENSG00000107341	FOXO3	UBE2R2
6301	ENSG00000118689	ENSG00000181222	FOXO3	POLR2A
7028	ENSG00000118689	ENSG00000204209	FOXO3	DAXX
3757	ENSG00000118689	ENSG00000140022	FOXO3	STON2
487	ENSG00000118689	ENSG00000055332	FOXO3	EIF2AK2
4890	ENSG00000118689	ENSG00000160299	FOXO3	PCNT
2625	ENSG00000118689	ENSG00000121417	FOXO3	ZNF211
5852	ENSG00000118689	ENSG00000172081	FOXO3	MOB3A
2643	ENSG00000118689	ENSG00000121957	FOXO3	GPSM2
3789	ENSG00000118689	ENSG00000140386	FOXO3	SCAPER
7915	ENSG00000118689	ENSG00000266472	FOXO3	MRPS21
1564	ENSG00000118689	ENSG00000104856	FOXO3	RELB
7568	ENSG00000118689	ENSG00000239264	FOXO3	TXNDC5
1519	ENSG00000118689	ENSG00000104267	FOXO3	CA2
2216	ENSG00000118689	ENSG00000114126	FOXO3	TFDP2
5036	ENSG00000118689	ENSG00000162924	FOXO3	REL
3501	ENSG00000118689	ENSG00000136603	FOXO3	SKIL
4151	ENSG00000118689	ENSG00000145703	FOXO3	IQGAP2
2536	ENSG00000118689	ENSG00000119138	FOXO3	KLF9
1428	ENSG00000118689	ENSG00000101868	FOXO3	POLA1
5635	ENSG00000118689	ENSG00000169607	FOXO3	CKAP2L
7984	ENSG00000118689	ENSG00000273559	FOXO3	CWC25
1348	ENSG00000118689	ENSG00000100906	FOXO3	NFKBIA
821	ENSG00000118689	ENSG00000075539	FOXO3	FRYL
1351	ENSG00000118689	ENSG00000101040	FOXO3	ZMYND8
848	ENSG00000118689	ENSG00000077150	FOXO3	NFKB2
1391	ENSG00000118689	ENSG00000101577	FOXO3	LPIN2
3955	ENSG00000118689	ENSG00000143256	FOXO3	PFDN2
4201	ENSG00000118689	ENSG00000146731	FOXO3	CCT6A
4202	ENSG00000119138	ENSG00000146731	KLF9	CCT6A
6381	ENSG00000119138	ENSG00000182628	KLF9	SKA2
2656	ENSG00000119138	ENSG00000122035	KLF9	RASL11A
2081	ENSG00000119138	ENSG00000112029	KLF9	FBXO5
6722	ENSG00000119138	ENSG00000196199	KLF9	MPHOSPH8
5897	ENSG00000119138	ENSG00000172766	KLF9	NAA16
12	ENSG00000119138	ENSG00000002586	KLF9	CD99
3152	ENSG00000119138	ENSG00000132275	KLF9	RRP8
862	ENSG00000119138	ENSG00000078124	KLF9	ACER3
3265	ENSG00000119138	ENSG00000134109	KLF9	EDEM1
7037	ENSG00000119138	ENSG00000204241	KLF9	LINC02731
5654	ENSG00000119138	ENSG00000169851	KLF9	PCDH7
3981	ENSG00000119138	ENSG00000143393	KLF9	PI4KB
3528	ENSG00000119138	ENSG00000136950	KLF9	ARPC5L
835	ENSG00000119138	ENSG00000076641	KLF9	PAG1
3901	ENSG00000119138	ENSG00000142192	KLF9	APP
4655	ENSG00000119866	ENSG00000155368	BCL11A	DBI
17	ENSG00000119866	ENSG00000003147	BCL11A	ICA1
7840	ENSG00000119866	ENSG00000256667	BCL11A	KLRA1P
181	ENSG00000119866	ENSG00000010610	BCL11A	CD4
4036	ENSG00000119866	ENSG00000143851	BCL11A	PTPN7
8109	ENSG00000119866	ENSG00000286330	BCL11A	LOC105370259
8004	ENSG00000119866	ENSG00000277089	BCL11A	CCL3-AS1
1840	ENSG00000119866	ENSG00000109062	BCL11A	SLC9A3R1
3960	ENSG00000119866	ENSG00000143297	BCL11A	FCRL5
4108	ENSG00000119866	ENSG00000145220	BCL11A	LYAR
2281	ENSG00000119866	ENSG00000115085	BCL11A	ZAP70
4224	ENSG00000119866	ENSG00000147138	BCL11A	GPR174
2005	ENSG00000119866	ENSG00000110934	BCL11A	BIN2
3714	ENSG00000119866	ENSG00000139278	BCL11A	GLIPR1
2923	ENSG00000119866	ENSG00000125868	BCL11A	DSTN
7250	ENSG00000119866	ENSG00000213903	BCL11A	LTB4R
2676	ENSG00000119866	ENSG00000122224	BCL11A	LY9
7356	ENSG00000119866	ENSG00000226777	BCL11A	FAM30A
7609	ENSG00000119866	ENSG00000241743	BCL11A	XACT
7289	ENSG00000119866	ENSG00000215559	BCL11A	ANKRD20A11P
7511	ENSG00000119866	ENSG00000236514	BCL11A
877	ENSG00000119866	ENSG00000078596	BCL11A	ITM2A
7624	ENSG00000119866	ENSG00000242474	BCL11A
3522	ENSG00000119866	ENSG00000136867	BCL11A	SLC31A2
5717	ENSG00000119866	ENSG00000170584	BCL11A	NUDCD2
2978	ENSG00000119866	ENSG00000126561	BCL11A	STAT5A
3830	ENSG00000119866	ENSG00000140931	BCL11A	CMTM3
5086	ENSG00000119866	ENSG00000163519	BCL11A	TRAT1
497	ENSG00000119866	ENSG00000056558	BCL11A	TRAF1
784	ENSG00000119866	ENSG00000074706	BCL11A	IPCEF1
7700	ENSG00000119866	ENSG00000245648	BCL11A	KLRK1-AS1
6629	ENSG00000119866	ENSG00000186891	BCL11A	TNFRSF18
7438	ENSG00000119866	ENSG00000234616	BCL11A	JRK
2477	ENSG00000119866	ENSG00000117707	BCL11A	PROX1
890	ENSG00000119866	ENSG00000079691	BCL11A	CARMIL1
5001	ENSG00000119866	ENSG00000162885	BCL11A	B3GALNT2
2726	ENSG00000119866	ENSG00000123131	BCL11A	PRDX4
1547	ENSG00000119866	ENSG00000104671	BCL11A	DCTN6
1085	ENSG00000119866	ENSG00000090554	BCL11A	FLT3LG
6801	ENSG00000119866	ENSG00000197057	BCL11A	DTHD1
4985	ENSG00000119866	ENSG00000162739	BCL11A	SLAMF6
1325	ENSG00000119866	ENSG00000100647	BCL11A	SUSD6
5561	ENSG00000119866	ENSG00000168685	BCL11A	IL7R
7579	ENSG00000119866	ENSG00000239951	BCL11A	IGKV3-20
5780	ENSG00000119866	ENSG00000171222	BCL11A	SCAND1
6746	ENSG00000119866	ENSG00000196526	BCL11A	AFAP1
6569	ENSG00000119866	ENSG00000185989	BCL11A	RASA3
2948	ENSG00000119866	ENSG00000126264	BCL11A	HCST
7366	ENSG00000119866	ENSG00000226833	BCL11A	LOC112267877
5304	ENSG00000119866	ENSG00000165175	BCL11A	MID1IP1
5655	ENSG00000119950	ENSG00000169851	MXI1	PCDH7
6168	ENSG00000119950	ENSG00000178381	MXI1	ZFAND2A
2912	ENSG00000119950	ENSG00000125772	MXI1	GPCPD1
6149	ENSG00000119950	ENSG00000177946	MXI1	CENPBD1
287	ENSG00000119950	ENSG00000021355	MXI1	SERPINB1
7142	ENSG00000119950	ENSG00000205413	MXI1	SAMD9
2829	ENSG00000119950	ENSG00000124486	MXI1	USP9X
693	ENSG00000119950	ENSG00000070366	MXI1	SMG6
3596	ENSG00000119950	ENSG00000137841	MXI1	PLCB2
706	ENSG00000119950	ENSG00000070785	MXI1	EIF2B3
1920	ENSG00000119950	ENSG00000110031	MXI1	LPXN
3631	ENSG00000119950	ENSG00000138182	MXI1	KIF20B
4100	ENSG00000119950	ENSG00000145012	MXI1	LPP
176	ENSG00000119950	ENSG00000010404	MXI1	IDS
3642	ENSG00000119950	ENSG00000138398	MXI1	PPIG
6445	ENSG00000119950	ENSG00000184205	MXI1	TSPYL2
5821	ENSG00000119950	ENSG00000171843	MXI1	MLLT3
6095	ENSG00000119950	ENSG00000176896	MXI1	TCEANC
218	ENSG00000119950	ENSG00000012983	MXI1	MAP4K5
4129	ENSG00000119950	ENSG00000145416	MXI1	MARCHF1
598	ENSG00000119950	ENSG00000065970	MXI1	FOXJ2
3557	ENSG00000119950	ENSG00000137309	MXI1	HMGA1
1486	ENSG00000119950	ENSG00000102890	MXI1	ELMO3
2936	ENSG00000119950	ENSG00000126070	MXI1	AGO3
2743	ENSG00000119950	ENSG00000123219	MXI1	CENPK
3931	ENSG00000119950	ENSG00000143119	MXI1	CD53
7319	ENSG00000119950	ENSG00000219200	MXI1	RNASEK
2524	ENSG00000119950	ENSG00000118900	MXI1	UBN1
5327	ENSG00000119950	ENSG00000165650	MXI1	PDZD8
85	ENSG00000119950	ENSG00000005893	MXI1	LAMP2
1762	ENSG00000119950	ENSG00000107341	MXI1	UBE2R2
2190	ENSG00000119950	ENSG00000113594	MXI1	LIFR
3040	ENSG00000119950	ENSG00000129810	MXI1	SGO1
6332	ENSG00000119950	ENSG00000182054	MXI1	IDH2
7057	ENSG00000119950	ENSG00000204308	MXI1	RNF5
2159	ENSG00000119950	ENSG00000113269	MXI1	RNF130
6038	ENSG00000119950	ENSG00000175567	MXI1	UCP2
4788	ENSG00000119950	ENSG00000157554	MXI1	ERG
2152	ENSG00000119950	ENSG00000112964	MXI1	GHR
4437	ENSG00000119950	ENSG00000151929	MXI1	BAG3
7088	ENSG00000119950	ENSG00000204569	MXI1	PPP1R10
2084	ENSG00000119950	ENSG00000112077	MXI1	RHAG
3825	ENSG00000119950	ENSG00000140678	MXI1	ITGAX
3821	ENSG00000119950	ENSG00000140575	MXI1	IQGAP1
2556	ENSG00000119950	ENSG00000119729	MXI1	RHOQ
1076	ENSG00000119950	ENSG00000090339	MXI1	ICAM1
2234	ENSG00000119950	ENSG00000114316	MXI1	USP4
4515	ENSG00000119950	ENSG00000153201	MXI1	RANBP2
319	ENSG00000119950	ENSG00000026751	MXI1	SLAMF7
5995	ENSG00000119950	ENSG00000174749	MXI1	FAM241A
6644	ENSG00000119950	ENSG00000187498	MXI1	COL4A1
2030	ENSG00000119950	ENSG00000111252	MXI1	SH2B3
1324	ENSG00000119950	ENSG00000100644	MXI1	HIF1A
6061	ENSG00000119950	ENSG00000176485	MXI1	PLAAT3
5606	ENSG00000119950	ENSG00000169398	MXI1	PTK2
2111	ENSG00000120690	ENSG00000112200	ELF1	ZNF451
5438	ENSG00000120690	ENSG00000167286	ELF1	CD3D
1111	ENSG00000120690	ENSG00000091409	ELF1	ITGA6
6456	ENSG00000120690	ENSG00000184371	ELF1	CSF1
2105	ENSG00000120690	ENSG00000112149	ELF1	CD83
32	ENSG00000120690	ENSG00000003402	ELF1	CFLAR
5618	ENSG00000120690	ENSG00000169554	ELF1	ZEB2
8005	ENSG00000120690	ENSG00000277089	ELF1	CCL3-AS1
4122	ENSG00000120690	ENSG00000145287	ELF1	PLAC8
7000	ENSG00000120690	ENSG00000198851	ELF1	CD3E
3491	ENSG00000120690	ENSG00000136286	ELF1	MYO1G
3476	ENSG00000120690	ENSG00000136213	ELF1	CHST12
4544	ENSG00000120690	ENSG00000153563	ELF1	CD8A
4178	ENSG00000120690	ENSG00000146192	ELF1	FGD2
2970	ENSG00000120690	ENSG00000126456	ELF1	IRF3
7425	ENSG00000120690	ENSG00000233822	ELF1	H2BC15
2239	ENSG00000120690	ENSG00000114388	ELF1	NPRL2
3317	ENSG00000120690	ENSG00000134480	ELF1	CCNH
8057	ENSG00000120690	ENSG00000284969	ELF1
7830	ENSG00000120690	ENSG00000256039	ELF1	LINC02446
521	ENSG00000120690	ENSG00000060069	ELF1	CTDP1
4847	ENSG00000120690	ENSG00000159388	ELF1	BTG2
2363	ENSG00000120690	ENSG00000115956	ELF1	PLEK
1640	ENSG00000120690	ENSG00000105516	ELF1	DBP
7663	ENSG00000120690	ENSG00000244879	ELF1	GABPB1-AS1
6504	ENSG00000120690	ENSG00000185129	ELF1	PURA
2436	ENSG00000120690	ENSG00000117308	ELF1	GALE
1832	ENSG00000120690	ENSG00000108984	ELF1	MAP2K6
1865	ENSG00000120690	ENSG00000109452	ELF1	INPP4B
4789	ENSG00000120690	ENSG00000157554	ELF1	ERG
6495	ENSG00000120690	ENSG00000185022	ELF1	MAFF
985	ENSG00000120738	ENSG00000085265	EGR1	FCN1
1402	ENSG00000120738	ENSG00000101665	EGR1	SMAD7
906	ENSG00000120738	ENSG00000080546	EGR1	SESN1
6088	ENSG00000120738	ENSG00000176845	EGR1	METRNL
3852	ENSG00000120738	ENSG00000141232	EGR1	TOB1
4088	ENSG00000120738	ENSG00000144802	EGR1	NFKBIZ
2876	ENSG00000120738	ENSG00000124942	EGR1	AHNAK
7448	ENSG00000120738	ENSG00000234883	EGR1	MIR155HG
2626	ENSG00000120738	ENSG00000121417	EGR1	ZNF211
3352	ENSG00000120738	ENSG00000135046	EGR1	ANXA1
3471	ENSG00000120738	ENSG00000136158	EGR1	SPRY2
5511	ENSG00000120738	ENSG00000168234	EGR1	TTC39C
3261	ENSG00000120738	ENSG00000134107	EGR1	BHLHE40
1866	ENSG00000120738	ENSG00000109452	EGR1	INPP4B
852	ENSG00000120738	ENSG00000077420	EGR1	APBB1IP
2000	ENSG00000120738	ENSG00000110931	EGR1	CAMKK2
1277	ENSG00000120738	ENSG00000100461	EGR1	RBM23
2896	ENSG00000120738	ENSG00000125657	EGR1	TNFSF9
5236	ENSG00000120738	ENSG00000164120	EGR1	HPGD
7263	ENSG00000120738	ENSG00000214029	EGR1	ZNF891
2240	ENSG00000120738	ENSG00000114388	EGR1	NPRL2
6645	ENSG00000120738	ENSG00000187608	EGR1	ISG15
5603	ENSG00000120738	ENSG00000169155	EGR1	ZBTB43
8066	ENSG00000120738	ENSG00000285230	EGR1	RALY-AS1
4267	ENSG00000120738	ENSG00000147535	EGR1	PLPP5
5228	ENSG00000120738	ENSG00000164104	EGR1	HMGB2
6946	ENSG00000120738	ENSG00000198604	EGR1	BAZ1A
1652	ENSG00000120738	ENSG00000105810	EGR1	CDK6
441	ENSG00000120738	ENSG00000049249	EGR1	TNFRSF9
7338	ENSG00000120738	ENSG00000222041	EGR1	CYTOR
4805	ENSG00000120738	ENSG00000157778	EGR1	PSMG3
7993	ENSG00000120738	ENSG00000275023	EGR1	MLLT6
4165	ENSG00000120738	ENSG00000145734	EGR1	BDP1
5452	ENSG00000120738	ENSG00000167483	EGR1	NIBAN3
6238	ENSG00000120738	ENSG00000179743	EGR1	FLJ37453
8124	ENSG00000120738	ENSG00000287175	EGR1
6118	ENSG00000120738	ENSG00000177311	EGR1	ZBTB38
3616	ENSG00000120738	ENSG00000137965	EGR1	IFI44
3529	ENSG00000120738	ENSG00000136950	EGR1	ARPC5L
4628	ENSG00000120738	ENSG00000154760	EGR1	SLFN13
7951	ENSG00000120738	ENSG00000270276	EGR1	H4C15
1112	ENSG00000120738	ENSG00000091409	EGR1	ITGA6
4779	ENSG00000120738	ENSG00000157191	EGR1	NECAP2
3682	ENSG00000120738	ENSG00000138767	EGR1	CNOT6L
1465	ENSG00000120738	ENSG00000102755	EGR1	FLT1
7539	ENSG00000120738	ENSG00000237550	EGR1
5854	ENSG00000120738	ENSG00000172116	EGR1	CD8B
4394	ENSG00000120738	ENSG00000150637	EGR1	CD226
4409	ENSG00000120738	ENSG00000151327	EGR1	FAM177A1
7831	ENSG00000120738	ENSG00000256039	EGR1	LINC02446
2160	ENSG00000120738	ENSG00000113269	EGR1	RNF130
2637	ENSG00000120738	ENSG00000121858	EGR1	TNFSF10
6517	ENSG00000120738	ENSG00000185215	EGR1	TNFAIP2
1949	ENSG00000120738	ENSG00000110422	EGR1	HIPK3
2295	ENSG00000120738	ENSG00000115232	EGR1	ITGA4
4736	ENSG00000120738	ENSG00000156475	EGR1	PPP2R2B
5394	ENSG00000120738	ENSG00000166592	EGR1	RRAD
5293	ENSG00000120738	ENSG00000164949	EGR1	GEM
4179	ENSG00000120963	ENSG00000146192	ZNF706	FGD2
7331	ENSG00000120963	ENSG00000221914	ZNF706	PPP2R2A
2455	ENSG00000120963	ENSG00000117560	ZNF706	FASLG
5351	ENSG00000120963	ENSG00000165801	ZNF706	ARHGEF40
6263	ENSG00000120963	ENSG00000180573	ZNF706	H2AC6
7389	ENSG00000121691	ENSG00000228794	CAT	LINC01128
1357	ENSG00000121691	ENSG00000101057	CAT	MYBL2
244	ENSG00000121691	ENSG00000015475	CAT	BID
7096	ENSG00000121691	ENSG00000204613	CAT	TRIM10
1070	ENSG00000121691	ENSG00000090273	CAT	NUDC
3400	ENSG00000121691	ENSG00000135218	CAT	CD36
107	ENSG00000121691	ENSG00000006831	CAT	ADIPOR2
1151	ENSG00000121691	ENSG00000092531	CAT	SNAP23
51	ENSG00000121691	ENSG00000005108	CAT	THSD7A
3675	ENSG00000121864	ENSG00000138688	ZNF639	KIAA1109
4908	ENSG00000122034	ENSG00000160654	GTF3A	CD3G
4463	ENSG00000123358	ENSG00000152229	NR4A1	PSTPIP2
6640	ENSG00000123358	ENSG00000187118	NR4A1	CMC1
[truncated: 6,158 more rows]

## Sheet: Large intestine
	tf_ensembl	target_ensembl	tf_name	target_name
0	ENSG00000003402	ENSG00000000971	CFLAR	CFH
374	ENSG00000003402	ENSG00000091138	CFLAR	SLC26A3
2005	ENSG00000003402	ENSG00000178951	CFLAR	ZBTB7A
1115	ENSG00000003402	ENSG00000135821	CFLAR	GLUL
1564	ENSG00000003402	ENSG00000159176	CFLAR	CSRP1
423	ENSG00000003402	ENSG00000099204	CFLAR	ABLIM1
663	ENSG00000003402	ENSG00000110917	CFLAR	MLEC
2121	ENSG00000003402	ENSG00000187498	CFLAR	COL4A1
1228	ENSG00000003402	ENSG00000139910	CFLAR	NOVA1
1799	ENSG00000003402	ENSG00000166510	CFLAR	CCDC68
1429	ENSG00000003402	ENSG00000151150	CFLAR	ANK3
1536	ENSG00000003402	ENSG00000155850	CFLAR	SLC26A2
497	ENSG00000003402	ENSG00000102554	CFLAR	KLF5
503	ENSG00000003402	ENSG00000102837	CFLAR	OLFM4
1560	ENSG00000003402	ENSG00000158417	CFLAR	EIF5B
1245	ENSG00000003402	ENSG00000141232	CFLAR	TOB1
2153	ENSG00000003402	ENSG00000196569	CFLAR	LAMA2
1122	ENSG00000003402	ENSG00000135862	CFLAR	LAMC1
822	ENSG00000003402	ENSG00000117519	CFLAR	CNN3
166	ENSG00000003402	ENSG00000060709	CFLAR	RIMBP2
788	ENSG00000003402	ENSG00000115306	CFLAR	SPTBN1
786	ENSG00000003402	ENSG00000115252	CFLAR	PDE1A
1901	ENSG00000005339	ENSG00000171791	CREBBP	BCL2
756	ENSG00000005889	ENSG00000114353	ZFX	GNAI2
1613	ENSG00000009307	ENSG00000162599	CSDE1	NFIA
331	ENSG00000009307	ENSG00000081320	CSDE1	STK17B
1437	ENSG00000010244	ENSG00000151320	ZNF207	AKAP6
2278	ENSG00000010244	ENSG00000238105	ZNF207	GOLGA2P5
1853	ENSG00000010244	ENSG00000170153	ZNF207	RNF150
881	ENSG00000010244	ENSG00000119888	ZNF207	EPCAM
697	ENSG00000010244	ENSG00000112379	ZNF207	ARFGEF3
706	ENSG00000010244	ENSG00000112531	ZNF207	QKI
387	ENSG00000010244	ENSG00000092421	ZNF207	SEMA6A
1077	ENSG00000010244	ENSG00000135048	ZNF207	CEMIP2
506	ENSG00000010244	ENSG00000103534	ZNF207	TMC5
32	ENSG00000010244	ENSG00000011028	ZNF207	MRC2
655	ENSG00000018408	ENSG00000110841	WWTR1	PPFIBP1
858	ENSG00000018408	ENSG00000118495	WWTR1	PLAGL1
834	ENSG00000018408	ENSG00000118257	WWTR1	NRP2
761	ENSG00000029363	ENSG00000114423	BCLAF1	CBLB
507	ENSG00000029363	ENSG00000103534	BCLAF1	TMC5
693	ENSG00000029363	ENSG00000112175	BCLAF1	BMP5
773	ENSG00000029363	ENSG00000115112	BCLAF1	TFCP2L1
719	ENSG00000038219	ENSG00000112936	BOD1L1	C7
522	ENSG00000038219	ENSG00000105810	BOD1L1	CDK6
1123	ENSG00000054118	ENSG00000135862	THRAP3	LAMC1
357	ENSG00000055609	ENSG00000088854	KMT2C	DNAAF9
1024	ENSG00000055609	ENSG00000131370	KMT2C	SH3BP5
1333	ENSG00000055609	ENSG00000145287	KMT2C	PLAC8
2111	ENSG00000058673	ENSG00000187240	ZC3H11A	DYNC2H1
375	ENSG00000059728	ENSG00000091138	MXD1	SLC26A3
344	ENSG00000060138	ENSG00000084070	YBX3	SMAP2
1782	ENSG00000060138	ENSG00000165929	YBX3	TC2N
1363	ENSG00000060138	ENSG00000147251	YBX3	DOCK11
2224	ENSG00000060138	ENSG00000204256	YBX3	BRD2
2194	ENSG00000060138	ENSG00000197121	YBX3	PGAP1
33	ENSG00000060138	ENSG00000011028	YBX3	MRC2
537	ENSG00000060138	ENSG00000106018	YBX3	VIPR2
1521	ENSG00000060138	ENSG00000154553	YBX3	PDLIM3
119	ENSG00000060138	ENSG00000048740	YBX3	CELF2
285	ENSG00000060138	ENSG00000077264	YBX3	PAK3
1614	ENSG00000060138	ENSG00000162599	YBX3	NFIA
2205	ENSG00000060138	ENSG00000197958	YBX3	RPL12
93	ENSG00000060138	ENSG00000038427	YBX3	VCAN
1599	ENSG00000060138	ENSG00000162496	YBX3	DHRS3
626	ENSG00000060138	ENSG00000109321	YBX3	AREG
517	ENSG00000060138	ENSG00000104419	YBX3	NDRG1
2254	ENSG00000060138	ENSG00000211455	YBX3	STK38L
1806	ENSG00000060138	ENSG00000166825	YBX3	ANPEP
1085	ENSG00000060138	ENSG00000135052	YBX3	GOLM1
182	ENSG00000060138	ENSG00000065809	YBX3	FAM107B
1116	ENSG00000060138	ENSG00000135821	YBX3	GLUL
236	ENSG00000060138	ENSG00000071991	YBX3	CDH19
394	ENSG00000060138	ENSG00000092820	YBX3	EZR
726	ENSG00000060138	ENSG00000113140	YBX3	SPARC
402	ENSG00000060138	ENSG00000095110	YBX3	NXPE1
1169	ENSG00000060138	ENSG00000137573	YBX3	SULF1
866	ENSG00000060138	ENSG00000118985	YBX3	ELL2
1177	ENSG00000060138	ENSG00000137801	YBX3	THBS1
1026	ENSG00000060138	ENSG00000131711	YBX3	MAP1B
1915	ENSG00000060138	ENSG00000172403	YBX3	SYNPO2
1870	ENSG00000060138	ENSG00000170776	YBX3	AKAP13
1859	ENSG00000060138	ENSG00000170345	YBX3	FOS
439	ENSG00000060138	ENSG00000100170	YBX3	SLC5A1
125	ENSG00000060138	ENSG00000049192	YBX3	ADAMTS6
1811	ENSG00000060138	ENSG00000168447	YBX3	SCNN1B
1068	ENSG00000060138	ENSG00000134954	YBX3	ETS1
1927	ENSG00000060138	ENSG00000172901	YBX3	LVRN
156	ENSG00000060138	ENSG00000058272	YBX3	PPP1R12A
1468	ENSG00000062194	ENSG00000152527	GPBP1	PLEKHH2
738	ENSG00000062194	ENSG00000113657	GPBP1	DPYSL3
86	ENSG00000062194	ENSG00000038295	GPBP1	TLL1
504	ENSG00000062194	ENSG00000102837	GPBP1	OLFM4
2312	ENSG00000062194	ENSG00000270629	GPBP1	NBPF14
2255	ENSG00000062194	ENSG00000211455	GPBP1	STK38L
2243	ENSG00000062194	ENSG00000205413	GPBP1	SAMD9
2112	ENSG00000062194	ENSG00000187240	GPBP1	DYNC2H1
2033	ENSG00000062194	ENSG00000182158	GPBP1	CREB3L2
406	ENSG00000062194	ENSG00000095637	GPBP1	SORBS1
65	ENSG00000062194	ENSG00000022267	GPBP1	FHL1
835	ENSG00000062194	ENSG00000118257	GPBP1	NRP2
2206	ENSG00000065978	ENSG00000197958	YBX1	RPL12
2319	ENSG00000065978	ENSG00000271425	YBX1	NBPF10
2251	ENSG00000065978	ENSG00000211445	YBX1	GPX3
126	ENSG00000067082	ENSG00000049192	KLF6	ADAMTS6
1860	ENSG00000067082	ENSG00000170345	KLF6	FOS
694	ENSG00000067082	ENSG00000112175	KLF6	BMP5
2195	ENSG00000067082	ENSG00000197121	KLF6	PGAP1
345	ENSG00000067082	ENSG00000084070	KLF6	SMAP2
80	ENSG00000067082	ENSG00000033867	KLF6	SLC4A7
2106	ENSG00000067082	ENSG00000187239	KLF6	FNBP1
1071	ENSG00000067082	ENSG00000135046	KLF6	ANXA1
417	ENSG00000067082	ENSG00000096696	KLF6	DSP
403	ENSG00000067082	ENSG00000095110	KLF6	NXPE1
530	ENSG00000067082	ENSG00000105974	KLF6	CAV1
2041	ENSG00000067082	ENSG00000182463	KLF6	TSHZ2
1117	ENSG00000067082	ENSG00000135821	KLF6	GLUL
42	ENSG00000067082	ENSG00000012171	KLF6	SEMA3B
237	ENSG00000067082	ENSG00000071991	KLF6	CDH19
1101	ENSG00000067082	ENSG00000135540	KLF6	NHSL1
698	ENSG00000067082	ENSG00000112379	KLF6	ARFGEF3
440	ENSG00000067082	ENSG00000100170	KLF6	SLC5A1
482	ENSG00000067082	ENSG00000101333	KLF6	PLCB4
2221	ENSG00000067082	ENSG00000198814	KLF6	GK
143	ENSG00000067082	ENSG00000051108	KLF6	HERPUD1
475	ENSG00000067082	ENSG00000101265	KLF6	RASSF2
554	ENSG00000067082	ENSG00000106278	KLF6	PTPRZ1
1702	ENSG00000067082	ENSG00000163565	KLF6	IFI16
281	ENSG00000067082	ENSG00000077232	KLF6	DNAJC10
2302	ENSG00000067082	ENSG00000261208	KLF6
1438	ENSG00000067082	ENSG00000151320	KLF6	AKAP6
1709	ENSG00000067082	ENSG00000163618	KLF6	CADPS
2270	ENSG00000067082	ENSG00000225746	KLF6	MEG8
1807	ENSG00000067082	ENSG00000168229	KLF6	PTGDR
844	ENSG00000067082	ENSG00000118308	KLF6	IRAG2
645	ENSG00000067082	ENSG00000110693	KLF6	SOX6
1719	ENSG00000067082	ENSG00000163638	KLF6	ADAMTS9
2244	ENSG00000067082	ENSG00000205413	KLF6	SAMD9
1319	ENSG00000067082	ENSG00000144824	KLF6	PHLDB2
957	ENSG00000067082	ENSG00000124491	KLF6	F13A1
1800	ENSG00000067082	ENSG00000166510	KLF6	CCDC68
217	ENSG00000067082	ENSG00000069849	KLF6	ATP1B3
2225	ENSG00000067082	ENSG00000204256	KLF6	BRD2
1415	ENSG00000067082	ENSG00000150636	KLF6	CCDC102B
1656	ENSG00000067082	ENSG00000163328	KLF6	GPR155
1490	ENSG00000068305	ENSG00000153208	MEF2A	MERTK
447	ENSG00000068305	ENSG00000100292	MEF2A	HMOX1
1933	ENSG00000069275	ENSG00000173193	NUCKS1	PARP14
646	ENSG00000072364	ENSG00000110693	AFF4	SOX6
476	ENSG00000072364	ENSG00000101265	AFF4	RASSF2
795	ENSG00000073614	ENSG00000115919	KDM5A	KYNU
1037	ENSG00000074800	ENSG00000134107	ENO1	BHLHE40
291	ENSG00000075426	ENSG00000078018	FOSL2	MAP2
1320	ENSG00000075426	ENSG00000144824	FOSL2	PHLDB2
1118	ENSG00000075426	ENSG00000135821	FOSL2	GLUL
1178	ENSG00000075426	ENSG00000137801	FOSL2	THBS1
466	ENSG00000075426	ENSG00000100906	FOSL2	NFKBIA
1801	ENSG00000085224	ENSG00000166510	ATRX	CCDC68
750	ENSG00000085224	ENSG00000113742	ATRX	CPEB4
1587	ENSG00000085224	ENSG00000160191	ATRX	PDE9A
1600	ENSG00000085224	ENSG00000162496	ATRX	DHRS3
2090	ENSG00000085224	ENSG00000186481	ATRX	ANKRD20A5P
1274	ENSG00000085224	ENSG00000143341	ATRX	HMCN1
1710	ENSG00000085224	ENSG00000163618	ATRX	CADPS
1476	ENSG00000085276	ENSG00000152583	MECOM	SPARCL1
241	ENSG00000085276	ENSG00000072110	MECOM	ACTN1
460	ENSG00000085276	ENSG00000100784	MECOM	RPS6KA5
1199	ENSG00000085276	ENSG00000138182	MECOM	KIF20B
1164	ENSG00000085276	ENSG00000137501	MECOM	SYTL2
1956	ENSG00000085276	ENSG00000174501	MECOM	ANKRD36C
242	ENSG00000088888	ENSG00000072110	MAVS	ACTN1
595	ENSG00000088888	ENSG00000107186	MAVS	MPDZ
632	ENSG00000088888	ENSG00000110318	MAVS	CEP126
257	ENSG00000088888	ENSG00000074416	MAVS	MGLL
1200	ENSG00000089280	ENSG00000138182	FUS	KIF20B
1606	ENSG00000089280	ENSG00000162545	FUS	CAMK2N1
1951	ENSG00000089280	ENSG00000173812	FUS	EIF1
1633	ENSG00000089280	ENSG00000162733	FUS	DDR2
806	ENSG00000089280	ENSG00000116191	FUS	RALGPS2
1545	ENSG00000089280	ENSG00000156804	FUS	FBXO32
258	ENSG00000089280	ENSG00000074416	FUS	MGLL
2231	ENSG00000089280	ENSG00000204262	FUS	COL5A2
1524	ENSG00000089280	ENSG00000154556	FUS	SORBS2
1126	ENSG00000089280	ENSG00000135905	FUS	DOCK10
350	ENSG00000089280	ENSG00000088205	FUS	DDX18
1372	ENSG00000089280	ENSG00000147526	FUS	TACC1
673	ENSG00000089280	ENSG00000111319	FUS	SCNN1A
1078	ENSG00000089280	ENSG00000135048	FUS	CEMIP2
1938	ENSG00000089280	ENSG00000173598	FUS	NUDT4
1945	ENSG00000091138	ENSG00000173706	SLC26A3	HEG1
1808	ENSG00000091138	ENSG00000168229	SLC26A3	PTGDR
1839	ENSG00000091138	ENSG00000169432	SLC26A3	SCN9A
1831	ENSG00000091138	ENSG00000168918	SLC26A3	INPP5D
449	ENSG00000091138	ENSG00000100523	SLC26A3	DDHD1
1743	ENSG00000091138	ENSG00000164330	SLC26A3	EBF1
461	ENSG00000091138	ENSG00000100784	SLC26A3	RPS6KA5
1703	ENSG00000091138	ENSG00000163565	SLC26A3	IFI16
1697	ENSG00000091138	ENSG00000163513	SLC26A3	TGFBR2
1916	ENSG00000091138	ENSG00000172403	SLC26A3	SYNPO2
1952	ENSG00000091138	ENSG00000173812	SLC26A3	EIF1
2044	ENSG00000091138	ENSG00000182752	SLC26A3	PAPPA
1969	ENSG00000091138	ENSG00000175455	SLC26A3	CCDC14
259	ENSG00000091138	ENSG00000074416	SLC26A3	MGLL
2313	ENSG00000091138	ENSG00000270629	SLC26A3	NBPF14
2309	ENSG00000091138	ENSG00000269404	SLC26A3	SPIB
2232	ENSG00000091138	ENSG00000204262	SLC26A3	COL5A2
323	ENSG00000091138	ENSG00000081189	SLC26A3	MEF2C
2150	ENSG00000091138	ENSG00000189067	SLC26A3	LITAF
2142	ENSG00000091138	ENSG00000188175	SLC26A3	HEPACAM2
1957	ENSG00000091138	ENSG00000174501	SLC26A3	ANKRD36C
351	ENSG00000091138	ENSG00000088205	SLC26A3	DDX18
358	ENSG00000091138	ENSG00000088854	SLC26A3	DNAAF9
2107	ENSG00000091138	ENSG00000187239	SLC26A3	FNBP1
2100	ENSG00000091138	ENSG00000187231	SLC26A3	SESTD1
2076	ENSG00000091138	ENSG00000185477	SLC26A3	GPRIN3
2047	ENSG00000091138	ENSG00000183023	SLC26A3	SLC8A1
376	ENSG00000091138	ENSG00000091138	SLC26A3	SLC26A3
1980	ENSG00000091138	ENSG00000175899	SLC26A3	A2M
2113	ENSG00000091138	ENSG00000187240	SLC26A3	DYNC2H1
1691	ENSG00000091138	ENSG00000163492	SLC26A3	CCDC141
829	ENSG00000091138	ENSG00000117707	SLC26A3	PROX1
1634	ENSG00000091138	ENSG00000162733	SLC26A3	DDR2
1050	ENSG00000091138	ENSG00000134398	SLC26A3	ERN2
1046	ENSG00000091138	ENSG00000134215	SLC26A3	VAV3
1018	ENSG00000091138	ENSG00000131016	SLC26A3	AKAP12
1004	ENSG00000091138	ENSG00000129657	SLC26A3	SEC14L1
995	ENSG00000091138	ENSG00000128872	SLC26A3	TMOD2
985	ENSG00000091138	ENSG00000127831	SLC26A3	VIL1
765	ENSG00000091138	ENSG00000115009	SLC26A3	CCL20
974	ENSG00000091138	ENSG00000127152	SLC26A3	BCL11B
962	ENSG00000091138	ENSG00000125730	SLC26A3	C3
925	ENSG00000091138	ENSG00000124212	SLC26A3	PTGIS
872	ENSG00000091138	ENSG00000119335	SLC26A3	SET
862	ENSG00000091138	ENSG00000118849	SLC26A3	RARRES1
807	ENSG00000091138	ENSG00000116191	SLC26A3	RALGPS2
812	ENSG00000091138	ENSG00000116962	SLC26A3	NID1
853	ENSG00000091138	ENSG00000118407	SLC26A3	FILIP1
715	ENSG00000091138	ENSG00000112851	SLC26A3	ERBIN
1680	ENSG00000091138	ENSG00000163453	SLC26A3	IGFBP7
1095	ENSG00000091138	ENSG00000135373	SLC26A3	EHF
679	ENSG00000091138	ENSG00000111696	SLC26A3	NT5DC3
1593	ENSG00000091138	ENSG00000162374	SLC26A3	ELAVL4
845	ENSG00000091138	ENSG00000118308	SLC26A3	IRAG2
1525	ENSG00000091138	ENSG00000154556	SLC26A3	SORBS2
523	ENSG00000091138	ENSG00000105810	SLC26A3	CDK6
1503	ENSG00000091138	ENSG00000153898	SLC26A3	MCOLN2
1477	ENSG00000091138	ENSG00000152583	SLC26A3	SPARCL1
1469	ENSG00000091138	ENSG00000152527	SLC26A3	PLEKHH2
1458	ENSG00000091138	ENSG00000152229	SLC26A3	PSTPIP2
619	ENSG00000091138	ENSG00000109099	SLC26A3	PMP22
1453	ENSG00000091138	ENSG00000151883	SLC26A3	PARP8
1416	ENSG00000091138	ENSG00000150636	SLC26A3	CCDC102B
1287	ENSG00000091138	ENSG00000143384	SLC26A3	MCL1
1275	ENSG00000091138	ENSG00000143341	SLC26A3	HMCN1
1207	ENSG00000091138	ENSG00000138434	SLC26A3	ITPRID2
664	ENSG00000091138	ENSG00000110917	SLC26A3	MLEC
1201	ENSG00000091138	ENSG00000138182	SLC26A3	KIF20B
1570	ENSG00000091138	ENSG00000159216	SLC26A3	RUNX1
1165	ENSG00000091138	ENSG00000137501	SLC26A3	SYTL2
213	ENSG00000091138	ENSG00000069493	SLC26A3	CLEC2D
198	ENSG00000091138	ENSG00000067992	SLC26A3	PDK3
99	ENSG00000091138	ENSG00000039068	SLC26A3	CDH1
1	ENSG00000091138	ENSG00000000971	SLC26A3	CFH
57	ENSG00000091138	ENSG00000016602	SLC26A3	CLCA4
227	ENSG00000091138	ENSG00000071203	SLC26A3	MS4A12
127	ENSG00000091138	ENSG00000049192	SLC26A3	ADAMTS6
192	ENSG00000091138	ENSG00000066279	SLC26A3	ASPM
186	ENSG00000091138	ENSG00000065882	SLC26A3	TBC1D1
8	ENSG00000091138	ENSG00000007237	SLC26A3	GAS7
450	ENSG00000100393	ENSG00000100523	EP300	DDHD1
225	ENSG00000100393	ENSG00000070526	EP300	ST6GALNAC1
2128	ENSG00000100393	ENSG00000187955	EP300	COL14A1
277	ENSG00000100393	ENSG00000076641	EP300	PAG1
1051	ENSG00000100784	ENSG00000134398	RPS6KA5	ERN2
2171	ENSG00000100784	ENSG00000196876	RPS6KA5	SCN8A
2196	ENSG00000100784	ENSG00000197121	RPS6KA5	PGAP1
585	ENSG00000100784	ENSG00000106991	RPS6KA5	ENG
1990	ENSG00000100784	ENSG00000177409	RPS6KA5	SAMD9L
1373	ENSG00000100784	ENSG00000147526	RPS6KA5	TACC1
2211	ENSG00000100811	ENSG00000198380	YY1	GFPT1
1588	ENSG00000100815	ENSG00000160191	TRIP11	PDE9A
1546	ENSG00000100815	ENSG00000156804	TRIP11	FBXO32
2314	ENSG00000100836	ENSG00000270629	PABPN1	NBPF14
187	ENSG00000100836	ENSG00000065882	PABPN1	TBC1D1
1825	ENSG00000100836	ENSG00000168685	PABPN1	IL7R
51	ENSG00000100836	ENSG00000016490	PABPN1	CLCA1
228	ENSG00000101076	ENSG00000071203	HNF4A	MS4A12
71	ENSG00000102554	ENSG00000023445	KLF5	BIRC3
199	ENSG00000102554	ENSG00000067992	KLF5	PDK3
1007	ENSG00000102554	ENSG00000130066	KLF5	SAT1
72	ENSG00000102554	ENSG00000026025	KLF5	VIM
674	ENSG00000102554	ENSG00000111319	KLF5	SCNN1A
1620	ENSG00000102554	ENSG00000162614	KLF5	NEXN
1674	ENSG00000102554	ENSG00000163435	KLF5	ELF3
940	ENSG00000102554	ENSG00000124253	KLF5	PCK1
707	ENSG00000102554	ENSG00000112531	KLF5	QKI
318	ENSG00000102554	ENSG00000080493	KLF5	SLC4A4
1714	ENSG00000102554	ENSG00000163629	KLF5	PTPN13
873	ENSG00000102554	ENSG00000119335	KLF5	SET
2108	ENSG00000102554	ENSG00000187239	KLF5	FNBP1
1879	ENSG00000102554	ENSG00000171316	KLF5	CHD7
1692	ENSG00000102554	ENSG00000163492	KLF5	CCDC141
1883	ENSG00000102554	ENSG00000171345	KLF5	KRT19
1760	ENSG00000102554	ENSG00000165025	KLF5	SYK
1565	ENSG00000102554	ENSG00000159176	KLF5	CSRP1
1326	ENSG00000102554	ENSG00000145113	KLF5	MUC4
1260	ENSG00000102554	ENSG00000142173	KLF5	COL6A2
1812	ENSG00000102554	ENSG00000168447	KLF5	SCNN1B
1142	ENSG00000102554	ENSG00000136153	KLF5	LMO7
2056	ENSG00000102554	ENSG00000183963	KLF5	SMTN
1848	ENSG00000102554	ENSG00000169876	KLF5	MUC17
1130	ENSG00000102554	ENSG00000135931	KLF5	ARMC9
1787	ENSG00000102554	ENSG00000165959	KLF5	CLMN
1086	ENSG00000102554	ENSG00000135052	KLF5	GOLM1
1470	ENSG00000102554	ENSG00000152527	KLF5	PLEKHH2
1061	ENSG00000102554	ENSG00000134871	KLF5	COL4A2
1504	ENSG00000102554	ENSG00000153898	KLF5	MCOLN2
2114	ENSG00000102554	ENSG00000187240	KLF5	DYNC2H1
413	ENSG00000102554	ENSG00000095794	KLF5	CREM
1865	ENSG00000102554	ENSG00000170542	KLF5	SERPINB9
188	ENSG00000102554	ENSG00000065882	KLF5	TBC1D1
739	ENSG00000102554	ENSG00000113657	KLF5	DPYSL3
1052	ENSG00000102554	ENSG00000134398	KLF5	ERN2
1730	ENSG00000102804	ENSG00000163938	TSC22D1	GNL3
1884	ENSG00000102804	ENSG00000171345	TSC22D1	KRT19
1573	ENSG00000102908	ENSG00000159335	NFAT5	PTMS
243	ENSG00000102974	ENSG00000072110	CTCF	ACTN1
307	ENSG00000102974	ENSG00000079819	CTCF	EPB41L2
531	ENSG00000102974	ENSG00000105974	CTCF	CAV1
1261	ENSG00000102974	ENSG00000142173	CTCF	COL6A2
1720	ENSG00000102974	ENSG00000163638	CTCF	ADAMTS9
433	ENSG00000103994	ENSG00000099260	ZNF106	PALMD
963	ENSG00000103994	ENSG00000125730	ZNF106	C3
900	ENSG00000103994	ENSG00000122870	ZNF106	BICC1
1295	ENSG00000103994	ENSG00000143603	ZNF106	KCNN3
1885	ENSG00000106261	ENSG00000171345	ZKSCAN1	KRT19
1516	ENSG00000106261	ENSG00000154265	ZKSCAN1	ABCA5
1053	ENSG00000106261	ENSG00000134398	ZKSCAN1	ERN2
1494	ENSG00000106261	ENSG00000153250	ZKSCAN1	RBMS1
[truncated: 1,992 more rows]

## Sheet: Right lung
	tf_ensembl	target_ensembl	tf_name	target_name
[truncated: 7,006 more rows]

[truncated: 3 more sheets: Kidney calcium signaling, Liver drug metabolism, Spleen MAPK]
