# Supplementary material for: Using single cell atlas data to reconstruct regulatory networks
Source: Nucleic Acids Res. 2023 Feb 10;51(7):e38. doi: 10.1093/nar/gkad053 (PMC10123116; doi:10.1093/nar/gkad053)
Supplement: gkad053_Supplemental_Files [file gkad053_supplemental_files.zip › supp_file3.xlsx]

## Sheet: Liver
Target gene GO
Term	es	nes	pval	fdr	geneset_size	matched_size	genes	ledge_genes
mRNA processing (GO:0006397)	-0.152579	inf		0	300	26	U2AF1L4;SNRPB;SNU13;PRPF8;POLR2E;SYF2;HNRNPH1;BCAS2;SRSF4;NONO;CDC40;SNRPN;RNMT;HNRNPA1;POLR2B;RBMX;NCBP2;RBM8A;LSM6;WDR33;SF3B2;SF1;SNRNP70;TRA2B;DNAJC8;ELAVL1	SNRPB;SNU13;PRPF8;POLR2E;SYF2;HNRNPH1;BCAS2;SRSF4;NONO;CDC40;SNRPN;RNMT;HNRNPA1;POLR2B;RBMX;NCBP2;RBM8A;LSM6;WDR33;SF3B2;SF1;SNRNP70;TRA2B;DNAJC8;ELAVL1
steroid metabolic process (GO:0008202)	0.632279	1.84657	0	0.0340784	104	20	CYP3A4;CYP2B6;SHH;AKR1C3;GC;UGT2B4;AKR1C1;CYP27A1;AKR1C4;CYP2E1;CYP2C19;CYP3A5;AKR1D1;LIPA;CYP2C8;CYP2C9;SCP2;SULT2A1;AKR1C2;DHCR24	CYP3A4;CYP2B6;SHH;AKR1C3;GC;UGT2B4;AKR1C1;CYP27A1;AKR1C4;CYP2E1;CYP2C19;CYP3A5
Target gene KEGG
Term	es	nes	pval	fdr	geneset_size	matched_size	genes	ledge_genes
Drug metabolism	0.634779	1.85732	0	0.0396372	108	20	CYP3A4;CYP2B6;FMO3;GSTK1;UGT2B4;TYMP;UPB1;CDA;DPYS;CYP2E1;CYP2C19;CYP3A5;MAOB;CYP2C8;CYP2C9;MAOA;MGST1;MGST3;GSTO2;HPRT1	CYP3A4;CYP2B6;FMO3;GSTK1;UGT2B4;TYMP;UPB1;CDA;DPYS;CYP2E1;CYP2C19;CYP3A5
TF GO
Term	es	nes	pval	fdr	geneset_size	matched_size	genes	ledge_genes
cellular response to transforming growth factor beta stimulus (GO:0071560)	0.843985	1.52209	0	0.0200783	114	15	UBB;JUN;FOS;ZFP36L2;UBC;RPS27A;ID1;ZFP36L1;UBA52;NR3C1;ARRB2;SMAD2;SMAD5;SMAD4;MEF2C	UBB;JUN;FOS;ZFP36L2;UBC;RPS27A;ID1;ZFP36L1;UBA52
TF KEGG
Term	es	nes	pval	fdr	geneset_size	matched_size	genes	ledge_genes

## Sheet: Heart
Target gene GO
Term	es	nes	pval	fdr	geneset_size	matched_size	genes	ledge_genes
post-translational protein modification (GO:0043687)	-0.210317	inf		0	345	19	LAMB1;COPS2;OBSL1;FN1;FBXO44;FBN1;MFGE8;CST3;STT3A;FBXO40;PSMB5;PSMC5;PSMD3;RCN1;HSP90B1;LAMB2;RBBP7;COPS8;LGALS1	OBSL1;FN1;FBXO44;FBN1;MFGE8;CST3;STT3A;FBXO40;PSMB5;PSMC5;PSMD3;RCN1;HSP90B1;LAMB2;RBBP7;COPS8;LGALS1
positive regulation of cytokine production (GO:0001819)	0.59789	1.69438	0.0102041	0.0458136	335	18	TNFRSF14;CD34;HLA-DPA1;HLA-DPB1;SLC11A1;CYP1B1;CD4;FCER1G;LPL;SYK;AGPAT2;TYROBP;FCN1;POLR2E;RPS3;CD74;IL17RA;CYBA	TNFRSF14;CD34;HLA-DPA1;HLA-DPB1;SLC11A1;CYP1B1;CD4;FCER1G;LPL
cytokine-mediated signaling pathway (GO:0019221)	0.547683	1.71358	0	0.049086	621	41	HLA-B;CXCL12;ITGB2;TNFRSF14;HLA-DRA;LTBR;F13A1;HLA-DPA1;HLA-DPB1;HLA-DQA1;HNRNPA2B1;INPPL1;TNFRSF1B;HLA-DRB1;ITGAX;CD4;FCER1G;PLVAP;B2M;SYK;HLA-DQB1;HLA-F;CRLF1;IL32;RPS27A;FN1;COL1A2;UBA52;MMP2;PSMB5;PPIA;PSMC5;IFITM2;PSMD3;STX4;HSP90B1;RPLP0;S1PR1;IL17RA;TRIM8;HSPA8	HLA-B;CXCL12;ITGB2;TNFRSF14;HLA-DRA;LTBR;F13A1;HLA-DPA1;HLA-DPB1;HLA-DQA1;HNRNPA2B1;INPPL1;TNFRSF1B;HLA-DRB1;ITGAX;CD4;FCER1G;PLVAP;B2M;SYK;HLA-DQB1;HLA-F
Target gene KEGG
Term	es	nes	pval	fdr	geneset_size	matched_size	genes	ledge_genes
Human T-cell leukemia virus 1 infection	0.662065	1.82549	0	0	219	16	HLA-B;ITGB2;HLA-DRA;LTBR;HLA-DPA1;HLA-DPB1;HLA-DQA1;HLA-DRB1;CD4;B2M;HLA-DQB1;HLA-F;HLA-DMB;ADCY5;BUB3;ELK4	HLA-B;ITGB2;HLA-DRA;LTBR;HLA-DPA1;HLA-DPB1;HLA-DQA1;HLA-DRB1;CD4;B2M;HLA-DQB1;HLA-F
Phagosome	0.647402	1.83649	0	0	152	20	HLA-B;ITGB2;HLA-DRA;MSR1;HLA-DPA1;HLA-DPB1;HLA-DQA1;MRC1;MARCO;ACTG1;HLA-DRB1;CTSS;HLA-DQB1;HLA-F;MRC2;HLA-DMB;CORO1A;ATP6V1B2;LAMP2;CYBA	HLA-B;ITGB2;HLA-DRA;MSR1;HLA-DPA1;HLA-DPB1;HLA-DQA1;MRC1;MARCO;ACTG1;HLA-DRB1;CTSS;HLA-DQB1;HLA-F;MRC2
Tuberculosis	0.647166	2.00191	0	0	180	17	ITGB2;HLA-DRA;HLA-DPA1;HLA-DPB1;HLA-DQA1;MRC1;HLA-DRB1;ITGAX;FCER1G;CTSS;SYK;HLA-DQB1;MRC2;HLA-DMB;CORO1A;CD74;LAMP2	ITGB2;HLA-DRA;HLA-DPA1;HLA-DPB1;HLA-DQA1;MRC1;HLA-DRB1;ITGAX;FCER1G;CTSS;SYK;HLA-DQB1;MRC2;HLA-DMB;CORO1A
Antigen processing and presentation	0.616597	1.73923	0	0.00510465	78	16	HLA-B;HLA-DRA;HLA-DPA1;HLA-DPB1;HLA-DQA1;HLA-DRB1;CD4;CTSS;B2M;HLA-DQB1;HLA-F;HLA-DMB;CTSB;LGMN;CD74;HSPA8	HLA-B;HLA-DRA;HLA-DPA1;HLA-DPB1;HLA-DQA1;HLA-DRB1;CD4;CTSS;B2M;HLA-DQB1;HLA-F
TF GO
Term	es	nes	pval	fdr	geneset_size	matched_size	genes	ledge_genes
TF KEGG
Term	es	nes	pval	fdr	geneset_size	matched_size	genes	ledge_genes

## Sheet: Spleen
Target gene GO
Term	es	nes	pval	fdr	geneset_size	matched_size	genes	ledge_genes
DNA repair (GO:0006281)	-0.194761	inf		0	298	36	ATM;BTG2;POLA1;RBBP8;H2AX;NUCKS1;NBN;BACH1;FAM111A;MGMT;TDG;SMC1A;MBD4;POLB;POLQ;NABP1;RNF168;RFWD3;SETX;BAZ1B;BRCA2;UVRAG;GADD45A;PRKDC;ALKBH2;PDS5B;WRN;ASCC3;SMARCA5;CDK1;KPNA2;TP53BP1;DDB2;RFC3;USP47;POLK	RBBP8;H2AX;NUCKS1;NBN;BACH1;FAM111A;MGMT;TDG;SMC1A;MBD4;POLB;POLQ;NABP1;RNF168;RFWD3;SETX;BAZ1B;BRCA2;UVRAG;GADD45A;PRKDC;ALKBH2;PDS5B;WRN;ASCC3;SMARCA5;CDK1;KPNA2;TP53BP1;DDB2;RFC3;USP47;POLK
Golgi organization (GO:0007030)	-0.187354	inf		0	130	16	ATP8B2;NPLOC4;ATP8B4;SYNE1;ARHGAP21;SURF4;PDCD10;OPTN;RAB29;PLK3;CSNK1A1;CDK1;GOLPH3;STX16;GORASP2;GCC2	ATP8B2;NPLOC4;ATP8B4;SYNE1;ARHGAP21;SURF4;PDCD10;OPTN;RAB29;PLK3;CSNK1A1;CDK1;GOLPH3;STX16;GORASP2;GCC2
RNA splicing, via transesterification reactions with bulged adenosine as nucleophile (GO:0000377)	-0.157479	inf		0	251	37	YTHDC1;CWC25;SRRM1;POLR2A;SMNDC1;SRSF12;RBM8A;FRG1;DDX39A;CDC5L;HNRNPH3;HNRNPR;PCF11;SRSF7;SNRNP200;SF3B3;PRPF19;CTNNBL1;LSM4;HNRNPF;DDX23;SNRPB;SNRPG;SRSF4;UPF3B;EIF4A3;CWF19L2;SNRPA1;SRSF3;PNN;CCAR1;RBM6;POLR2K;SMU1;LSM8;DDX46;HNRNPC	POLR2A;SMNDC1;SRSF12;RBM8A;FRG1;DDX39A;CDC5L;HNRNPH3;HNRNPR;PCF11;SRSF7;SNRNP200;SF3B3;PRPF19;CTNNBL1;LSM4;HNRNPF;DDX23;SNRPB;SNRPG;SRSF4;UPF3B;EIF4A3;CWF19L2;SNRPA1;SRSF3;PNN;CCAR1;RBM6;POLR2K;SMU1;LSM8;DDX46;HNRNPC
mRNA processing (GO:0006397)	-0.180391	inf		0	300	44	YTHDC1;CWC25;SRRM1;POLR2A;SMNDC1;SRSF12;RBM8A;FRG1;DDX39A;CDC5L;HNRNPH3;HNRNPR;THOC3;PCF11;SRSF7;SNRNP200;SF3B3;PRPF19;CTNNBL1;LSM4;HNRNPF;ERN1;RNGTT;DDX23;SNRPB;SNRPG;SRSF4;UPF3B;AKAP8L;EIF4A3;CWF19L2;CCNH;SNRPA1;SRSF3;PNN;CCAR1;THOC1;RBM6;POLR2K;SMU1;LSM8;DDX46;RNMT;HNRNPC	POLR2A;SMNDC1;SRSF12;RBM8A;FRG1;DDX39A;CDC5L;HNRNPH3;HNRNPR;THOC3;PCF11;SRSF7;SNRNP200;SF3B3;PRPF19;CTNNBL1;LSM4;HNRNPF;ERN1;RNGTT;DDX23;SNRPB;SNRPG;SRSF4;UPF3B;AKAP8L;EIF4A3;CWF19L2;CCNH;SNRPA1;SRSF3;PNN;CCAR1;THOC1;RBM6;POLR2K;SMU1;LSM8;DDX46;RNMT;HNRNPC
protein modification by small protein conjugation (GO:0032446)	-0.130896	inf		0	409	49	FBXO32;PLK1;RNF152;TRIM10;H2BC15;H2BC5;NUB1;NUP107;RNF213;UBE2L3;RNF182;ISG15;ENC1;BCL11A;H2BC11;TOPORS;USP9X;UBE2K;NUP153;HERC5;KLHL24;MIB2;SMURF2;MSL2;RNF168;CUL1;RFWD3;ARIH1;UBE2R2;PRKDC;ZNF451;RANBP2;CUL3;ARRB2;HIF1A;BIRC6;MYCBP2;UBA6;TPR;TRIM44;TRIM11;TRIM26;UBA2;MYLIP;WAC;UFM1;MDM2;ELOC;SDE2	H2BC5;NUB1;NUP107;RNF213;UBE2L3;RNF182;ISG15;ENC1;BCL11A;H2BC11;TOPORS;USP9X;UBE2K;NUP153;HERC5;KLHL24;MIB2;SMURF2;MSL2;RNF168;CUL1;RFWD3;ARIH1;UBE2R2;PRKDC;ZNF451;RANBP2;CUL3;ARRB2;HIF1A;BIRC6;MYCBP2;UBA6;TPR;TRIM44;TRIM11;TRIM26;UBA2;MYLIP;WAC;UFM1;MDM2;ELOC;SDE2
regulation of mitotic cell cycle phase transition (GO:1901990)	-0.15265	inf		0	188	29	PLK1;RGCC;DYNC1H1;CEP78;ZFP36L2;ID2;HSP90AA1;ZFP36L1;CEP135;KIF14;YWHAG;TUBA1A;PRKAR2B;PSMB9;CCNB1;CUL1;FBXO5;ANLN;FZR1;SDCCAG8;PCNT;CUL3;CKAP5;CDK1;CENPF;CENPE;TPX2;ANAPC5;HMMR	RGCC;DYNC1H1;CEP78;ZFP36L2;ID2;HSP90AA1;ZFP36L1;CEP135;KIF14;YWHAG;TUBA1A;PRKAR2B;PSMB9;CCNB1;CUL1;FBXO5;ANLN;FZR1;SDCCAG8;PCNT;CUL3;CKAP5;CDK1;CENPF;CENPE;TPX2;ANAPC5;HMMR
T cell activation (GO:0042110)	0.546933	1.80576	0	0.0296281	92	29	ZAP70;TNFRSF4;CD2;CD28;GATA3;TNFSF14;CRTAM;CD3E;CD3G;LCK;CD8B;CHD7;IRF4;CD8A;CD74;MSN;CD4;DPP4;PTPRC;JAML;HSPD1;CCR7;PTPN22;KIT;CD44;RAB29;RHOH;LCP1;NCK2	ZAP70;TNFRSF4;CD2;CD28;GATA3;TNFSF14;CRTAM;CD3E;CD3G;LCK;CD8B;CHD7;IRF4;CD8A;CD74;MSN;CD4;DPP4
Target gene KEGG
Term	es	nes	pval	fdr	geneset_size	matched_size	genes	ledge_genes
C-type lectin receptor signaling pathway	-0.2739	inf		0	104	19	CASP1;TNF;IL6;IL23A;IL1B;NFKB2;CBLB;NLRP3;STAT1;FCER1G;RELB;PTPN11;RHOA;PLK3;PIK3CA;NFKBIA;NFKB1;MDM2;PIK3R1	CASP1;TNF;IL6;IL23A;IL1B;NFKB2;CBLB;NLRP3;STAT1;FCER1G;RELB;PTPN11;RHOA;PLK3;PIK3CA;NFKBIA;NFKB1;MDM2;PIK3R1
Chemical carcinogenesis	-0.134008	inf		0	239	23	RPS6KA2;STAT5A;SOS2;CCND3;CCND1;HSP90AA1;BCL2;GNAI3;MYC;MGST2;KPNA4;PRKACB;CREB5;RXRA;PIK3CA;ARRB2;KLF4;KPNA2;NFKB1;PRKCA;STAT3;MGST3;PIK3R1	STAT5A;SOS2;CCND3;CCND1;HSP90AA1;BCL2;GNAI3;MYC;MGST2;KPNA4;PRKACB;CREB5;RXRA;PIK3CA;ARRB2;KLF4;KPNA2;NFKB1;PRKCA;STAT3;MGST3;PIK3R1
HIF-1 signaling pathway	-0.139638	inf		0	109	21	ENO1;EP300;IFNGR1;IL6;CDKN1B;BCL2;SLC2A1;IL6R;PIK3CA;HMOX1;CDKN1A;HIF1A;CAMK2D;NFKB1;FLT1;PRKCA;STAT3;LDHA;PDK1;PIK3R1;ELOC	IL6R;PIK3CA;HMOX1;CDKN1A;HIF1A;CAMK2D;NFKB1;FLT1;PRKCA;STAT3;LDHA;PDK1;PIK3R1;ELOC
Th1 and Th2 cell differentiation	0.61514	1.9304	0	0.00234926	92	23	ZAP70;CD247;HLA-DRA;MAF;GATA3;CD3E;CD3G;LCK;HLA-DMB;CD3D;TBX21;RUNX3;IL2RB;STAT5A;CD4;PRKCQ;IL2RA;IFNGR1;STAT1;MAML2;NFKBIA;NFKB1;STAT4	ZAP70;CD247;HLA-DRA;MAF;GATA3;CD3E;CD3G;LCK;HLA-DMB;CD3D;TBX21;RUNX3;IL2RB;STAT5A;CD4;PRKCQ;IL2RA
T cell receptor signaling pathway	0.549587	1.79117	0	0.0225529	104	30	ZAP70;ICOS;CD247;CD28;CD40LG;CD3E;CD3G;LCK;CD8B;CD3D;VAV3;GRAP2;CD8A;CTLA4;CD4;TNF;PRKCQ;SOS2;PTPRC;CBLB;LCP2;RHOA;FYN;PIK3CA;PAK2;NFKBIA;NFKB1;NCK2;MAP3K8;PIK3R1	ZAP70;ICOS;CD247;CD28;CD40LG;CD3E;CD3G;LCK;CD8B;CD3D;VAV3;GRAP2;CD8A;CTLA4;CD4;TNF;PRKCQ;SOS2
TF GO
Term	es	nes	pval	fdr	geneset_size	matched_size	genes	ledge_genes
regulation of cell growth (GO:0001558)	0.923365	1.464	0	0	217	15	HSPA1A;HSPA1B;DDX3X;MTPN;SERTAD2;ENO1;CDKN1A;S100A9;SMARCA4;SMAD4;SMAD3;CIB1;TP53;BCL6;ZNF639	HSPA1A;HSPA1B
TF KEGG
Term	es	nes	pval	fdr	geneset_size	matched_size	genes	ledge_genes
Lipid and atherosclerosis	0.900177	1.40779	0	0.00500527	215	18	HSPA1A;FOS;HSPA1B;JUN;NFKBIA;POU2F2;XBP1;NFKB1;STAT3;ATF4;CD40;RELA;NFE2L2;TNF;MAPK1;IRF3;RXRA;TP53	HSPA1A;FOS;HSPA1B;JUN;NFKBIA
MAPK signaling pathway	0.899448	1.40988	0	0.0100105	294	21	HSPA1A;FOS;HSPA1B;JUND;JUN;NR4A1;MYC;GADD45A;NFKB1;MAX;ATF4;RELA;RELB;VEGFA;MEF2C;DAXX;TNF;MAPK1;SRF;TP53;ARRB1	HSPA1A;FOS;HSPA1B;JUND;JUN
Coronavirus disease	0.901887	1.38971	0	0.0133474	232	15	RPS27A;RPL7A;FOS;RPL36A;JUN;NFKBIA;RPL7;UBA52;STAT1;NFKB1;STAT3;RELA;TNF;MAPK1;IRF3	RPS27A;RPL7A;FOS;RPL36A;JUN;NFKBIA;RPL7
Shigellosis	0.854816	1.326	0.01	0.0325342	246	16	RPS27A;JUN;UBC;UBB;NFKBIA;UBA52;FOXO3;NFKB1;U2AF1;RELA;MDM2;TNF;MAPK1;IRF3;FOXO1;TP53	RPS27A;JUN;UBC;UBB;NFKBIA

## Sheet: Kidney_Left
Target gene GO
Term	es	nes	pval	fdr	geneset_size	matched_size	genes	ledge_genes
Target gene KEGG
Term	es	nes	pval	fdr	geneset_size	matched_size	genes	ledge_genes
Calcium signaling pathway	-0.166579	inf		0	240	49	EDNRB;PDGFRB;NTRK3;PLCB2;PLCB4;SLC25A4;CACNA1E;ATP2B4;ATP2A3;FGF7;CALM1;PLCE1;PDGFB;ADCY4;CAMK4;FGF10;FLT1;FLT4;MCOLN2;STIM2;MYLK;ITPR2;ITPKC;P2RX1;VEGFA;VEGFD;TPCN1;SLC8A1;CAMK2G;CHRM3;CAMK2D;FGFR4;PDGFD;PDGFRA;FGF9;RYR3;HGF;PDGFC;MCOLN1;MET;SLC25A5;MST1;CAMK1G;KDR;PTGFR;PLCG2;FGFR3;EGF;EDNRA	EDNRB;PDGFRB;NTRK3;PLCB2;PLCB4;SLC25A4;CACNA1E;ATP2B4;ATP2A3;FGF7;CALM1;PLCE1;PDGFB;ADCY4;CAMK4;FGF10;FLT1;FLT4;MCOLN2;STIM2;MYLK;ITPR2;ITPKC;P2RX1;VEGFA;VEGFD;TPCN1;SLC8A1;CAMK2G;CHRM3;CAMK2D;FGFR4;PDGFD;PDGFRA;FGF9;RYR3;HGF;PDGFC;MCOLN1;MET;SLC25A5;MST1;CAMK1G;KDR;PTGFR;PLCG2;FGFR3;EGF;EDNRA
TF GO
Term	es	nes	pval	fdr	geneset_size	matched_size	genes	ledge_genes
TF KEGG
Term	es	nes	pval	fdr	geneset_size	matched_size	genes	ledge_genes

## Sheet: Large_Intestine
Target gene GO
Term	es	nes	pval	fdr	geneset_size	matched_size	genes	ledge_genes
Target gene KEGG
Term	es	nes	pval	fdr	geneset_size	matched_size	genes	ledge_genes
TF GO
Term	es	nes	pval	fdr	geneset_size	matched_size	genes	ledge_genes
TF KEGG
Term	es	nes	pval	fdr	geneset_size	matched_size	genes	ledge_genes

## Sheet: Lung_Right
Target gene GO
Term	es	nes	pval	fdr	geneset_size	matched_size	genes	ledge_genes
regulation of blood vessel endothelial cell migration (GO:0043535)	-0.298387	-1.76004	0	0.0112994	55	19	GATA2;MAPK14;ANGPT1;ATP2B4;KDR;RGCC;VEGFA;FGFR1;P2RX4;TGFB1;PDGFB;PRCP;ATP5F1B;THBS1;ACVRL1;STAT5A;HSPB1;ETS1;FGF18	GATA2;MAPK14;ANGPT1;ATP2B4;KDR;RGCC;VEGFA;FGFR1;P2RX4;TGFB1;PDGFB;PRCP;ATP5F1B;THBS1;ACVRL1;STAT5A;HSPB1;ETS1;FGF18
Target gene KEGG
Term	es	nes	pval	fdr	geneset_size	matched_size	genes	ledge_genes
TF GO
Term	es	nes	pval	fdr	geneset_size	matched_size	genes	ledge_genes
TF KEGG
Term	es	nes	pval	fdr	geneset_size	matched_size	genes	ledge_genes
