# Supplementary material for: Using single cell atlas data to reconstruct regulatory networks
Source: Nucleic Acids Res. 2023 Feb 10;51(7):e38. doi: 10.1093/nar/gkad053 (PMC10123116; doi:10.1093/nar/gkad053)
Supplement: gkad053_Supplemental_Files [file gkad053_supplemental_files.zip › supp_file4.xlsx]

## Sheet: Liver
	tf_ensembl	tf_name	PMID
0	ENSG00000170345	FOS	31781649
1	ENSG00000118689	FOXO3
2	ENSG00000141905	NFIC	31618054
3	ENSG00000177606	JUN	22105228;31612883;31781649
4	ENSG00000189403	HMGB1	30742880
5	ENSG00000125482	TTF1	30456697
6	ENSG00000100292	HMOX1	22606287
7	ENSG00000136997	MYC	24816720;30229432;21476854;22046312;30635054
8	ENSG00000178573	MAF	31612883;32116021
9	ENSG00000162772	ATF3	31988297;31781649
10	ENSG00000117707	PROX1	16488887
11	ENSG00000115415	STAT1	31694919;24269660;30988429
12	ENSG00000135218	CD36	31652636;32125560
13	ENSG00000125968	ID1	15999366
14	ENSG00000101076	HNF4A	21871880;30654452;31311938;24269660;30401413;30933372
15	ENSG00000136826	KLF4	31653828;21476854;22046312;30635054
16	ENSG00000113580	NR3C1	22606287
17	ENSG00000122034	GTF3A	21840420
18	ENSG00000103495	MAZ	16934159
19	ENSG00000067082	KLF6	31612883
20	ENSG00000125347	IRF1	31982409;32377817;30988429
21	ENSG00000100644	HIF1A	31612883
22	ENSG00000025434	NR1H3	30825141
23	ENSG00000157557	ETS2	31982409
24	ENSG00000009950	MLXIPL	21840420;31102537
25	ENSG00000124766	SOX4	32114388
26	ENSG00000150907	FOXO1	30261343;30959128;31853220
27	ENSG00000141510	TP53	30742880
28	ENSG00000168610	STAT3	32123532;22879914
29	ENSG00000186951	PPARA	24269660
30	ENSG00000112715	VEGFA	22105228
31	ENSG00000127528	KLF2	32318691
32	ENSG00000172845	SP3	31146004

## Sheet: Heart
	tf_ensembl	tf_name	PMID
0	ENSG00000177606	JUN	30901906
1	ENSG00000168610	STAT3	30338905
2	ENSG00000148400	NOTCH1	30590978
3	ENSG00000134250	NOTCH2	30590978
4	ENSG00000091831	ESR1	32664164
5	ENSG00000118526	TCF21	24140724
6	ENSG00000111206	FOXM1	30378114
7	ENSG00000172059	KLF11	24333413
8	ENSG00000112658	SRF	30816197
9	ENSG00000141510	TP53	30816197

## Sheet: Spleen
	tf_ensembl	tf_name	PMID

## Sheet: Kidney_Left
	tf_ensembl	tf_name	PMID
0	ENSG00000117318	ID3	21921784;16473539
1	ENSG00000107485	GATA3	30696889
2	ENSG00000162772	ATF3	32093223
3	ENSG00000125968	ID1	21921784;16473539
4	ENSG00000064393	HIPK2	30609136
5	ENSG00000143995	MEIS1	30952900
6	ENSG00000075891	PAX2	15502805;21285870;19851209;20143954
7	ENSG00000120738	EGR1	24819335
8	ENSG00000060138	YBX3	24885929
9	ENSG00000125618	PAX8	21285870;21451364;22135028
10	ENSG00000112715	VEGFA	18927120
11	ENSG00000100644	HIF1A	17322369;30685435
12	ENSG00000159216	RUNX1	31655611;31773180
13	ENSG00000106462	EZH2	21921784
14	ENSG00000157404	KIT	21921784
15	ENSG00000204531	POU5F1	21921784;30827930;16885410
16	ENSG00000100219	XBP1	32169892
17	ENSG00000116016	EPAS1	30685435
18	ENSG00000165119	HNRNPK
19	ENSG00000154727	GABPA	31914685
20	ENSG00000136826	KLF4	21921784
21	ENSG00000118260	CREB1	31276766
22	ENSG00000073282	TP63	30686763
23	ENSG00000109819	PPARGC1A	31914685
24	ENSG00000115738	ID2	21921784
25	ENSG00000168610	STAT3	31773180
26	ENSG00000087510	TFAP2C	30686763;30696889
27	ENSG00000106459	NRF1	31914685
28	ENSG00000172201	ID4	21921784
29	ENSG00000128272	ATF4	30064425
30	ENSG00000197905	TEAD4	30581134

## Sheet: Large_Intestine
	tf_ensembl	tf_name	PMID
0	ENSG00000177606	JUN	21997551
1	ENSG00000168610	STAT3	22484020
2	ENSG00000159216	RUNX1	30397350
3	ENSG00000129514	FOXA1	22671145
4	ENSG00000136997	MYC	22134354

## Sheet: Lung_Right
	tf_ensembl	tf_name	PMID
0	ENSG00000148400	NOTCH1	17028268
1	ENSG00000169554	ZEB2
2	ENSG00000163220	S100A9	30720226
3	ENSG00000125968	ID1	30563891
4	ENSG00000138795	LEF1	31566109
5	ENSG00000124766	SOX4	22084397
6	ENSG00000148516	ZEB1	22045191;30842627;31268360;31719531
7	ENSG00000170345	FOS	31536749
8	ENSG00000141867	BRD4
9	ENSG00000166478	ZNF143	31864705
10	ENSG00000129514	FOXA1	29072684
11	ENSG00000141905	NFIC	32195335
12	ENSG00000135679	MDM2	31594538
13	ENSG00000136826	KLF4
14	ENSG00000143546	S100A8	30720226
15	ENSG00000127616	SMARCA4	30287812
16	ENSG00000171862	PTEN	29568088;30842627
17	ENSG00000125347	IRF1	32377817;22675550
18	ENSG00000118513	MYB	22084397
19	ENSG00000168610	STAT3	30810286;31154059;31042082;31566109;31630084
20	ENSG00000130726	TRIM28	24983967
21	ENSG00000100644	HIF1A	29930174
22	ENSG00000118689	FOXO3	31921181
23	ENSG00000118263	KLF7	32092599
24	ENSG00000136997	MYC	30485693;31935827;31566109
25	ENSG00000181449	SOX2	22529186;27285762;30485693;31935827;32042191;32732323
26	ENSG00000107485	GATA3	20005391
27	ENSG00000128272	ATF4	23975372
28	ENSG00000004487	KDM1A	30780087
29	ENSG00000100030	MAPK1	22138297
30	ENSG00000168283	BMI1	22529186
31	ENSG00000102145	GATA1
32	ENSG00000185591	SP1	19851711;22125028;30561605
33	ENSG00000118260	CREB1	22138297
34	ENSG00000064393	HIPK2	31582725
35	ENSG00000204531	POU5F1	22529186;27285762;30485693;22491467
36	ENSG00000073282	TP63	21986963;22586054;24207093;24486059;25944390
37	ENSG00000154727	GABPA	24828662
